# Supplementary material for: Adipose Triglyceride Lipase Loss Promotes a Metabolic Switch in A549 Non–Small Cell Lung Cancer Cell Spheroids
Source: Mol Cell Proteomics. 2021 May 14;20:100095. doi: 10.1016/j.mcpro.2021.100095 (PMC8214150; doi:10.1016/j.mcpro.2021.100095)
Supplement: Supplemental Table S1 [file mmc1.xlsx]

## Sheet: Tabelle1
log2 LFQ intensity 3DKO1	log2 LFQ intensity 3DKO2	log2 LFQ intensity 3DKO3	log2 LFQ intensity 3DWT1	log2 LFQ intensity 3DWT2	log2 LFQ intensity 3DWT3	Significant	-log10 (p-value)	Log2 Difference	Fold change KO/WT	Protein IDs	Majority protein IDs	Gene names	Protein names	id	Peptides	Razor + unique peptides	Unique peptides	Sequence coverage [%]	Unique + razor sequence coverage [%]	Unique sequence coverage [%]	Mol. weight [kDa]	Score	Intensity	MS/MS count
21.4357	21.0713	20.8458	17.3399	16.7509	18.5179	+	2.55038	3.58133	11.9698	Q8TEM1	Q8TEM1	NUP210	Nuclear pore membrane glycoprotein 210	1864	7	7	7	5	5	5	205.11	11.225	10644000	10
21.5189	21.2085	21.2843	18.8857	17.0638	19.7665	+	1.58453	2.76526	6.79869	P54289	P54289	CACNA2D1	Voltage-dependent calcium channel subunit alpha-2/delta-1;Voltage-dependent calcium channel subunit alpha-2-1;Voltage-dependent calcium channel subunit delta-1	1087	7	7	7	8	8	8	124.57	39.64	9688500	15
20.4546	20.4799	20.9945	18.668	16.8873	18.2672	+	2.05141	2.70218	6.50785	Q9NP81	Q9NP81	SARS2	Serine--tRNA ligase, mitochondrial	2235	3	3	3	9.3	9.3	9.3	58.282	52.242	6942200	4
21.1908	21.8076	22.0042	20.1095	19.2202	17.7254	+	1.63982	2.64915	6.27299	P33992	P33992	MCM5	DNA replication licensing factor MCM5	818	6	6	6	10.4	10.4	10.4	82.285	7.9957	10772000	10
20.9269	21.1921	20.9475	18.138	18.5005	18.5325	+	4.17938	2.63185	6.19818	Q13907	Q13907	IDI1	Isopentenyl-diphosphate Delta-isomerase 1	1472	2	2	2	18.9	18.9	18.9	26.319	20.811	6480800	12
20.4272	20.6537	20.8203	17.8339	18.4478	17.8281	+	3.41861	2.59711	6.05073	Q01650;Q9UM01;Q92536	Q01650	SLC7A5	Large neutral amino acids transporter small subunit 1	1326	3	3	3	8.1	8.1	8.1	55.01	22.971	7437900	9
22.3206	22.9819	22.0155	20.0438	20.6034	18.9444	+	1.98601	2.57545	5.96056	P02792	P02792	FTL	Ferritin light chain	362	4	4	4	32	32	32	20.019	15.212	22538000	19
20.4011	22.333	22.0609	19.0708	19.1717	18.858	+	1.86318	2.56482	5.9168	P33993	P33993	MCM7	DNA replication licensing factor MCM7	819	6	6	6	11.5	11.5	11.5	81.307	31.565	12803000	20
20.6402	20.3855	20.6749	18.0014	17.802	18.3828	+	3.68937	2.50484	5.67585	P06737	P06737	PYGL	Glycogen phosphorylase, liver form	418	8	5	5	10.2	6.8	6.8	97.147	8.6211	5609200	11
20.581	20.7402	20.5958	18.1968	17.6347	18.6465	+	2.94848	2.47961	5.57747	O95864	O95864	FADS2	Fatty acid desaturase 2	311	2	2	2	7.2	7.2	7.2	52.259	6.8817	5250800	3
20.7857	21.4551	20.4142	18.3907	17.8042	19.7313	+	1.59166	2.24291	4.7335	P02794	P02794	FTH1	Ferritin heavy chain;Ferritin heavy chain, N-terminally processed	363	4	4	4	34.4	34.4	34.4	21.225	6.4887	6708600	11
19.9651	20.0208	20.7975	18.014	18.4924	18.0722	+	2.59147	2.06829	4.19389	Q9NWS0	Q9NWS0	PIH1D1	PIH1 domain-containing protein 1	2288	2	2	2	13.1	13.1	13.1	32.363	46.107	6435600	6
21.4175	21.4997	21.4592	19.3311	18.2276	20.6316	+	1.38412	2.06207	4.17585	P60983	P60983	GMFB	Glia maturation factor beta	1147	2	2	2	23.9	23.9	23.9	16.713	32.451	12455000	9
23.4418	22.9284	22.9577	20.9955	20.4863	22.0332	+	1.79172	1.93764	3.83078	P11166	P11166	SLC2A1	Solute carrier family 2, facilitated glucose transporter member 1	525	4	4	4	8.5	8.5	8.5	54.083	13.66	37654000	16
21.5262	22.2448	21.6785	19.1763	19.8202	20.7926	+	1.6588	1.8868	3.69813	P25205	P25205	MCM3	DNA replication licensing factor MCM3	712	9	9	9	11.8	11.8	11.8	90.98	25.215	13818000	14
25.2808	25.1519	24.7778	22.7729	23.1638	23.7098	+	2.40247	1.85466	3.61667	Q02952	Q02952	AKAP12	A-kinase anchor protein 12	1339	34	34	34	38.6	38.6	38.6	191.48	291.91	144570000	117
24.7958	24.8917	24.2826	22.8512	22.7553	22.8801	+	3.16045	1.8278	3.54996	O43169	O43169	CYB5B	Cytochrome b5 type B	115	3	3	3	44.5	44.5	44.5	16.332	35.818	116530000	51
20.1646	20.1588	19.6528	18.7312	17.7953	17.9921	+	2.26956	1.81921	3.52887	Q9BRR6	Q9BRR6	ADPGK	ADP-dependent glucokinase	2091	2	2	2	7.6	7.6	7.6	54.088	51.137	3230700	7
19.1495	20.15	19.7939	17.9707	17.343	18.4698	+	1.80665	1.77001	3.41055	P23919	P23919	DTYMK	Thymidylate kinase	705	3	3	3	14.6	14.6	14.6	23.819	5.2373	3732500	4
20.2282	19.6143	19.6818	18.4915	17.5194	18.4752	+	1.95622	1.67939	3.20291	Q15041	Q15041	ARL6IP1	ADP-ribosylation factor-like protein 6-interacting protein 1	1529	1	1	1	4.9	4.9	4.9	23.362	2.0421	4380200	8
20.3403	20.4856	20.4884	18.2558	18.837	19.2757	+	2.27509	1.64857	3.13522	Q9Y3D0	Q9Y3D0	FAM96B	Mitotic spindle-associated MMXD complex subunit MIP18	2477	2	2	2	26.4	26.4	26.4	17.663	7.5667	6593600	12
25.2076	24.5375	24.892	22.8288	23.376	23.9021	+	1.8401	1.51013	2.84835	Q92597	Q92597	NDRG1	Protein NDRG1	1904	9	9	9	36.3	36.3	36.3	42.835	53.275	144200000	83
21.5054	21.6413	21.3395	20.4386	20.0543	19.5626	+	2.27591	1.47688	2.78346	O00560	O00560	SDCBP	Syntenin-1	46	2	2	2	17.4	17.4	17.4	32.444	24.166	13934000	15
25.2085	25.209	25.602	23.3757	24.123	24.2531	+	2.02869	1.42258	2.68065	O15347	O15347	HMGB3	High mobility group protein B3	100	6	6	6	37.5	37.5	37.5	22.98	115.1	241320000	36
19.4826	20.3251	19.9498	18.4379	18.7414	18.6795	+	2.12099	1.29957	2.46156	Q9NZL4	Q9NZL4	HSPBP1	Hsp70-binding protein 1	2316	3	3	3	8.9	8.9	8.9	39.302	6.1634	4083300	6
20.6794	20.7966	21.0224	19.4728	19.8423	19.2856	+	2.60371	1.29922	2.46096	Q10471	Q10471	GALNT2	Polypeptide N-acetylgalactosaminyltransferase 2;Polypeptide N-acetylgalactosaminyltransferase 2 soluble form	1387	5	5	5	13.3	13.3	13.3	64.732	53.987	8011700	11
22.0632	21.7862	21.9127	20.8657	20.3042	20.7248	+	2.63686	1.28917	2.44387	Q8IZV5	Q8IZV5	RDH10	Retinol dehydrogenase 10	1788	4	4	4	17.6	17.6	17.6	38.087	46.061	20525000	19
25.4949	25.7175	25.5099	23.9953	24.4356	24.5787	+	2.54541	1.23757	2.358	Q01813	Q01813	PFKP	ATP-dependent 6-phosphofructokinase, platelet type	1328	25	25	23	37	37	33.4	85.595	323.31	237130000	143
23.1599	23.5348	23.1371	22.023	22.2884	22.0229	+	2.762	1.16582	2.24361	P62854;Q5JNZ5	P62854;Q5JNZ5	RPS26;RPS26P11	40S ribosomal protein S26;Putative 40S ribosomal protein S26-like 1	1226	3	3	3	31.3	31.3	31.3	13.015	29.936	49961000	33
23.8517	23.5275	23.6139	22.5882	22.4302	22.542	+	3.35281	1.14423	2.21029	Q96HE7;Q86YB8	Q96HE7	ERO1L	ERO1-like protein alpha	2001	11	11	11	29.5	29.5	29.5	54.392	217.55	65042000	43
22.4558	22.5853	22.5968	21.54	21.4608	21.6041	+	4.10039	1.01101	2.01532	P11387;Q969P6	P11387	TOP1	DNA topoisomerase 1	535	8	8	8	13.6	13.6	13.6	90.725	32.865	30350000	25
23.4325	23.2982	23.5055	24.4994	24.2648	24.498	+	3.28472	-1.00862	0.497021	P35221;Q9UI47	P35221	CTNNA1	Catenin alpha-1	826	20	20	17	30.7	30.7	26.4	100.07	182.45	132800000	81
22.8134	22.7075	22.8043	23.6593	23.8548	24.11	+	2.91018	-1.09962	0.46664	Q9Y2Q3	Q9Y2Q3	GSTK1	Glutathione S-transferase kappa 1	2454	7	7	7	45.1	45.1	45.1	25.497	50.367	80601000	45
21.2666	21.118	20.5363	22.2273	22.2716	22.1778	+	2.2953	-1.25194	0.419883	P13987	P13987	CD59	CD59 glycoprotein	574	2	2	2	18.8	18.8	18.8	14.177	10.574	25969000	16
23.2391	22.8994	23.4392	24.1399	24.5189	24.7707	+	2.21885	-1.28392	0.410677	O14745	O14745	SLC9A3R1	Na(+)/H(+) exchange regulatory cofactor NHE-RF1	65	9	9	9	39.4	39.4	39.4	38.868	49.783	117320000	47
20.7218	20.5537	20.9536	22.1805	22.0317	22.2306	+	3.37526	-1.40459	0.377727	P42765	P42765	ACAA2	3-ketoacyl-CoA thiolase, mitochondrial	914	7	7	7	25.2	25.2	25.2	41.924	34.588	25065000	18
22.6082	22.3708	22.3894	24.3004	23.9629	23.5275	+	2.47294	-1.47416	0.359942	P18283	P18283	GPX2	Glutathione peroxidase 2	637	8	8	8	54.7	54.7	54.7	21.954	34.295	89107000	41
22.5532	22.2971	22.9359	23.8635	24.1573	24.416	+	2.49737	-1.55022	0.341457	P19440;A6NGU5;P36268;Q14390;B5MD39	P19440;A6NGU5;P36268	GGT1;GGT3P;GGT2	Gamma-glutamyltranspeptidase 1;Gamma-glutamyltranspeptidase 1 heavy chain;Gamma-glutamyltranspeptidase 1 light chain;Putative gamma-glutamyltranspeptidase 3;Putative gamma-glutamyltranspeptidase 3 heavy chain;Putative gamma-glutamyltranspeptidase 3 light chain;Inactive gamma-glutamyltranspeptidase 2	653	7	7	7	15.3	15.3	15.3	61.409	93.531	96994000	52
23.2285	22.8965	23.5198	24.6763	25.0478	24.5868	+	2.61185	-1.55536	0.340244	O15438	O15438	ABCC3	Canalicular multispecific organic anion transporter 2	106	10	9	9	8.7	8.3	8.3	169.34	115.69	127960000	32
25.8739	25.6826	25.8383	27.4556	27.5941	27.2988	+	4.04327	-1.65122	0.318371	P37837	P37837	TALDO1	Transaldolase	870	12	12	12	33.2	33.2	33.2	37.54	43.388	957480000	127
22.4922	21.3902	21.59	24.0542	23.1617	23.4052	+	1.78552	-1.71625	0.304339	P12429	P12429	ANXA3	Annexin A3	549	13	13	13	41.2	41.2	41.2	36.375	92.527	70108000	45
21.8874	21.2623	22.1087	22.7966	23.4929	24.3938	+	1.57604	-1.80829	0.285529	P09327;O75366	P09327	VIL1	Villin-1	480	15	15	15	22.5	22.5	22.5	92.694	92.65	55875000	43
18.1225	18.7927	20.4637	21.3406	21.6523	21.4753	+	1.55072	-2.36309	0.194374	Q96FJ2	Q96FJ2	DYNLL2	Dynein light chain 2, cytoplasmic	1987	3	3	2	44.9	44.9	32.6	10.35	10.764	13725000	12
18.9883	17.9474	17.8656	20.9836	20.6085	20.6216	+	2.53231	-2.47077	0.180394	P43353;P48448	P43353;P48448	ALDH3B1;ALDH3B2	Aldehyde dehydrogenase family 3 member B1;Aldehyde dehydrogenase family 3 member B2	922	4	3	3	10.9	8.3	8.3	51.839	47.09	9471100	3
17.6298	17.9823	17.3421	20.0109	20.5936	20.8801	+	3.07494	-2.84342	0.13933	Q15629	Q15629	TRAM1	Translocating chain-associated membrane protein 1	1566	2	2	2	4.8	4.8	4.8	43.071	3.942	6130500	11
21.2048	20.994	21.0073	20.4929	20.1995	19.2378		1.32711	1.092	2.1317	A0FGR8	A0FGR8	ESYT2	Extended synaptotagmin-2	4	4	4	4	6.2	6.2	6.2	102.36	11.069	10774000	8
22.7005	22.9628	23.0844	22.9833	23.0463	23.2027		0.546288	-0.161493	0.894099	A0MZ66	A0MZ66	KIAA1598	Shootin-1	5	10	10	10	23	23	23	71.639	94.147	57149000	28
23.8705	24.3946	24.3344	23.8578	23.7467	24.076		0.731888	0.30632	1.23655	E9PAV3;Q13765;Q9BZK3	E9PAV3;Q13765	NACA	Nascent polypeptide-associated complex subunit alpha, muscle-specific form;Nascent polypeptide-associated complex subunit alpha	11	4	4	4	2.6	2.6	2.6	205.42	98.555	119910000	37
22.1621	22.3623	22.2076	22.5645	22.4359	22.6237		1.65099	-0.297341	0.813751	O00116	O00116	AGPS	Alkyldihydroxyacetonephosphate synthase, peroxisomal	13	7	7	7	18.2	18.2	18.2	72.911	85.167	42655000	31
24.9155	24.0336	24.6414	26.368	25.6508	25.3861		1.49953	-1.2715	0.414228	O00151	O00151	PDLIM1	PDZ and LIM domain protein 1	15	17	17	17	72.3	72.3	72.3	36.071	110.13	374050000	96
23.6853	23.3553	23.5476	24.371	24.1152	23.3357		0.560098	-0.411242	0.751976	O00159	O00159	MYO1C	Unconventional myosin-Ic	16	20	20	20	24.3	24.3	24.3	121.68	129.03	114680000	82
20.3474	20.491	20.6603	19.633	20.4684	18.3966		0.755478	1.00023	2.00033	O00170	O00170	AIP	AH receptor-interacting protein	18	3	3	3	12.4	12.4	12.4	37.636	5.8554	8165600	10
17.8229	19.6083	19.6255	20.2452	19.8834	19.904		0.747347	-0.991973	0.50279	O00186	O00186	STXBP3	Syntaxin-binding protein 3	19	3	3	3	5.7	5.7	5.7	67.764	21.215	6503000	6
21.7629	21.5325	21.1957	21.3058	21.9071	21.5347		0.13077	-0.0855484	0.942426	O00193	O00193	SMAP	Small acidic protein	20	3	3	3	22.4	22.4	22.4	20.332	53.842	22813000	28
21.233	19.8737	20.4947	22.1684	21.3337	20.2739		0.464717	-0.724835	0.605066	O00194;P51159	O00194	RAB27B	Ras-related protein Rab-27B	21	5	5	5	26.1	26.1	26.1	24.608	22.003	19461000	17
19.994	20.3259	20.2535	18.3561	19.9859	20.2566		0.474072	0.65823	1.57815	O00203	O00203	AP3B1	AP-3 complex subunit beta-1	22	5	5	5	4.8	4.8	4.8	121.32	10.305	7956700	11
22.4926	22.4636	22.7602	22.2884	22.38	22.6023		0.487548	0.148576	1.10847	O00231	O00231	PSMD11	26S proteasome non-ATPase regulatory subunit 11	26	11	11	11	30.6	30.6	30.6	47.463	54.753	43445000	43
21.2582	21.4126	21.1243	21.4187	21.6659	21.1941		0.432021	-0.161216	0.894271	O00232	O00232	PSMD12	26S proteasome non-ATPase regulatory subunit 12	27	6	6	6	17.3	17.3	17.3	52.904	66.505	19268000	28
21.3949	20.9132	21.0445	21.0795	20.9993	21.534		0.146612	-0.086724	0.941659	O00233	O00233	PSMD9	26S proteasome non-ATPase regulatory subunit 9	28	4	4	4	21.1	21.1	21.1	24.682	10.375	17040000	14
20.5323	19.994	20.5491	20.3395	20.8629	20.3907		0.28133	-0.172575	0.887258	O00244	O00244	ATOX1	Copper transport protein ATOX1	29	3	3	3	38.2	38.2	38.2	7.4016	5.2776	9934200	13
23.4009	23.0622	23.0393	23.1643	22.5796	18.3169		0.519968	1.81386	3.51582	O00264	O00264	PGRMC1	Membrane-associated progesterone receptor component 1	30	5	4	4	32.8	28.2	28.2	21.671	39.232	58515000	17
19.8079	19.661	19.6488	19.5119	20.1989	20.4251		0.535983	-0.339423	0.790357	O00273	O00273	DFFA	DNA fragmentation factor subunit alpha	32	3	3	3	12.1	12.1	12.1	36.521	7.9718	7154400	6
27.6981	27.499	27.6488	27.966	27.8044	27.5165		0.435936	-0.146971	0.903145	O00299	O00299	CLIC1	Chloride intracellular channel protein 1	33	16	16	16	79.7	79.7	79.7	26.922	267.88	1585700000	226
22.0514	21.9723	22.3911	21.5341	21.6805	21.2514		1.64715	0.649649	1.56879	O00303	O00303	EIF3F	Eukaryotic translation initiation factor 3 subunit F	34	4	4	4	15.4	15.4	15.4	37.563	38.175	26887000	22
22.3818	22.4794	22.6371	21.7822	22.005	22.1393		1.82606	0.523975	1.43791	O00410	O00410	IPO5	Importin-5	35	13	13	13	15.7	15.7	15.7	123.63	88.229	32875000	43
22.41	22.2171	22.2435	22.5978	22.9501	22.6776		1.67552	-0.451602	0.73123	O00425	O00425	IGF2BP3	Insulin-like growth factor 2 mRNA-binding protein 3	37	8	6	6	20.2	16.2	16.2	63.704	50.044	43706000	30
21.5133	21.802	21.9129	21.2486	21.1059	18.6989		0.766514	1.3916	2.6237	O00429	O00429	DNM1L	Dynamin-1-like protein	38	7	7	7	11.8	11.8	11.8	81.876	26.086	18857000	16
18.3477	20.3571	20.6296	20.8311	22.0864	21.3016		0.943423	-1.62822	0.323488	O00499	O00499	BIN1	Myc box-dependent-interacting protein 1	44	4	4	4	8.4	8.4	8.4	64.699	58.242	14119000	10
20.1904	19.3224	20.5736	20.5098	20.5163	20.5606		0.604936	-0.500095	0.70706	O00541	O00541	PES1	Pescadillo homolog	45	3	3	3	4.3	4.3	4.3	68.002	3.7155	9794200	5
23.0859	23.1721	23.0224	23.7039	23.5739	23.2312		1.30087	-0.409519	0.752874	O00567	O00567	NOP56	Nucleolar protein 56	48	15	15	15	27.9	27.9	27.9	66.049	45.339	80194000	66
23.8102	24.1989	23.9072	23.302	23.5082	23.6785		1.39013	0.475842	1.39073	O00571;O15523;Q9NQI0	O00571;O15523	DDX3X;DDX3Y	ATP-dependent RNA helicase DDX3X;ATP-dependent RNA helicase DDX3Y	49	18	17	17	31	29.3	29.3	73.243	110.13	94659000	95
22.0814	22.3012	22.3825	21.6062	22.4289	22.4956		0.0929907	0.0781377	1.05565	O00625	O00625	PIR	Pirin	50	4	4	4	20	20	20	32.113	28.867	32752000	19
21.2032	21.6824	21.6797	20.9362	21.1441	21.785		0.317429	0.233363	1.17557	O00629;O00505	O00629	KPNA4	Importin subunit alpha-3	51	6	6	6	23.8	23.8	23.8	57.886	19.348	19426000	17
21.1658	20.8637	21.0306	21.5295	21.8443	21.5805		2.06962	-0.631387	0.645555	O00764	O00764	PDXK	Pyridoxal kinase	54	6	6	6	24	24	24	35.102	58.779	21020000	27
22.7523	22.8819	22.9537	22.6737	22.1661	22.8931		0.567453	0.285	1.21841	O14561	O14561	NDUFAB1	Acyl carrier protein, mitochondrial	56	4	4	4	19.2	19.2	19.2	17.417	12.494	48469000	35
21.1489	21.2777	20.3446	20.3312	20.4585	17.8665		0.700686	1.37167	2.5877	O14579	O14579	COPE	Coatomer subunit epsilon	58	3	3	3	16.6	16.6	16.6	34.482	21.69	10620000	12
20.1101	18.8306	17.8278	20.7104	20.7309	20.1899		1.11482	-1.62094	0.325124	O14639	O14639	ABLIM1	Actin-binding LIM protein 1	60	5	5	5	10	10	10	87.687	23.109	10138000	13
19.9678	20.2196	19.0599	20.4895	20.4498	20.3945		0.919626	-0.695493	0.617498	O14672	O14672	ADAM10	Disintegrin and metalloproteinase domain-containing protein 10	61	2	2	2	2.8	2.8	2.8	84.141	4.4476	9493300	7
23.5913	23.3863	23.6572	23.2953	23.2605	23.0781		1.46339	0.333603	1.26016	O14737	O14737	PDCD5	Programmed cell death protein 5	63	7	7	7	46.4	46.4	46.4	14.285	21.677	75765000	29
22.205	22.2412	22.3288	21.8821	22.1719	22.2136		0.697169	0.169102	1.12436	O14744	O14744	PRMT5	Protein arginine N-methyltransferase 5;Protein arginine N-methyltransferase 5, N-terminally processed	64	9	9	9	15.7	15.7	15.7	72.683	17.834	31287000	21
23.0954	22.9546	23.2514	23.9977	23.564	23.2026		0.928995	-0.487578	0.713221	O14773	O14773	TPP1	Tripeptidyl-peptidase 1	66	4	4	4	9.9	9.9	9.9	61.247	33.13	83720000	43
16.704	19.9355	20.1768	20.481	19.9268	20.0738		0.467126	-1.22176	0.428758	O14786	O14786	NRP1	Neuropilin-1	68	3	3	3	5.4	5.4	5.4	103.13	17.462	7354200	7
23.7148	24.0136	24.04	23.5531	23.6565	23.5993		1.37622	0.319809	1.24817	O14818;Q8TAA3	O14818;Q8TAA3	PSMA7;PSMA8	Proteasome subunit alpha type-7;Proteasome subunit alpha type-7-like	69	6	6	6	34.3	34.3	34.3	27.887	108.97	100750000	41
22.08	21.7335	22.1138	21.6894	21.9111	22.1368		0.131299	0.063317	1.04487	O14828	O14828	SCAMP3	Secretory carrier-associated membrane protein 3	70	5	5	5	26.8	26.8	26.8	38.287	131.25	28795000	31
23.8244	23.7994	22.9849	21.9079	23.5485	21.9582		0.814357	1.06469	2.09172	O14880	O14880	MGST3	Microsomal glutathione S-transferase 3	72	5	5	5	34.2	34.2	34.2	16.516	54.31	64535000	53
19.5664	20.182	20.6046	18.6029	19.7931	19.2621		0.916872	0.89831	1.86388	O14949	O14949	UQCRQ	Cytochrome b-c1 complex subunit 8	78	2	2	2	25.6	25.6	25.6	9.9062	5.6862	5107000	6
24.2107	23.8621	23.9871	24.2926	24.0562	24.3819		0.726971	-0.223629	0.856408	P19105;O14950;P24844	P19105;O14950;P24844	MYL12A;MYL12B;MYL9	Myosin regulatory light chain 12A;Myosin regulatory light chain 12B;Myosin regulatory light polypeptide 9	79	9	9	9	63.2	63.2	63.2	19.794	183.48	141620000	80
20.1293	19.7999	20.0366	19.909	20.1391	20.2812		0.343048	-0.121152	0.919453	O14974	O14974	PPP1R12A	Protein phosphatase 1 regulatory subunit 12A	81	5	5	5	7	7	7	115.28	16.766	7603100	13
22.4405	22.5042	22.5453	22.2046	22.5419	22.4171		0.454842	0.108774	1.07831	O14979	O14979	HNRNPDL	Heterogeneous nuclear ribonucleoprotein D-like	83	6	5	5	11.4	9.5	9.5	46.437	32.804	39653000	18
20.8084	21.0158	20.9195	21.5602	21.0274	21.2256		1.00357	-0.356504	0.781055	O14980	O14980	XPO1	Exportin-1	84	8	8	8	10.1	10.1	10.1	123.38	14.827	15480000	21
21.3835	20.322	20.8237	20.5281	20.3893	20.2248		0.656204	0.462324	1.37776	O15042	O15042	U2SURP	U2 snRNP-associated SURP motif-containing protein	86	4	4	4	7.6	7.6	7.6	118.29	11.704	12677000	22
22.8638	23.272	23.1567	22.0824	22.5668	22.7544		1.2618	0.629649	1.54719	O15067	O15067	PFAS	Phosphoribosylformylglycinamidine synthase	87	10	10	10	10.2	10.2	10.2	144.73	44.325	49216000	57
23.1337	23.4196	23.1123	23.5774	23.386	23.3214		0.756906	-0.206414	0.866689	O15143	O15143	ARPC1B	Actin-related protein 2/3 complex subunit 1B	89	9	9	8	33.3	33.3	27.2	40.949	74.623	80487000	51
21.2337	21.4027	21.3825	21.969	21.7953	21.3609		0.913332	-0.368779	0.774438	O15144	O15144	ARPC2	Actin-related protein 2/3 complex subunit 2	90	5	5	5	17.3	17.3	17.3	34.333	7.4248	22971000	16
21.2174	20.8132	20.6929	21.9192	21.3103	21.1353		0.892878	-0.547092	0.684398	O15145	O15145	ARPC3	Actin-related protein 2/3 complex subunit 3	91	4	4	4	20.8	20.8	20.8	20.546	21.054	19878000	50
23.1604	23.2964	22.4669	23.2929	22.9643	22.8693		0.0833496	-0.0676231	0.954209	O15173	O15173	PGRMC2	Membrane-associated progesterone receptor component 2	92	6	6	5	23.3	23.3	19.3	23.818	26.841	66688000	36
21.2848	21.348	17.7882	21.45	20.8948	20.9603		0.3333	-0.961351	0.513576	O15305	O15305	PMM2	Phosphomannomutase 2	98	3	3	3	15	15	15	28.082	6.1758	16939000	7
20.778	20.998	21.1245	21.3471	21.926	21.2884		1.14561	-0.553656	0.681292	O15344	O15344	MID1	E3 ubiquitin-protein ligase Midline-1	99	5	5	5	9.4	9.4	9.4	75.25	61.178	19187000	18
21.854	21.6652	21.9155	21.3728	21.9121	21.9606		0.112699	0.0630614	1.04468	O15355	O15355	PPM1G	Protein phosphatase 1G	101	5	5	5	12.5	12.5	12.5	59.271	19.206	23735000	22
22.2563	22.7444	23.0503	22.3696	22.4413	22.4054		0.527489	0.278248	1.21272	O15371	O15371	EIF3D	Eukaryotic translation initiation factor 3 subunit D	102	12	12	12	33.9	33.9	33.9	63.972	57.915	42539000	41
20.5893	20.2418	20.6274	21.0342	21.104	21.2472		2.01898	-0.642312	0.640686	O15400	O15400	STX7	Syntaxin-7	105	3	3	3	21.8	21.8	21.8	29.815	41.852	13608000	10
23.3724	23.0251	23.5024	23.622	23.6194	23.8458		1.15587	-0.395783	0.760077	O15511	O15511	ARPC5	Actin-related protein 2/3 complex subunit 5	110	7	7	7	56.3	56.3	56.3	16.32	24.116	93231000	38
22.1222	22.4482	22.6597	22.4529	22.3426	22.6374		0.140412	-0.0676734	0.954176	O43143	O43143	DHX15	Pre-mRNA-splicing factor ATP-dependent RNA helicase DHX15	112	11	11	11	14.1	14.1	14.1	90.932	30.598	39366000	40
18.49	20.3826	20.1352	20.0523	20.5667	20.5262		0.505687	-0.712479	0.61027	O43159	O43159	RRP8	Ribosomal RNA-processing protein 8	114	4	4	4	13.8	13.8	13.8	50.714	16.066	8589700	10
19.506	20.6482	19.7205	19.9661	18.5693	18.7037		0.708161	0.878512	1.83848	O43172	O43172	PRPF4	U4/U6 small nuclear ribonucleoprotein Prp4	116	4	4	4	12.1	12.1	12.1	58.449	7.6248	7091000	6
21.0487	20.3394	20.3071	21.1616	20.636	21.0357		0.585256	-0.379377	0.76877	O43237	O43237	DYNC1LI2	Cytoplasmic dynein 1 light intermediate chain 2	119	4	4	4	11.8	11.8	11.8	54.099	8.5163	14099000	15
22.5917	22.5627	22.7653	22.4989	22.6544	22.701		0.0880517	0.0217934	1.01522	O43242	O43242	PSMD3	26S proteasome non-ATPase regulatory subunit 3	120	11	11	11	27.7	27.7	27.7	60.977	61.394	48566000	48
23.0793	23.2624	23.3419	22.832	22.9899	22.7372		1.60302	0.374815	1.29667	O43390	O43390	HNRNPR	Heterogeneous nuclear ribonucleoprotein R	126	15	10	10	25.9	18.3	18.3	70.942	73.222	60205000	38
22.8077	23.4227	23.4157	22.7689	23.0507	23.2461		0.322139	0.193477	1.14352	O43396	O43396	TXNL1	Thioredoxin-like protein 1	128	6	6	6	33.9	33.9	33.9	32.251	37.598	62719000	30
23.4305	22.3468	22.9757	22.9786	22.9573	22.4142		0.135986	0.134296	1.09756	O43399	O43399	TPD52L2	Tumor protein D54	129	7	7	7	50	50	50	22.237	90.098	56723000	20
20.4795	20.3814	20.3025	19.6774	20.6016	20.756		0.0428559	0.0428155	1.03012	O43488;Q8NHP1	O43488	AKR7A2	Aflatoxin B1 aldehyde reductase member 2	130	3	3	3	12.8	12.8	12.8	39.589	38.383	10573000	12
17.7185	16.7326	17.0298	17.0522	16.9524	17.6853		0.0653072	-0.0696379	0.952877	O43493	O43493	TGOLN2	Trans-Golgi network integral membrane protein 2	131	3	3	3	10.4	10.4	10.4	51.018	7.4763	975280	7
22.4839	22.0841	22.7691	22.6528	22.9957	21.7555		0.0176578	-0.0223122	0.984653	O43570	O43570	CA12	Carbonic anhydrase 12	133	4	4	4	13.6	13.6	13.6	39.45	24.483	44323000	21
21.6778	21.7464	21.9749	21.9845	21.768	21.5244		0.0903685	0.0407162	1.02862	O43583	O43583	DENR	Density-regulated protein	134	7	7	7	39.4	39.4	39.4	22.092	47.25	26376000	29
19.1211	19.4128	18.6588	18.8802	18.7511	18.7003		0.564096	0.287022	1.22012	O43615	O43615	TIMM44	Mitochondrial import inner membrane translocase subunit TIM44	136	2	2	2	4.9	4.9	4.9	51.355	7.2244	2029500	6
17.9987	20.4008	19.3419	20.3445	19.9866	20.3232		0.619294	-0.970974	0.510162	O43633	O43633	CHMP2A	Charged multivesicular body protein 2a	137	3	3	3	12.6	12.6	12.6	25.104	42.379	6853900	10
21.6747	21.5116	21.7569	22.1206	21.9124	22.069		1.80853	-0.386241	0.765121	O43670	O43670	ZNF207	BUB3-interacting and GLEBS motif-containing protein ZNF207	139	3	3	3	9.6	9.6	9.6	50.75	8.6118	24093000	13
21.9137	21.6808	22.0742	22.0035	21.979	21.99		0.370399	-0.101269	0.932212	O43678	O43678	NDUFA2	NADH dehydrogenase [ubiquinone] 1 alpha subcomplex subunit 2	141	2	2	2	31.3	31.3	31.3	10.921	42.129	27931000	13
21.9849	21.9183	22.1276	22.1105	21.8848	22.1815		0.169113	-0.0486787	0.966821	O43684	O43684	BUB3	Mitotic checkpoint protein BUB3	143	8	8	8	32.6	32.6	32.6	37.154	26.374	31030000	34
27.8306	27.7696	28.0206	28.344	27.8736	28.0389		0.60414	-0.211899	0.8634	O43707;Q08043	O43707	ACTN4	Alpha-actinin-4	144	47	47	29	60.5	60.5	39.7	104.85	323.31	2068000000	604
18.8545	18.0432	19.41	19.867	20.116	19.6764		1.25812	-1.11722	0.460983	O43719	O43719	HTATSF1	HIV Tat-specific factor 1	145	2	2	2	3.8	3.8	3.8	85.852	22.641	4954700	3
20.7637	21.1209	20.4943	20.715	20.7513	20.6158		0.205617	0.098931	1.07098	O43747	O43747	AP1G1	AP-1 complex subunit gamma-1	146	5	5	5	8.5	8.5	8.5	91.35	16.964	12324000	16
19.9366	20.1275	20.5047	19.8247	19.6724	20.2197		0.536834	0.284009	1.21757	O43765	O43765	SGTA	Small glutamine-rich tetratricopeptide repeat-containing protein alpha	147	3	3	3	12.8	12.8	12.8	34.063	8.216	7791700	15
23.4659	23.8442	23.6259	23.6247	23.6551	23.8491		0.188825	-0.0642993	0.95641	O43776	O43776	NARS	Asparagine--tRNA ligase, cytoplasmic	149	16	16	16	35.9	35.9	35.9	62.942	90.395	98739000	59
22.2251	22.6596	22.8069	23.2444	22.9032	22.4884		0.490192	-0.314813	0.803955	O43795	O43795	MYO1B	Unconventional myosin-Ib	150	12	12	10	14.9	14.9	12.6	131.98	90.468	53337000	27
22.3197	22.7605	22.7602	22.5348	22.659	23.5527		0.356529	-0.302045	0.811102	O43809	O43809	NUDT21	Cleavage and polyadenylation specificity factor subunit 5	151	7	7	7	30.4	30.4	30.4	26.227	19.653	52155000	31
23.0185	23.1398	23.6341	23.3091	23.2883	24.3521		0.411281	-0.385686	0.765415	O43813	O43813	LANCL1	LanC-like protein 1	152	6	6	6	22.1	22.1	22.1	45.283	37.403	82966000	62
24.3384	24.2148	23.8065	23.2207	22.9689	23.1813		2.29435	0.996276	1.99484	O43852	O43852	CALU	Calumenin	157	14	14	14	56.5	56.5	56.5	37.106	74.074	100530000	54
20.7965	20.4029	20.5624	20.7177	21.0356	20.8824		0.928915	-0.291306	0.817162	O43865;Q96HN2	O43865;Q96HN2	AHCYL1;AHCYL2	Putative adenosylhomocysteinase 2;Putative adenosylhomocysteinase 3	158	8	8	8	13.6	13.6	13.6	58.951	13.707	14045000	18
30.1391	30.1969	30.2765	30.764	31.2557	30.0488		0.618403	-0.485336	0.714331	O60218	O60218	AKR1B10	Aldo-keto reductase family 1 member B10	161	24	24	15	74.1	74.1	49.1	36.019	254.44	12813000000	591
21.7744	21.656	21.9404	21.241	21.3971	21.3017		2.1456	0.476989	1.39184	O60220	O60220	TIMM8A	Mitochondrial import inner membrane translocase subunit Tim8 A	162	3	3	3	34	34	34	10.998	16.662	21281000	21
20.2285	20.3999	20.1746	19.9488	20.8241	20.24		0.0938713	-0.0699711	0.952657	O60271	O60271	SPAG9	C-Jun-amino-terminal kinase-interacting protein 4	166	5	5	5	6.5	6.5	6.5	146.2	21.977	9333400	14
21.3022	21.5944	21.6756	21.4981	21.2265	22.2201		0.145406	-0.124233	0.917492	O60493	O60493	SNX3	Sorting nexin-3	169	5	5	3	44.4	44.4	34.6	18.762	21.38	21962000	22
24.7711	25.1162	25.0675	24.6754	24.6352	24.484		1.46405	0.386751	1.30745	O60506	O60506	SYNCRIP	Heterogeneous nuclear ribonucleoprotein Q	170	18	18	13	36.3	36.3	28.6	69.602	224.89	212950000	87
18.9701	19.1001	19.317	17.7266	18.9629	19.0933		0.526286	0.534801	1.44874	O60563	O60563	CCNT1	Cyclin-T1	171	2	2	2	5.9	5.9	5.9	80.684	4.6775	3359500	4
19.356	19.0714	19.3355	19.3241	19.3884	18.5395		0.232137	0.170296	1.12529	O60610	O60610	DIAPH1	Protein diaphanous homolog 1	172	2	2	2	1.8	1.8	1.8	141.35	4.16	3623500	3
24.0041	23.6039	24.2919	24.182	23.4558	24.0524		0.0824992	0.0699139	1.04965	O60664	O60664	PLIN3	Perilipin-3	173	12	12	12	43.1	43.1	43.1	47.074	167.28	121450000	63
20.8641	21.0347	20.8332	21.2604	21.0759	21.3101		1.48823	-0.304827	0.809539	O60684;O15131	O60684;O15131	KPNA6;KPNA5	Importin subunit alpha-7;Importin subunit alpha-6	174	4	4	2	9.5	9.5	4.7	60.029	9.1456	14829000	11
27.8681	27.9522	27.9553	28.2401	27.8965	27.5828		0.0328919	0.0187041	1.01305	O60701	O60701	UGDH	UDP-glucose 6-dehydrogenase	175	23	23	23	59.9	59.9	59.9	55.023	323.31	1872800000	296
23.4266	23.3871	23.4257	24.0402	23.6668	23.9794		1.84347	-0.482299	0.715836	O60716	O60716	CTNND1	Catenin delta-1	176	16	16	16	23	23	23	108.17	77.905	103680000	80
20.2006	20.0152	19.8757	19.8511	17.6835	17.9454		1.04729	1.53716	2.90222	O60762	O60762	DPM1	Dolichol-phosphate mannosyltransferase subunit 1	179	2	2	2	8.5	8.5	8.5	29.634	4.0688	5857100	7
22.1777	21.5542	21.5715	21.6947	21.6666	22.1198		0.0831179	-0.0592041	0.959793	O60763	O60763	USO1	General vesicular transport factor p115	180	11	11	11	15.5	15.5	15.5	107.89	84.86	25668000	49
27.5881	26.5789	27.8561	27.5089	27.1155	28.188		0.203299	-0.263059	0.833319	Q99880;Q99879;Q99877;Q93079;Q5QNW6;P62807;P58876;P57053;O60814;Q96A08	Q99880;Q99879;Q99877;Q93079;Q5QNW6;P62807;P58876;P57053;O60814;Q96A08	HIST1H2BL;HIST1H2BM;HIST1H2BN;HIST1H2BH;HIST2H2BF;HIST1H2BC;HIST1H2BD;H2BFS;HIST1H2BK;HIST1H2BA	Histone H2B type 1-L;Histone H2B type 1-M;Histone H2B type 1-N;Histone H2B type 1-H;Histone H2B type 2-F;Histone H2B type 1-C/E/F/G/I;Histone H2B type 1-D;Histone H2B type F-S;Histone H2B type 1-K;Histone H2B type 1-A	182	6	2	2	41.3	7.9	7.9	13.952	13.141	1456600000	38
21.1229	20.4867	20.7079	20.0944	21.0662	21.0323		0.0381997	0.0415382	1.02921	O60831	O60831	PRAF2	PRA1 family protein 2	184	2	2	2	12.4	12.4	12.4	19.258	4.4283	13285000	13
21.6583	21.4781	21.4117	21.9109	21.7733	21.7994		1.67096	-0.311877	0.805593	O60832	O60832	DKC1	H/ACA ribonucleoprotein complex subunit 4	185	7	7	7	16	16	16	57.673	18.871	24577000	20
22.0002	22.1976	22.3356	21.8385	21.8561	22.3257		0.385215	0.17103	1.12586	O60841	O60841	EIF5B	Eukaryotic translation initiation factor 5B	186	9	9	9	10.9	10.9	10.9	138.83	21.292	32347000	30
21.3784	21.5569	21.7008	21.6223	21.6766	22.0217		0.662769	-0.228177	0.853713	O60869	O60869	EDF1	Endothelial differentiation-related factor 1	187	2	2	2	18.2	18.2	18.2	16.368	10.742	23085000	17
21.7575	21.9367	21.5375	22.0633	21.7856	21.3374		0.0209796	0.0151609	1.01056	O60884	O60884	DNAJA2	DnaJ homolog subfamily A member 2	189	6	6	6	16	16	16	45.745	30.844	26038000	32
22.3845	22.0829	22.621	22.2707	22.2194	18.5053		0.470366	1.36437	2.57464	O60936	O60936	NOL3	Nucleolar protein 3	192	6	6	6	39.9	39.9	39.9	22.629	24.977	32444000	19
23.8432	23.9423	23.949	24.0068	23.6695	24.1197		0.050484	-0.0205021	0.98589	O75083	O75083	WDR1	WD repeat-containing protein 1	193	12	12	12	34.2	34.2	34.2	66.193	89.713	119210000	72
20.1055	19.8217	20.2929	20.233	20.871	20.3015		0.742385	-0.395169	0.7604	O75116;Q13464	O75116	ROCK2	Rho-associated protein kinase 2	194	6	6	6	5.9	5.9	5.9	160.9	88.652	9340100	10
22.1459	22.5178	22.5422	22.6979	22.416	22.0258		0.0319403	0.0220915	1.01543	O75131;Q96FN4;Q8IYJ1;Q96A23;O95741;Q86YQ8;Q9HCH3;Q9UBL6	O75131	CPNE3	Copine-3	195	4	4	4	8.6	8.6	8.6	60.13	16.611	41678000	25
18.7558	18.7432	19.3329	18.7624	17.1284	19.2087		0.364533	0.577474	1.49223	O75153	O75153	CLUH	Clustered mitochondria protein homolog	196	2	2	2	1.7	1.7	1.7	146.67	4.3195	3037800	6
21.1494	21.4405	20.8617	21.2416	17.9111	21.6219		0.305223	0.892331	1.85617	O75223	O75223	GGCT	Gamma-glutamylcyclotransferase	198	4	4	4	28.2	28.2	28.2	21.007	40.074	13882000	10
20.7472	21.0535	21.1121	21.1081	21.1542	20.8709		0.197235	-0.0734558	0.950359	O75306	O75306	NDUFS2	NADH dehydrogenase [ubiquinone] iron-sulfur protein 2, mitochondrial	200	2	2	2	6.7	6.7	6.7	52.545	13.325	14650000	14
21.5228	21.3389	21.7097	21.9178	21.8371	21.1704		0.171639	-0.117934	0.921506	O75340	O75340	PDCD6	Programmed cell death protein 6	201	4	4	4	22.5	22.5	22.5	21.868	10.784	25093000	22
22.7802	22.761	23.0597	22.3403	23.0878	23.3357		0.0598409	-0.05428	0.963075	O75347	O75347	TBCA	Tubulin-specific chaperone A	202	8	8	8	51.9	51.9	51.9	12.855	21.017	58157000	32
20.7166	20.6329	20.7316	20.5109	20.5787	21.0576		0.0431024	-0.0220884	0.984806	O75348;O95670	O75348;O95670	ATP6V1G1;ATP6V1G2	V-type proton ATPase subunit G 1;V-type proton ATPase subunit G 2	203	2	2	2	22	22	22	13.757	23.948	11707000	6
20.6496	20.8754	21.0387	21.3214	20.8017	18.4356		0.3038	0.668313	1.58921	O75351;Q9UN37;Q6PIW4	O75351	VPS4B	Vacuolar protein sorting-associated protein 4B	204	5	5	5	12.8	12.8	12.8	49.301	9.2448	13739000	10
21.7015	21.3912	21.365	21.6267	21.7054	19.2304		0.315387	0.631696	1.54939	O75352	O75352	MPDU1	Mannose-P-dolichol utilization defect 1 protein	205	3	3	3	13.8	13.8	13.8	26.638	6.7158	19783000	9
25.5295	25.5198	25.4865	26.0586	25.883	25.9688		3.02789	-0.458197	0.727895	O75367	O75367	H2AFY	Core histone macro-H2A.1	206	13	13	11	44.9	44.9	37.9	39.617	117.65	479970000	124
23.8852	23.539	23.7127	24.2953	24.0907	23.421		0.32505	-0.223371	0.856562	O75368	O75368	SH3BGRL	SH3 domain-binding glutamic acid-rich-like protein	207	8	8	8	71.1	71.1	71.1	12.774	50.984	115770000	64
27.9812	27.7861	28.1048	27.7563	27.0106	27.5521		1.00783	0.517713	1.43168	O75369	O75369	FLNB	Filamin-B	208	93	90	88	51.3	50.6	49.3	278.16	323.31	1613000000	797
20.6291	20.0974	20.2732	20.5756	20.5783	18.2123		0.271483	0.544507	1.45852	O75380	O75380	NDUFS6	NADH dehydrogenase [ubiquinone] iron-sulfur protein 6, mitochondrial	209	4	4	4	47.6	47.6	47.6	13.711	10.685	9706800	15
24.332	24.1628	23.9826	24.2147	23.6015	24.1443		0.323954	0.172313	1.12686	O75390	O75390	CS	Citrate synthase, mitochondrial	211	7	7	7	15.7	15.7	15.7	51.712	26.628	121640000	51
20.7848	17.9864	20.6706	20.9606	20.9219	21.0355		0.56208	-1.15872	0.447909	O75396	O75396	SEC22B	Vesicle-trafficking protein SEC22b	212	4	4	4	25.6	25.6	25.6	24.593	84.983	13744000	13
21.3537	21.4147	21.158	21.8823	21.3825	21.0314		0.181353	-0.123264	0.918108	O75436	O75436	VPS26A	Vacuolar protein sorting-associated protein 26A	215	5	5	5	23.2	23.2	23.2	38.169	19.822	19987000	22
21.4564	21.5717	21.8013	21.2886	21.128	20.895		1.52882	0.505937	1.42005	O75475	O75475	PSIP1	PC4 and SFRS1-interacting protein	218	3	3	3	8.1	8.1	8.1	60.103	8.309	17667000	17
21.9022	21.8346	22.2261	22.0306	21.7866	21.8162		0.313384	0.109794	1.07907	O75489	O75489	NDUFS3	NADH dehydrogenase [ubiquinone] iron-sulfur protein 3, mitochondrial	220	4	4	4	18.9	18.9	18.9	30.241	13.954	28599000	16
20.7461	20.579	20.5877	20.675	20.484	20.7205		0.0416988	0.0110849	1.00771	O75494;Q8WXF0	O75494;Q8WXF0	SRSF10;SRSF12	Serine/arginine-rich splicing factor 10;Serine/arginine-rich splicing factor 12	221	4	4	4	17.6	17.6	17.6	31.3	7.4731	10934000	13
24.4347	24.3146	23.656	24.3987	23.5148	24.0245		0.166611	0.155736	1.11399	O75531	O75531	BANF1	Barrier-to-autointegration factor;Barrier-to-autointegration factor, N-terminally processed	224	4	4	4	37.1	37.1	37.1	10.058	10.987	120260000	48
23.5388	23.9412	24.0022	23.7943	23.8395	24.1575		0.216775	-0.103044	0.931067	O75533	O75533	SF3B1	Splicing factor 3B subunit 1	225	22	22	22	24.9	24.9	24.9	145.83	116.94	112790000	88
20.553	20.826	20.8256	17.3457	20.4484	20.5167		0.546766	1.29792	2.45874	O75534	O75534	CSDE1	Cold shock domain-containing protein E1	226	5	5	5	7.3	7.3	7.3	88.884	12.825	8739000	14
21.2526	20.6573	20.8331	21.2628	21.2932	21.2295		0.913884	-0.34749	0.78595	O75569	O75569	PRKRA	Interferon-inducible double-stranded RNA-dependent protein kinase activator A	227	5	5	5	23	23	23	34.404	24.406	15459000	21
21.6329	21.4007	21.4843	22.0912	22.2881	22.0976		2.65161	-0.652994	0.635959	O75608	O75608	LYPLA1	Acyl-protein thioesterase 1	228	3	3	3	13.9	13.9	13.9	24.669	5.1125	27370000	11
23.0331	23.2034	22.9908	23.0195	23.0563	23.303		0.173606	-0.0504996	0.965602	O75643	O75643	SNRNP200	U5 small nuclear ribonucleoprotein 200 kDa helicase	229	20	20	20	11.5	11.5	11.5	244.5	133.47	65387000	63
19.9584	19.869	19.8128	19.8044	18.1366	19.312		0.734529	0.795774	1.73601	O75694	O75694	NUP155	Nuclear pore complex protein Nup155	231	3	3	3	3.2	3.2	3.2	155.2	42.382	5057200	5
22.2008	22.8469	22.5025	22.1892	22.1292	22.5859		0.385126	0.215318	1.16096	O75821	O75821	EIF3G	Eukaryotic translation initiation factor 3 subunit G	233	7	7	7	33.4	33.4	33.4	35.611	52.708	38790000	25
21.514	21.4253	21.3267	20.96	21.1088	21.2871		1.30472	0.303365	1.23402	O75822	O75822	EIF3J	Eukaryotic translation initiation factor 3 subunit J	234	4	4	4	23.3	23.3	23.3	29.062	12.479	17064000	13
19.7864	19.9826	19.8848	19.4952	17.9997	18.879		1.17464	1.0933	2.13361	O75844	O75844	ZMPSTE24	CAAX prenyl protease 1 homolog	236	2	2	2	5.9	5.9	5.9	54.812	4.5046	5289800	4
25.0513	25.1209	25.1841	25.7442	25.7553	26.0753		2.51985	-0.739534	0.598933	O75874	O75874	IDH1	Isocitrate dehydrogenase [NADP] cytoplasmic	237	15	15	14	38.9	38.9	36.7	46.659	136.21	355400000	106
23.3948	18.3219	23.5262	23.5041	23.9041	24.0062		0.526113	-2.05713	0.240293	O75886	O75886	STAM2	Signal transducing adapter molecule 2	239	4	4	3	9.5	9.5	7.6	58.164	11.814	75500000	15
21.2498	20.8951	20.794	21.1954	21.1233	19.6593		0.243617	0.320287	1.24858	O75915	O75915	ARL6IP5	PRA1 family protein 3	242	4	4	4	25	25	25	21.614	8.5235	15573000	10
23.8199	23.8365	23.4158	23.688	23.502	23.5367		0.316595	0.115185	1.08311	O75947	O75947	ATP5H	ATP synthase subunit d, mitochondrial	244	6	6	6	41	41	41	18.491	41.194	95505000	37
22.224	21.9766	21.9601	22.4212	22.4984	22.3723		1.81352	-0.377076	0.769997	O75955	O75955	FLOT1	Flotillin-1	245	11	11	11	33.5	33.5	33.5	47.355	41.902	37830000	41
22.593	22.4419	22.6848	23.4675	22.196	23.3101		0.441414	-0.417943	0.748491	O75964	O75964	ATP5L	ATP synthase subunit g, mitochondrial	246	3	3	3	35.9	35.9	35.9	11.428	16.948	58742000	12
21.8616	21.2999	21.4232	21.2779	21.0113	21.3694		0.698426	0.308686	1.23858	O75976	O75976	CPD	Carboxypeptidase D	247	8	8	8	9.8	9.8	9.8	152.93	33.368	19291000	20
22.9891	23.3888	23.1403	22.5787	22.6604	22.8706		1.49502	0.469486	1.38462	O76003	O76003	GLRX3	Glutaredoxin-3	248	9	9	9	31.3	31.3	31.3	37.432	60.994	56161000	63
22.1754	22.3449	22.4768	22.3467	22.1666	22.6514		0.122872	-0.0558891	0.962001	O76021	O76021	RSL1D1	Ribosomal L1 domain-containing protein 1	249	8	8	8	15.3	15.3	15.3	54.972	19.773	37404000	37
20.4458	20.8597	20.6142	20.1152	20.2124	19.6599		1.43688	0.644089	1.56275	O76031	O76031	CLPX	ATP-dependent Clp protease ATP-binding subunit clpX-like, mitochondrial	250	6	6	6	11.4	11.4	11.4	69.223	16.725	8868900	11
20.816	20.8638	21.0141	20.5237	20.7498	21.3844		0.0150394	0.0120055	1.00836	O76094	O76094	SRP72	Signal recognition particle subunit SRP72	253	6	6	6	15.8	15.8	15.8	74.605	101.37	12832000	23
20.0063	19.8253	20.0525	19.9699	20.0828	18.5388		0.357662	0.430878	1.34805	O94760	O94760	DDAH1	N(G),N(G)-dimethylarginine dimethylaminohydrolase 1	254	2	2	2	10.5	10.5	10.5	31.121	5.0937	7402200	5
21.0296	21.5013	21.6461	21.1666	21.213	21.0597		0.570859	0.245914	1.18584	O94826	O94826	TOMM70A	Mitochondrial import receptor subunit TOM70	258	5	5	5	11.8	11.8	11.8	67.454	21.732	18037000	28
19.6427	19.823	19.642	19.8732	19.9811	17.7228		0.277925	0.510211	1.42426	O94874	O94874	UFL1	E3 UFM1-protein ligase 1	260	2	2	2	3.5	3.5	3.5	89.594	5.863	6088300	9
20.2374	20.0912	20.0445	20.7597	20.7521	18.3708		0.0718422	0.163471	1.11998	O94903	O94903	PROSC	Proline synthase co-transcribed bacterial homolog protein	261	3	3	3	12.7	12.7	12.7	30.344	22.616	9613600	9
21.5949	18.3821	21.0414	21.4021	21.7837	21.464		0.53434	-1.21046	0.432131	O94905	O94905	ERLIN2	Erlin-2	262	3	3	2	11.2	11.2	7.7	37.839	37.38	18526000	17
21.1856	21.288	21.7849	21.2391	21.5757	21.7476		0.159747	-0.101238	0.932233	O94973	O94973	AP2A2	AP-2 complex subunit alpha-2	265	9	5	5	12.7	8.4	8.4	103.96	114.11	20485000	18
20.9122	20.8867	21.1457	21.0164	21.0401	21.4144		0.50116	-0.175466	0.885482	O94979	O94979	SEC31A	Protein transport protein Sec31A	266	4	4	4	3.6	3.6	3.6	133.01	17.463	15930000	13
22.354	22.2874	23.1194	21.7689	22.1635	18.543		0.680076	1.76182	3.39125	O94992	O94992	HEXIM1	Protein HEXIM1	267	5	5	5	34.5	34.5	34.5	40.623	19.776	32198000	31
18.7384	18.7924	18.9594	19.8202	18.2124	19.8089		0.347056	-0.450415	0.731832	O95163	O95163	IKBKAP	Elongator complex protein 1	271	2	2	2	2.4	2.4	2.4	150.25	2.1733	1374000	3
20.8221	20.8215	21.2248	21.4472	21.1329	21.6507		1.05743	-0.454151	0.72994	O95168	O95168	NDUFB4	NADH dehydrogenase [ubiquinone] 1 beta subcomplex subunit 4	272	2	2	2	21.7	21.7	21.7	15.208	16.81	18246000	20
22.8118	22.6389	22.7895	23.4169	22.9596	23.2092		1.45712	-0.448486	0.732812	O95197	O95197	RTN3	Reticulon-3	274	2	2	2	4.8	4.8	4.8	112.61	7.6835	64047000	20
20.9825	20.9007	20.3318	20.0617	20.6049	18.4888		0.697166	1.01986	2.02772	O95202	O95202	LETM1	LETM1 and EF-hand domain-containing protein 1, mitochondrial	275	5	5	5	9.6	9.6	9.6	83.353	14.835	8889000	18
20.0924	20.2093	20.1298	19.9586	19.8989	18.0974		0.604747	0.825546	1.77221	O95232	O95232	LUC7L3	Luc7-like protein 3	276	3	3	3	10	10	10	51.466	103.12	7325900	8
20.3486	20.0477	20.02	20.4783	20.2882	20.5684		1.0759	-0.306202	0.808768	O95292	O95292	VAPB	Vesicle-associated membrane protein-associated protein B/C	278	3	2	2	16.9	11.9	11.9	27.228	17.871	9321400	14
22.9075	22.5757	23.0696	23.6125	23.3449	22.7449		0.579109	-0.383166	0.766753	O95336	O95336	PGLS	6-phosphogluconolactonase	282	7	7	7	34.1	34.1	34.1	27.547	21.236	64447000	28
21.1052	21.0354	20.8955	21.572	21.5299	21.3157		1.9931	-0.460535	0.726717	O95340	O95340	PAPSS2	Bifunctional 3-phosphoadenosine 5-phosphosulfate synthase 2;Sulfate adenylyltransferase;Adenylyl-sulfate kinase	283	4	4	4	8.1	8.1	8.1	69.5	9.4828	18284000	8
23.301	23.5152	23.6233	22.4866	22.5208	23.0672		1.69773	0.788331	1.72708	O95373;O15397	O95373	IPO7	Importin-7	287	13	13	13	16.2	16.2	16.2	119.52	56.079	60148000	38
21.6666	22.2497	21.3746	21.1572	21.8031	19.2676		0.564677	1.021	2.02932	O95433	O95433	AHSA1	Activator of 90 kDa heat shock protein ATPase homolog 1	290	6	6	6	26	26	26	38.274	14.946	21091000	9
22.2015	21.8839	22.0939	22.7373	21.8386	22.172		0.272966	-0.189524	0.876895	O95571	O95571	ETHE1	Persulfide dioxygenase ETHE1, mitochondrial	292	4	4	4	25.6	25.6	25.6	27.873	12.16	36476000	17
22.5168	22.5672	22.558	22.3323	21.7735	22.1343		1.33079	0.467285	1.3825	O95573;O60488	O95573	ACSL3	Long-chain-fatty-acid--CoA ligase 3	293	8	8	8	15.7	15.7	15.7	80.419	29.83	37230000	26
20.9653	20.2227	20.2776	20.1818	20.4235	20.378		0.255404	0.160776	1.11789	O95674	O95674	CDS2	Phosphatidate cytidylyltransferase 2	296	2	2	2	8.5	8.5	8.5	51.417	16.647	9825300	11
20.2556	19.8984	20.1085	20.1833	18.3845	18.3968		0.841314	1.09932	2.14253	O95716	O95716	RAB3D	Ras-related protein Rab-3D	297	3	3	2	17.8	17.8	14.2	24.267	38.557	6234300	10
21.2386	21.2337	21.1775	20.8277	21.083	20.3233		0.987393	0.471888	1.38692	O95747	O95747	OXSR1	Serine/threonine-protein kinase OSR1	298	4	4	4	10.6	10.6	10.6	58.022	57.243	14800000	18
20.3013	20.3623	20.3754	18.4451	20.4216	18.7877		0.859521	1.12817	2.18581	O95777	O95777	LSM8	U6 snRNA-associated Sm-like protein LSm8	302	2	2	2	27.1	27.1	27.1	10.403	4.7089	7833400	10
22.5423	22.4863	22.6032	22.7832	22.6961	23.1198		1.13567	-0.322426	0.799724	O95782	O95782	AP2A1	AP-2 complex subunit alpha-1	303	13	13	9	16.4	16.4	12.3	107.54	38.933	53533000	44
21.6985	21.6723	21.7369	20.7237	21.4864	21.6479		0.660676	0.416599	1.33478	O95793	O95793	STAU1	Double-stranded RNA-binding protein Staufen homolog 1	304	6	6	6	20.3	20.3	20.3	63.182	51.193	19744000	17
23.6052	23.7091	23.7197	23.3655	23.1731	23.7214		0.716125	0.258039	1.19585	O95831	O95831	AIFM1	Apoptosis-inducing factor 1, mitochondrial	308	14	14	14	33.4	33.4	33.4	66.9	115.44	89179000	60
21.2836	21.6442	21.3109	21.5638	21.3676	19.0993		0.388017	0.735989	1.66554	O95861	O95861	BPNT1	3(2),5-bisphosphate nucleotidase 1	310	5	5	5	24	24	24	33.392	15.247	18831000	13
21.3249	21.3763	21.443	21.5369	21.7489	21.7639		1.69295	-0.301801	0.811239	O95865	O95865	DDAH2	N(G),N(G)-dimethylarginine dimethylaminohydrolase 2	312	4	4	4	26	26	26	29.644	160.08	21628000	28
20.4791	20.1825	19.7988	18.4695	20.2327	18.8286		0.786599	0.976552	1.96776	O95881	O95881	TXNDC12	Thioredoxin domain-containing protein 12	313	2	2	2	14	14	14	19.206	6.4828	7652100	5
27.5447	26.748	26.5843	27.2136	25.5733	25.3673		0.623084	0.907617	1.87594	O95994;Q8TD06	O95994	AGR2	Anterior gradient protein 2 homolog	314	7	7	7	42.9	42.9	42.9	19.979	49.705	1061300000	243
20.8591	21.3653	21.0899	20.6061	17.0692	19.1418		0.979314	2.16571	4.48687	O96000	O96000	NDUFB10	NADH dehydrogenase [ubiquinone] 1 beta subcomplex subunit 10	315	3	3	3	22.1	22.1	22.1	20.776	10.864	12205000	10
21.4762	21.8338	22.0871	21.7005	21.3982	22.767		0.126827	-0.156201	0.897385	O96005	O96005	CLPTM1	Cleft lip and palate transmembrane protein 1	316	7	7	7	16.7	16.7	16.7	76.096	19.118	28892000	30
22.3439	22.6168	22.6168	21.9959	22.0042	22.4944		0.894204	0.361021	1.28433	O96008	O96008	TOMM40	Mitochondrial import receptor subunit TOM40 homolog	317	8	8	8	27.7	27.7	27.7	37.893	59.899	37244000	49
20.7019	20.7067	21.0242	21.2458	21.0819	20.7488		0.520845	-0.214553	0.861813	O96013	O96013	PAK4	Serine/threonine-protein kinase PAK 4	319	4	4	4	17.9	17.9	17.9	64.071	17.117	13489000	13
23.502	22.9271	23.7079	23.9087	24.0434	24.6943		1.1678	-0.83644	0.560024	P00167	P00167	CYB5A	Cytochrome b5	320	5	5	5	49.3	49.3	49.3	15.33	29.363	109140000	34
18.4836	19.1747	19.6708	19.3033	22.5306	23.9465		0.929577	-2.81711	0.141895	P00326;P07327;P00325	P00326;P07327	ADH1C;ADH1A	Alcohol dehydrogenase 1C;Alcohol dehydrogenase 1A	321	6	6	6	19.5	19.5	19.5	39.867	29.172	21714000	11
28.9138	28.6457	28.797	27.9926	28.279	28.338		1.93693	0.582314	1.49725	P00338;Q6ZMR3;P07864;Q9BYZ2	P00338	LDHA	L-lactate dehydrogenase A chain	322	20	20	18	54.8	54.8	49.4	36.688	190.92	2723100000	291
31.7341	31.6514	31.6929	32.3458	32.6301	31.8342		1.15952	-0.577222	0.670253	P00352;P47895;O94788	P00352	ALDH1A1	Retinal dehydrogenase 1	323	43	43	40	75.2	75.2	72.1	54.861	323.31	37171000000	1751
24.2034	24.3105	24.5265	24.8638	25.4366	24.7842		1.40268	-0.681372	0.623572	P00367;P49448	P00367;P49448	GLUD1;GLUD2	Glutamate dehydrogenase 1, mitochondrial;Glutamate dehydrogenase 2, mitochondrial	324	18	18	18	39.4	39.4	39.4	61.397	70.228	223520000	99
22.4203	22.2814	22.4971	22.5915	23.1063	24.3605		0.835696	-0.953194	0.516488	P00387	P00387	CYB5R3	NADH-cytochrome b5 reductase 3;NADH-cytochrome b5 reductase 3 membrane-bound form;NADH-cytochrome b5 reductase 3 soluble form	325	5	5	5	26.9	26.9	26.9	34.234	25.366	54999000	18
25.9192	26.4744	26.3586	26.482	26.4118	26.169		0.206493	-0.103544	0.930744	P00390	P00390	GSR	Glutathione reductase, mitochondrial	326	15	15	15	44.8	44.8	44.8	56.256	114.24	592530000	118
24.2107	24.1175	24.3269	23.9952	24.5564	18.9266		0.408994	1.72569	3.30739	P00403	P00403	MT-CO2	Cytochrome c oxidase subunit 2	327	4	4	4	24.7	24.7	24.7	25.565	33.021	137590000	30
25.4487	26.0453	25.1833	24.9984	25.5926	27.9199		0.262974	-0.611197	0.654654	P00441	P00441	SOD1	Superoxide dismutase [Cu-Zn]	328	6	6	6	60.4	60.4	60.4	15.936	76.478	569930000	102
23.2029	22.2564	22.5946	22.7022	23.1862	23.0317		0.390996	-0.288753	0.818609	P00450	P00450	CP	Ceruloplasmin	329	8	8	8	11.9	11.9	11.9	122.2	30.969	52471000	34
22.5478	23.2067	22.9037	22.5357	23.4922	21.21		0.276149	0.473461	1.38844	P00491	P00491	PNP	Purine nucleoside phosphorylase	330	8	8	8	42.2	42.2	42.2	32.118	45.142	53727000	43
21.6313	21.2788	21.2766	21.1518	21.3846	21.4911		0.125617	0.0530688	1.03747	P00492	P00492	HPRT1	Hypoxanthine-guanine phosphoribosyltransferase	331	4	4	4	22.9	22.9	22.9	24.579	12.794	19215000	14
24.2914	24.3034	24.3884	24.327	24.213	24.298		0.454898	0.0483665	1.03409	P00505	P00505	GOT2	Aspartate aminotransferase, mitochondrial	332	12	12	12	31.4	31.4	31.4	47.517	107.23	147900000	61
30.1344	29.8949	29.829	29.3978	29.4701	29.0438		1.80227	0.648907	1.56798	P00558;P07205	P00558	PGK1	Phosphoglycerate kinase 1	334	27	27	27	66.7	66.7	66.7	44.614	323.31	6064100000	646
19.1538	21.0523	17.9445	19.3628	19.7029	21.4471		0.285946	-0.787451	0.579367	P00747;P08519	P00747	PLG	Plasminogen;Plasmin heavy chain A;Activation peptide;Angiostatin;Plasmin heavy chain A, short form;Plasmin light chain B	336	3	3	3	5.2	5.2	5.2	90.568	15.807	7726300	11
29.7707	29.4434	28.7656	28.6784	28.5791	29.6511		0.32418	0.357026	1.28078	P00761;666666	P00761			337	6	6	6	39	39	39	24.409	250.46	4590300000	202
20.1431	22.3928	17.452	20.625	20.9256	21.8714		0.317382	-1.1447	0.452284	P01008	P01008	SERPINC1	Antithrombin-III	340	3	3	3	6.9	6.9	6.9	52.602	6.3123	16437000	12
23.6894	25.785	23.5181	23.952	24.435	26.112		0.197065	-0.50212	0.706069	P01023	P01023	A2M	Alpha-2-macroglobulin	342	6	6	4	4.1	4.1	2.6	163.29	15.227	213280000	46
22.0094	23.6808	21.7634	22.4986	22.5126	23.5649		0.207292	-0.374153	0.771559	P01024	P01024	C3	Complement C3;Complement C3 beta chain;C3-beta-c;Complement C3 alpha chain;C3a anaphylatoxin;Acylation stimulating protein;Complement C3b alpha chain;Complement C3c alpha chain fragment 1;Complement C3dg fragment;Complement C3g fragment;Complement C3d fragment;Complement C3f fragment;Complement C3c alpha chain fragment 2	343	8	8	8	5.2	5.2	5.2	187.15	27.856	49503000	33
25.9298	26.6098	24.1533	25.9608	26.292	26.0711		0.298793	-0.543683	0.686017	P68871;P02042;P69892;P69891;P02100	P68871;P02042;P69892;P69891;P02100	HBB;HBD;HBG2;HBG1;HBE1	Hemoglobin subunit beta;LVV-hemorphin-7;Spinorphin;Hemoglobin subunit delta;Hemoglobin subunit gamma-2;Hemoglobin subunit gamma-1;Hemoglobin subunit epsilon	345	2	2	2	12.9	12.9	12.9	15.998	9.8225	554250000	27
27.0362	26.6074	26.655	27.6517	27.4249	27.0876		1.36525	-0.621887	0.649821	P02545	P02545	LMNA	Prelamin-A/C;Lamin-A/C	347	39	39	39	55.3	55.3	55.3	74.139	323.31	1176200000	338
23.4021	24.7279	22.7539	23.0534	24.2632	18.6679		0.382288	1.63315	3.10189	P02647	P02647	APOA1	Apolipoprotein A-I;Proapolipoprotein A-I;Truncated apolipoprotein A-I	348	1	1	1	6	6	6	30.777	50.268	97450000	27
19.0393	20.0257	20.5653	21.0224	21.121	22.2137		1.25838	-1.57555	0.335515	P02656	P02656	APOC3	Apolipoprotein C-III	349	1	1	1	16.2	16.2	16.2	10.852	61.899	15013000	22
21.6145	22.0126	21.774	21.1436	17.2016	23.0472		0.317081	1.33623	2.52491	P02679	P02679	FGG	Fibrinogen gamma chain	351	9	9	9	28.5	28.5	28.5	51.511	117.95	23655000	24
19.8253	20.451	19.9956	19.8504	17.5334	21.7411		0.112593	0.382333	1.30345	P02749	P02749	APOH	Beta-2-glycoprotein 1	353	2	2	2	7.5	7.5	7.5	38.298	3.9199	9065400	5
23.8053	23.2334	23.4065	24.8598	24.1923	24.8628		1.83912	-1.15659	0.448573	P02751	P02751	FN1	Fibronectin;Anastellin;Ugl-Y1;Ugl-Y2;Ugl-Y3	354	26	26	26	19.3	19.3	19.3	262.62	229.23	157950000	107
19.6764	21.0735	19.4503	21.1865	19.8121	22.774		0.52657	-1.19082	0.438054	P02765	P02765	AHSG	Alpha-2-HS-glycoprotein;Alpha-2-HS-glycoprotein chain A;Alpha-2-HS-glycoprotein chain B	356	5	5	5	7.1	7.1	7.1	39.34	14.732	14978000	51
32.2635	33.4995	32.2717	32.3293	32.7629	34.2703		0.243628	-0.442585	0.735815	P02769;P02768	P02769			357	69	69	69	81.5	81.5	81.5	69.293	323.31	74913000000	3020
22.3646	24.2575	22.0429	21.8783	22.5016	24.3072		0.00239	-0.00734584	0.994921	P02771	P02771	AFP	Alpha-fetoprotein	358	3	3	3	5.6	5.6	5.6	68.677	26.61	61880000	16
24.1899	26.1459	24.3246	25.0069	25.3231	26.526		0.39523	-0.731821	0.602143	P02774	P02774	GC	Vitamin D-binding protein	359	5	5	5	10.1	10.1	10.1	52.917	199.28	335280000	47
23.6977	23.9963	24.0812	23.2187	23.2047	23.9195		0.842428	0.477432	1.39226	P02786	P02786	TFRC	Transferrin receptor protein 1;Transferrin receptor protein 1, serum form	360	14	14	14	23.3	23.3	23.3	84.87	165.15	94132000	53
24.9507	26.5466	25.0934	25.3505	25.918	27.0856		0.336226	-0.587805	0.665355	P02788	P02788	LTF	Lactotransferrin;Lactoferricin-H;Kaliocin-1;Lactoferroxin-A;Lactoferroxin-B;Lactoferroxin-C	361	2	2	2	3	3	3	78.181	6.8442	481070000	18
23.3785	23.5948	23.321	23.1883	24.1332	24.1076		0.515803	-0.378276	0.769356	P04040	P04040	CAT	Catalase	366	19	19	19	38.9	38.9	38.9	59.755	111.24	97521000	85
29.599	29.5515	29.107	28.3169	28.5837	28.6607		2.05555	0.89871	1.8644	P04075;P00883;P05062	P04075;P00883	ALDOA	Fructose-bisphosphate aldolase A	369	26	26	22	82.1	82.1	72.5	39.42	323.31	4040100000	499
25.571	25.2713	25.6179	25.8292	26.1781	25.1593		0.300877	-0.235461	0.849414	P04080	P04080	CSTB	Cystatin-B	370	5	5	5	77.6	77.6	77.6	11.139	36.996	415460000	106
30.1908	30.2174	30.1447	29.8087	30.5508	29.7144		0.236763	0.159679	1.11704	P04083	P04083	ANXA1	Annexin A1	371	28	28	28	71.7	71.7	71.7	38.714	323.31	8934000000	529
22.1053	22.3007	21.359	21.7339	22.0375	22.9749		0.279385	-0.327149	0.79711	P04114;REV__Q8IXS0	P04114	APOB	Apolipoprotein B-100;Apolipoprotein B-48	372	7	7	7	1.5	1.5	1.5	515.6	16.936	31519000	21
20.0451	19.8736	20.0243	20.0048	20.1916	20.5099		0.743542	-0.254419	0.838324	P04150	P04150	NR3C1	Glucocorticoid receptor	373	5	5	5	10.6	10.6	10.6	85.658	139.68	8548800	17
21.903	22.3497	21.8235	22.4188	22.5961	23.2718		1.12813	-0.73686	0.600044	P04179	P04179	SOD2	Superoxide dismutase [Mn], mitochondrial	375	4	4	4	23	23	23	24.75	35.834	43630000	22
22.3175	22.5756	22.4616	20.9609	21.2472	23.1555		0.406374	0.663726	1.58417	P04181	P04181	OAT	Ornithine aminotransferase, mitochondrial;Ornithine aminotransferase, hepatic form;Ornithine aminotransferase, renal form	376	8	8	8	24.1	24.1	24.1	48.534	90.593	31920000	42
26.5312	25.9949	25.3105	25.607	25.6122	25.8152		0.302214	0.267437	1.20367	P04264	P04264	KRT1	Keratin, type II cytoskeletal 1	377	20	17	14	36.2	34.6	30	66.038	238.33	438590000	123
30.7938	30.9727	30.6714	30.2245	30.2821	30.6625		1.21977	0.422952	1.34067	P04406;O14556	P04406	GAPDH	Glyceraldehyde-3-phosphate dehydrogenase	379	16	16	16	64.5	64.5	64.5	36.053	323.31	12159000000	933
20.7398	20.8667	21.2061	21.7521	22.2056	18.4217		0.0409097	0.144391	1.10526	P13746;P16188;Q29960;P30508;P04439;P30447;P05534;P30443;P30455;P01891;P30456;Q9TNN7;P30457;P30453;P30512;P30459;P16190;P10314;P30491;P30450;P30510;P18462;P16189;P10316;P01892;Q95604;P30504;P30490;P30492;P30505;Q29940;P30685;P30498;P30495;P30493;P30501;P30484;P30464;P18464;P10319;P01893;P18465;Q07000;Q29963;P10321;P04222;Q09160;Q29865;P13747;P30460;P30461;P01889;Q95365;P03989;P18463;P30480;Q29836;…	P13746;P16188;Q29960;P30508;P04439;P30447;P05534;P30443;P30455;P01891;P30456;Q9TNN7;P30457;P30453;P30512;P30459;P16190;P10314;P30491;P30450;P30510;P18462;P16189;P10316;P01892;Q95604;P30504;P30490;P30492;P30505;Q29940;P30685;P30498;P30495;P30493;P30501;P30484;P30464;P18464;P10319;P01893;P18465;Q07000;Q29963	HLA-A;HLA-C;HLA-B;HLA-H	HLA class I histocompatibility antigen, A-11 alpha chain;HLA class I histocompatibility antigen, A-30 alpha chain;HLA class I histocompatibility antigen, Cw-16 alpha chain;HLA class I histocompatibility antigen, Cw-12 alpha chain;HLA class I histocompatibility antigen, A-3 alpha chain;HLA class I histocompatibility antigen, A-23 alpha chain;HLA class I histocompatibility antigen, A-24 alpha chain…	381	3	3	2	14	14	10.4	40.936	14.598	20721000	13
23.5464	23.6993	23.3843	23.7776	23.6887	24.2161		0.874768	-0.350773	0.784164	P04632;Q96L46	P04632	CAPNS1	Calpain small subunit 1	383	4	4	4	32.1	32.1	32.1	28.315	68.78	111140000	84
27.6026	26.9863	27.4813	27.8503	28.088	27.6601		1.06155	-0.509385	0.702522	P04792	P04792	HSPB1	Heat shock protein beta-1	384	10	10	10	62	62	62	22.782	53.263	1714900000	180
24.9034	24.7311	24.8468	24.6269	24.7894	24.922		0.183077	0.0476805	1.0336	P04843	P04843	RPN1	Dolichyl-diphosphooligosaccharide--protein glycosyltransferase subunit 1	385	16	16	16	33.3	33.3	33.3	68.569	135.86	209930000	113
24.5448	24.5339	24.3904	24.5304	24.2926	22.8611		0.495716	0.595004	1.51048	P04844	P04844	RPN2	Dolichyl-diphosphooligosaccharide--protein glycosyltransferase subunit 2	386	9	9	9	22.2	22.2	22.2	69.283	108.06	144490000	71
21.5336	21.5689	21.6044	22.3709	21.7976	21.8944		1.1913	-0.452	0.731029	P04899	P04899	GNAI2	Guanine nucleotide-binding protein G(i) subunit alpha-2	387	5	5	2	18.3	18.3	9	40.45	44.419	28272000	23
24.428	24.0701	24.1617	24.6696	24.0523	24.6271		0.435245	-0.229772	0.85277	P05023;P13637;P50993;Q13733;P20648;P54707	P05023	ATP1A1	Sodium/potassium-transporting ATPase subunit alpha-1	390	21	21	21	24.9	24.9	24.9	112.89	308.23	160770000	97
23.9169	23.221	23.6599	23.9877	23.5106	24.6019		0.50583	-0.434153	0.740128	P05026	P05026	ATP1B1	Sodium/potassium-transporting ATPase subunit beta-1	391	5	5	5	21.5	21.5	21.5	35.061	23.655	108500000	27
20.715	18.6176	18.4704	17.5566	17.561	18.7627		0.721985	1.30759	2.47527	P05060	P05060	CHGB	Secretogranin-1;PE-11;GAWK peptide;CCB peptide	392	4	4	4	7.7	7.7	7.7	78.275	10.047	2472800	5
25.2951	25.3631	25.4253	25.9251	25.9754	25.6933		2.22143	-0.503428	0.705429	P05091	P05091	ALDH2	Aldehyde dehydrogenase, mitochondrial	393	22	19	19	48.7	45.8	45.8	56.381	134.09	401900000	158
26.582	27.0119	27.0445	26.6193	26.0108	26.7304		0.725475	0.425983	1.34349	P05141;Q9H0C2	P05141	SLC25A5	ADP/ATP translocase 2;ADP/ATP translocase 2, N-terminally processed	396	11	11	5	37.6	37.6	19.1	32.852	66.605	753180000	109
22.1621	23.0237	22.3693	21.8915	21.9337	22.2755		0.779557	0.484812	1.3994	P05198	P05198	EIF2S1	Eukaryotic translation initiation factor 2 subunit 1	399	8	8	8	27.6	27.6	27.6	36.112	54.495	38198000	26
26.0092	26.173	26.4508	25.3095	25.761	24.9047		1.47316	0.885951	1.84798	P05386	P05386	RPLP1	60S acidic ribosomal protein P1	400	2	2	2	38.6	38.6	38.6	11.514	28.046	417000000	57
27.7741	27.8078	28.2053	27.6291	27.8869	28.1591		0.0629574	0.0373847	1.02625	P05387	P05387	RPLP2	60S acidic ribosomal protein P2	401	8	8	8	73.9	73.9	73.9	11.665	176.07	1763100000	144
25.7943	26.1164	26.0044	25.3288	25.4644	25.1884		2.19095	0.644473	1.56317	P05388;Q8NHW5	P05388;Q8NHW5	RPLP0;RPLP0P6	60S acidic ribosomal protein P0;60S acidic ribosomal protein P0-like	402	11	11	11	46.1	46.1	46.1	34.273	107.17	372380000	89
22.9086	23.5124	23.0008	22.5745	23.6132	23.1814		0.0163804	0.0175298	1.01222	P05455	P05455	SSB	Lupus La protein	403	14	14	14	33.6	33.6	33.6	46.836	96.043	69451000	70
25.088	24.6815	25.1322	25.4406	24.7732	24.458		0.0839568	0.0766392	1.05456	P05556	P05556	ITGB1	Integrin beta-1	405	13	13	13	20.2	20.2	20.2	88.414	86.877	242300000	98
31.1902	31.0111	31.0797	31.6698	31.9118	31.3396		1.4599	-0.546738	0.684566	P05783	P05783	KRT18	Keratin, type I cytoskeletal 18	406	39	39	36	84.2	84.2	80.5	48.057	323.31	23805000000	1794
31.4412	31.2096	31.1496	31.8806	32.3186	31.8379		1.86362	-0.745544	0.596443	P05787;P12035;Q9NSB2;P14136;Q3SY84;Q7RTS7;Q6KB66;Q8N1N4	P05787	KRT8	Keratin, type II cytoskeletal 8	407	58	58	46	84.5	84.5	74.1	53.704	323.31	28296000000	2675
20.456	20.5762	20.7589	17.4559	20.8838	18.8884		0.694356	1.521	2.8699	P06280	P06280	GLA	Alpha-galactosidase A	409	2	2	2	7	7	7	48.766	22.365	8016200	6
21.8549	21.5649	21.6411	22.2822	22.037	22.5435		1.61609	-0.600582	0.659488	P06396	P06396	GSN	Gelsolin	410	5	5	5	10.6	10.6	10.6	85.696	46.363	30417000	26
25.9391	25.785	26.534	25.8614	26.1172	26.5888		0.1204	-0.103092	0.931035	P06454	P06454	PTMA	Prothymosin alpha;Prothymosin alpha, N-terminally processed;Thymosin alpha-1	411	4	4	4	37.8	37.8	37.8	12.203	58.423	515130000	28
27.455	27.619	27.581	27.8574	27.5145	27.7686		0.640254	-0.161865	0.893869	P06576	P06576	ATP5B	ATP synthase subunit beta, mitochondrial	413	19	19	19	52.7	52.7	52.7	56.559	279.16	1589500000	382
26.8602	23.2891	24.4968	24.1996	25.6939	25.2952		0.0547154	-0.180853	0.882181	P06703	P06703	S100A6	Protein S100-A6	414	4	4	4	44.4	44.4	44.4	10.18	18.382	306090000	38
21.3217	21.7626	22.0242	21.728	21.2301	21.5014		0.360107	0.216351	1.16179	P06730	P06730	EIF4E	Eukaryotic translation initiation factor 4E	415	4	4	4	27.6	27.6	27.6	25.097	16.729	23412000	14
30.4667	30.4539	30.5966	29.973	30.0647	30.5276		0.828313	0.317334	1.24603	P06733	P06733	ENO1	Alpha-enolase	417	34	34	30	75.8	75.8	63.1	47.168	323.31	9856700000	843
29.0265	28.7298	28.7544	28.4393	28.47	28.6778		1.19568	0.307835	1.23785	P06744	P06744	GPI	Glucose-6-phosphate isomerase	419	24	24	24	50.7	50.7	50.7	63.146	323.31	3313200000	427
27.4245	27.7584	27.6151	26.6269	27.6983	27.6907		0.285225	0.26076	1.19811	P06748	P06748	NPM1	Nucleophosmin	420	13	13	13	56.5	56.5	56.5	32.575	202.48	1350400000	266
24.6747	24.0322	23.7994	23.5819	24.3099	23.8753		0.297011	0.246388	1.18623	P06753	P06753	TPM3	Tropomyosin alpha-3 chain	421	8	5	5	25.3	16.1	16.1	32.95	15.289	123070000	30
21.6234	21.5161	22.0592	21.8644	20.9673	21.3069		0.498036	0.353347	1.27752	P06756	P06756	ITGAV	Integrin alpha-V;Integrin alpha-V heavy chain;Integrin alpha-V light chain	422	6	6	6	8.4	8.4	8.4	116.04	39.862	23061000	24
21.4208	21.5194	21.5158	22.3258	22.4932	18.9303		0.0710246	0.235575	1.17738	P06865	P06865	HEXA	Beta-hexosaminidase subunit alpha	423	6	6	6	13.4	13.4	13.4	60.702	23.092	28570000	15
27.2369	26.6382	27.1009	27.2158	26.4361	27.9674		0.169516	-0.21441	0.861899	Q16778;P33778;P23527;P06899;Q8N257;Q6DRA6	Q16778;P33778;P23527;P06899;Q8N257	HIST2H2BE;HIST1H2BB;HIST1H2BO;HIST1H2BJ;HIST3H2BB	Histone H2B type 2-E;Histone H2B type 1-B;Histone H2B type 1-O;Histone H2B type 1-J;Histone H2B type 3-B	424	6	6	0	41.3	41.3	0	13.92	85.001	1180400000	249
26.4641	26.5898	26.196	27.325	26.4403	27.2483		0.896269	-0.587919	0.665302	P07099	P07099	EPHX1	Epoxide hydrolase 1	425	20	20	20	56.3	56.3	56.3	52.948	75.063	939880000	161
23.8654	19.8227	23.3526	24.1336	24.0505	23.6148		0.547707	-1.58606	0.33308	P07108	P07108	DBI	Acyl-CoA-binding protein	426	5	5	5	64.4	64.4	64.4	10.044	12.033	87403000	12
27.7102	27.5552	27.6697	27.4748	27.6385	27.6217		0.405512	0.0666453	1.04728	P07195	P07195	LDHB	L-lactate dehydrogenase B chain	427	17	15	15	41.9	36.5	36.5	36.638	80.018	1644200000	160
20.3691	20.0832	20.0454	21.4987	20.4508	20.8025		1.08903	-0.751464	0.594001	P07203	P07203	GPX1	Glutathione peroxidase 1	428	4	4	4	29.6	29.6	29.6	22.088	7.2097	11723000	7
27.3016	26.9067	27.1325	27.0461	27.2766	26.8093		0.146232	0.0695712	1.0494	P07237	P07237	P4HB	Protein disulfide-isomerase	429	27	27	27	51.8	51.8	51.8	57.116	302.13	1082900000	360
23.1727	22.3614	22.4827	23.9468	22.6719	22.696		0.36855	-0.432648	0.740901	P07305	P07305	H1F0	Histone H1.0;Histone H1.0, N-terminally processed	430	4	4	4	18	18	18	20.863	12.949	73808000	54
25.599	25.0903	25.7828	27.0875	26.6283	26.0205		1.36625	-1.08805	0.470396	P07339	P07339	CTSD	Cathepsin D;Cathepsin D light chain;Cathepsin D heavy chain	432	13	13	13	47.1	47.1	47.1	44.552	179.97	653100000	166
30.4932	30.3201	30.3133	30.9264	30.8257	30.3667		0.843414	-0.330716	0.795142	P07355;A6NMY6	P07355;A6NMY6	ANXA2;ANXA2P2	Annexin A2;Putative annexin A2-like protein	433	29	29	29	69.3	69.3	69.3	38.604	323.31	12920000000	639
24.2929	24.0627	24.1925	24.5977	24.4185	24.365		1.34034	-0.27772	0.824894	P07384	P07384	CAPN1	Calpain-1 catalytic subunit	434	19	19	19	33.5	33.5	33.5	81.889	102.45	158170000	120
27.4437	27.6225	27.5886	27.6688	27.4859	26.8229		0.357897	0.225776	1.16941	P07437	P07437	TUBB	Tubulin beta chain	435	19	4	3	56.1	15.5	12.2	49.67	95.203	1503800000	134
25.7645	25.4029	25.7937	26.0407	25.8434	25.9047		0.930746	-0.275883	0.825945	P07602	P07602	PSAP	Prosaposin;Saposin-A;Saposin-B-Val;Saposin-B;Saposin-C;Saposin-D	436	9	9	9	16.4	16.4	16.4	58.112	23.489	447980000	62
22.8033	22.6061	22.9459	23.5413	23.2928	22.8083		0.841264	-0.429031	0.742761	P07686	P07686	HEXB	Beta-hexosaminidase subunit beta;Beta-hexosaminidase subunit beta chain B;Beta-hexosaminidase subunit beta chain A	437	9	9	9	22.3	22.3	22.3	63.111	44.793	67711000	42
28.9274	28.7556	29.028	28.4457	28.9067	28.4428		0.814611	0.305237	1.23562	P07737	P07737	PFN1	Profilin-1	439	12	12	12	91.4	91.4	91.4	15.054	219.48	3538600000	260
24.6998	24.9752	25.2445	24.7749	25.0571	25.2684		0.101982	-0.0602951	0.959068	P07741	P07741	APRT	Adenine phosphoribosyltransferase	440	7	7	7	40.6	40.6	40.6	19.608	33.536	238630000	63
24.6366	24.7794	24.8637	24.5476	24.1444	24.8564		0.490529	0.243764	1.18408	P07814	P07814	EPRS	Bifunctional glutamate/proline--tRNA ligase;Glutamate--tRNA ligase;Proline--tRNA ligase	441	32	32	32	29.6	29.6	29.6	170.59	201.86	189340000	164
25.6338	25.1461	25.409	26.066	25.583	26.2385		1.10227	-0.566213	0.675387	P07858	P07858	CTSB	Cathepsin B;Cathepsin B light chain;Cathepsin B heavy chain	442	9	9	9	32.2	32.2	32.2	37.821	139.37	417760000	66
28.7383	29.2655	29.0023	28.6117	28.7734	28.6647		0.934694	0.318789	1.24728	P07900;Q14568;Q58FF6;Q58FG0;Q58FG1	P07900	HSP90AA1	Heat shock protein HSP 90-alpha	443	41	41	23	52.9	52.9	34	84.659	323.31	3456400000	419
26.2527	26.3566	25.9056	25.363	25.5621	24.1417		1.16358	1.14934	2.21813	P07910;P0DMR1;O60812;B7ZW38;B2RXH8	P07910;P0DMR1;O60812;B7ZW38;B2RXH8	HNRNPC;HNRNPCL4;HNRNPCL1;HNRNPCL3;HNRNPCL2	Heterogeneous nuclear ribonucleoproteins C1/C2;Heterogeneous nuclear ribonucleoprotein C-like 4;Heterogeneous nuclear ribonucleoprotein C-like 1;Heterogeneous nuclear ribonucleoprotein C-like 3;Heterogeneous nuclear ribonucleoprotein C-like 2	444	10	10	10	36.6	36.6	36.6	33.67	83.692	435700000	102
20.125	20.2657	20.4733	20.3211	20.829	20.7244		0.845751	-0.336846	0.79177	P07942	P07942	LAMB1	Laminin subunit beta-1	446	3	3	3	3.6	3.6	3.6	198.04	11.651	9457200	7
22.1743	21.2387	21.8203	20.2315	21.1589	21.6276		0.681491	0.738448	1.66838	P07951	P07951	TPM2	Tropomyosin beta chain	447	10	6	2	21.8	14.4	7	32.85	95.878	20208000	30
22.5454	23.0279	23.1118	22.6407	21.6447	23.5518		0.186674	0.282635	1.21641	P07954	P07954	FH	Fumarate hydratase, mitochondrial	448	9	9	9	25.3	25.3	25.3	54.636	156.32	52856000	45
22.0637	22.1366	22.1765	21.4555	22.2407	21.745		0.603023	0.311843	1.24129	P08133	P08133	ANXA6	Annexin A6	451	8	8	8	17.2	17.2	17.2	75.872	27.561	27737000	34
22.9191	23.1433	22.4795	22.9103	23.5563	22.8805		0.38359	-0.26836	0.830263	P08134;P62745	P08134	RHOC	Rho-related GTP-binding protein RhoC	452	6	6	1	28.5	28.5	6.2	22.006	20.253	59846000	33
24.6921	25.4751	25.344	24.7298	24.7165	25.7438		0.0913102	0.107019	1.077	P08195	P08195	SLC3A2	4F2 cell-surface antigen heavy chain	453	16	16	16	34.9	34.9	34.9	67.993	235.69	255750000	101
19.7934	19.561	19.4612	20.3532	20.5063	18.7642		0.181282	-0.269349	0.829694	P08236	P08236	GUSB	Beta-glucuronidase	454	3	3	3	4.8	4.8	4.8	74.731	6.096	6978100	8
27.5643	27.9558	28.0016	27.2125	26.9653	27.4023		1.58258	0.64716	1.56608	P08238;Q58FF7	P08238	HSP90AB1	Heat shock protein HSP 90-beta	456	39	21	18	46.1	27.1	23.8	83.263	309.6	1525400000	325
20.9651	21.7124	19.3468	20.5675	20.8447	21.363		0.124389	-0.250266	0.840742	P08559;P29803	P08559	PDHA1	Pyruvate dehydrogenase E1 component subunit alpha, somatic form, mitochondrial	459	6	6	6	31.5	31.5	31.5	43.295	19.562	13546000	12
22.3842	22.4069	22.7627	22.0127	21.7561	21.035		1.3506	0.916635	1.88771	P08574	P08574	CYC1	Cytochrome c1, heme protein, mitochondrial	460	4	4	4	13.5	13.5	13.5	35.422	6.2379	36979000	22
20.6687	20.6447	20.8514	20.5264	20.3694	19.7708		0.97813	0.499401	1.41363	P08579	P08579	SNRPB2	U2 small nuclear ribonucleoprotein B	461	4	4	2	19.1	19.1	12.4	25.486	8.3135	10612000	21
22.864	22.621	22.275	22.4679	22.8184	23.0552		0.330582	-0.193835	0.874279	P08621	P08621	SNRNP70	U1 small nuclear ribonucleoprotein 70 kDa	462	6	6	6	19	19	19	51.556	47.167	50830000	22
28.8512	28.7256	28.7497	28.5772	28.5895	28.6573		1.6635	0.167535	1.12314	P08670;P17661;P41219;Q16352;P07196;P07197;P12036	P08670	VIM	Vimentin	464	42	39	39	77.7	74.2	74.2	53.651	323.31	3064100000	482
23.5968	23.3052	23.9675	23.478	23.1937	23.7005		0.275808	0.165749	1.12175	P08708	P08708	RPS17	40S ribosomal protein S17	466	7	7	7	37	37	37	15.55	11.977	88149000	25
29.0142	28.8609	28.8904	29.9235	29.25	29.1876		1.03999	-0.531895	0.691646	P08729;Q14CN4	P08729	KRT7	Keratin, type II cytoskeletal 7	468	40	33	31	66.5	57.8	53.7	51.385	312.48	5110500000	392
20.6655	20.5435	20.7758	21.1137	20.6055	20.5902		0.229629	-0.108189	0.927752	P08754	P08754	GNAI3	Guanine nucleotide-binding protein G(k) subunit alpha	469	5	2	2	18.4	9	9	40.532	26.377	12608000	10
26.4537	26.2007	26.0819	26.7886	26.768	26.5211		1.48673	-0.447123	0.733504	P08758	P08758	ANXA5	Annexin A5	470	17	17	17	49.7	49.7	49.7	35.936	78.718	751420000	140
26.8513	27.0901	26.902	26.6846	26.5697	26.672		1.70473	0.305705	1.23602	P08865	P08865	RPSA	40S ribosomal protein SA	471	11	11	11	52.5	52.5	52.5	32.854	137.87	834790000	160
21.9697	21.2992	21.1502	21.4053	21.4688	21.0598		0.223779	0.161731	1.11863	P09104	P09104	ENO2	Gamma-enolase	475	9	5	5	30.9	16.8	16.8	47.268	57.622	19536000	18
21.5103	21.6366	21.6487	22.1353	22.201	21.2193		0.325339	-0.253337	0.838954	P09110	P09110	ACAA1	3-ketoacyl-CoA thiolase, peroxisomal	476	6	6	6	26.7	26.7	26.7	44.292	32.609	28504000	23
28.1169	28.3909	28.4888	28.5487	28.5606	27.8409		0.0195674	0.0154413	1.01076	P09211	P09211	GSTP1	Glutathione S-transferase P	478	12	12	12	61.4	61.4	61.4	23.356	323.31	2728400000	237
27.7289	27.2227	27.6403	27.3288	26.5876	26.6175		1.11956	0.685997	1.60881	P09382	P09382	LGALS1	Galectin-1	481	7	7	7	57	57	57	14.716	132.86	1152200000	109
25.5894	25.5486	26.1962	26.0222	25.4621	26.5916		0.253231	-0.247238	0.842508	P09429;B2RPK0	P09429	HMGB1	High mobility group protein B1	483	7	7	6	27.9	27.9	22.3	24.893	68.82	504360000	104
20.4694	18.8506	20.6283	20.3784	20.506	20.856		0.437276	-0.597392	0.660948	P09496	P09496	CLTA	Clathrin light chain A	485	4	4	4	13.3	13.3	13.3	27.076	6.2513	9299000	6
28.8966	28.386	28.547	29.2261	29.8853	29.261		1.49786	-0.847602	0.555708	P09525	P09525	ANXA4	Annexin A4	487	25	25	25	61.4	61.4	61.4	35.882	323.31	4571600000	403
20.1718	18.3062	19.9253	21.0219	20.2906	20.2842		0.773116	-1.0645	0.478138	P09543	P09543	CNP	2,3-cyclic-nucleotide 3-phosphodiesterase	488	4	4	4	10.7	10.7	10.7	47.578	25.969	9706200	8
22.7517	23.0419	22.8428	22.3766	22.6816	23.1845		0.201913	0.131251	1.09524	P09622	P09622	DLD	Dihydrolipoyl dehydrogenase, mitochondrial	490	9	9	9	23	23	23	54.177	90.04	53578000	71
26.2026	26.4678	26.0445	26.1041	25.9823	25.7546		0.842906	0.291302	1.22374	P09651;Q32P51	P09651;Q32P51	HNRNPA1;HNRNPA1L2	Heterogeneous nuclear ribonucleoprotein A1;Heterogeneous nuclear ribonucleoprotein A1, N-terminally processed;Heterogeneous nuclear ribonucleoprotein A1-like 2	491	12	12	12	36	36	36	38.746	137.54	544380000	133
22.1055	22.7278	23.0556	22.377	22.6361	22.8294		0.0166945	0.0154908	1.0108	P09661	P09661	SNRPA1	U2 small nuclear ribonucleoprotein A	492	6	6	6	25.1	25.1	25.1	28.415	85.372	45659000	26
20.2163	20.2864	20.4919	19.4654	19.8635	20.0414		1.33795	0.541444	1.45543	P09669	P09669	COX6C	Cytochrome c oxidase subunit 6C	493	2	2	2	21.3	21.3	21.3	8.7813	2.8237	7504300	12
23.3608	23.327	22.9456	22.9144	23.1231	23.2462		0.285779	0.116601	1.08418	P09874	P09874	PARP1	Poly [ADP-ribose] polymerase 1	494	14	14	14	15.7	15.7	15.7	113.08	50.04	66831000	48
27.7087	27.5663	27.473	27.8196	28.1328	27.3932		0.37059	-0.199204	0.871031	P09936	P09936	UCHL1	Ubiquitin carboxyl-terminal hydrolase isozyme L1	495	11	11	11	53.8	53.8	53.8	24.824	183.26	1714500000	250
24.5016	24.5963	24.5151	24.597	24.3102	24.2395		0.616504	0.155429	1.11375	P09960	P09960	LTA4H	Leukotriene A-4 hydrolase	496	20	20	20	42.9	42.9	42.9	69.284	225.96	167290000	130
26.8261	26.5735	27.0314	25.7231	26.0489	26.4631		1.35863	0.731951	1.66088	P09972	P09972	ALDOC	Fructose-bisphosphate aldolase C	497	8	4	4	25.8	13.5	13.5	39.455	52.49	857280000	83
20.2203	21.0946	17.2982	20.1819	19.7862	21.4242		0.301393	-0.926413	0.526165	P0C0L5;P0C0L4	P0C0L5;P0C0L4	C4B;C4A	Complement C4-B;Complement C4 beta chain;Complement C4-B alpha chain;C4a anaphylatoxin;C4b-B;C4d-B;Complement C4 gamma chain;Complement C4-A;Complement C4 beta chain;Complement C4-A alpha chain;C4a anaphylatoxin;C4b-A;C4d-A;Complement C4 gamma chain	498	3	3	3	2.2	2.2	2.2	192.75	14.382	9582800	7
25.7246	25.3148	25.4827	25.7595	25.9106	26.1459		1.23767	-0.431314	0.741586	Q71UI9;P0C0S5	Q71UI9;P0C0S5	H2AFV;H2AFZ	Histone H2A.V;Histone H2A.Z	499	4	2	2	31.2	18.8	18.8	13.509	9.0837	466140000	59
26.6835	28.4474	29.2928	28.6201	27.3371	28.4485		0.00227211	0.00603549	1.00419	Q99878;Q96KK5;Q9BTM1;P20671;P0C0S8;Q16777;Q6FI13	Q99878;Q96KK5;Q9BTM1;P20671;P0C0S8;Q16777;Q6FI13	HIST1H2AJ;HIST1H2AH;H2AFJ;HIST1H2AD;HIST1H2AG;HIST2H2AC;HIST2H2AA3	Histone H2A type 1-J;Histone H2A type 1-H;Histone H2A.J;Histone H2A type 1-D;Histone H2A type 1;Histone H2A type 2-C;Histone H2A type 2-A	500	7	7	2	59.4	59.4	14.1	13.936	81.336	2498000000	128
24.0645	23.7238	24.0983	24.5409	24.443	24.6442		1.92083	-0.580519	0.668723	P0DMN0;P0DMM9	P0DMN0;P0DMM9	SULT1A4;SULT1A3	Sulfotransferase 1A4;Sulfotransferase 1A3	501	11	11	7	50.5	50.5	36.3	34.196	58.893	147580000	115
27.6781	27.7221	27.7558	28.4068	28.6407	28.0029		1.55025	-0.631435	0.645534	P0DMV9;P0DMV8	P0DMV9;P0DMV8	HSPA1B;HSPA1A	Heat shock 70 kDa protein 1B;Heat shock 70 kDa protein 1A	502	24	23	14	45.2	43.2	25.7	70.051	294.06	2154100000	447
27.078	26.859	27.2253	27.7287	27.0427	27.0198		0.33874	-0.209656	0.864743	P0DP25;P0DP24;P0DP23;P27482;P02585	P0DP25;P0DP24;P0DP23			504	5	5	5	50.3	50.3	50.3	16.837	84.714	1161300000	64
20.3031	18.3535	20.2483	20.5672	20.6706	19.9958		0.503255	-0.776225	0.583893	P10155	P10155	TROVE2	60 kDa SS-A/Ro ribonucleoprotein	506	5	5	5	11.9	11.9	11.9	60.67	11.848	8888600	11
23.6427	23.2782	23.2765	23.8989	24.9982	23.7692		0.942485	-0.822945	0.565287	P10253	P10253	GAA	Lysosomal alpha-glucosidase;76 kDa lysosomal alpha-glucosidase;70 kDa lysosomal alpha-glucosidase	507	12	12	12	19.3	19.3	19.3	105.32	41.708	115790000	66
19.9686	20.0383	20.0757	20.8805	20.218	19.418		0.124812	-0.144597	0.904632	P10301;P62070	P10301	RRAS	Ras-related protein R-Ras	508	4	4	4	28	28	28	23.48	19.062	9133800	8
28.3633	27.9933	28.96	28.5379	28.1958	29.3793		0.231117	-0.265487	0.831918	P10412	P10412	HIST1H1E	Histone H1.4	509	11	11	3	26.9	26.9	9.6	21.865	60.646	3279700000	112
26.9932	26.8829	26.8586	27.348	27.7235	27.1821		1.42428	-0.506277	0.704037	P10599	P10599	TXN	Thioredoxin	513	8	8	8	65.7	65.7	65.7	11.737	70.236	1194700000	130
23.7469	23.3982	23.8594	23.4283	23.7262	23.6599		0.141778	0.0633666	1.0449	P10606	P10606	COX5B	Cytochrome c oxidase subunit 5B, mitochondrial	514	4	4	4	29.5	29.5	29.5	13.696	6.1184	103340000	28
21.6058	21.6348	20.8696	18.0635	21.8322	18.847		0.693479	1.78915	3.4561	P10619	P10619	CTSA	Lysosomal protective protein;Lysosomal protective protein 32 kDa chain;Lysosomal protective protein 20 kDa chain	515	3	3	3	7.7	7.7	7.7	54.465	11.478	18377000	8
24.6988	24.348	24.1095	24.8094	24.9286	24.8206		1.25161	-0.467437	0.723248	P10620	P10620	MGST1	Microsomal glutathione S-transferase 1	516	3	3	3	19.4	19.4	19.4	17.598	24.206	193820000	24
22.8321	22.8089	22.5689	23.0476	22.6495	22.6172		0.075525	-0.0347983	0.976168	P10768	P10768	ESD	S-formylglutathione hydrolase	519	6	6	6	28.7	28.7	28.7	31.462	28.92	55677000	30
27.9246	28.4002	28.2933	27.9208	27.7872	27.9098		1.04213	0.333412	1.25999	P10809	P10809	HSPD1	60 kDa heat shock protein, mitochondrial	520	28	28	28	53.1	53.1	53.1	61.054	323.31	2044100000	286
22.1414	21.9421	21.8105	22.7208	21.5672	21.8751		0.0891286	-0.0897306	0.939698	P10909	P10909	CLU	Clusterin;Clusterin beta chain;Clusterin alpha chain	521	6	6	6	19.4	19.4	19.4	52.494	43.257	30438000	20
28.0821	27.8365	28.0618	27.7521	27.237	27.6188		1.24002	0.457518	1.37318	P11021	P11021	HSPA5	78 kDa glucose-regulated protein	522	30	30	29	43.1	43.1	43.1	72.332	323.31	1662700000	370
28.6423	28.9374	29.1174	28.972	28.7986	28.6352		0.224245	0.0971279	1.06964	P11142	P11142	HSPA8	Heat shock cognate 71 kDa protein	524	27	26	20	46.6	46.6	36.2	70.897	323.31	3550400000	494
20.2459	20.6168	20.3111	20.4158	20.2214	17.981		0.466828	0.851881	1.80485	P11172	P11172	UMPS	Uridine 5-monophosphate synthase;Orotate phosphoribosyltransferase;Orotidine 5-phosphate decarboxylase	527	4	4	4	10.2	10.2	10.2	52.221	7.1735	8298500	7
22.1667	22.3496	22.528	22.4743	22.1578	22.6424		0.163895	-0.0767568	0.948187	P11177	P11177	PDHB	Pyruvate dehydrogenase E1 component subunit beta, mitochondrial	528	8	8	8	27	27	27	39.233	33.044	39900000	36
25.2212	24.9026	24.9699	25.469	25.1623	25.0471		0.54185	-0.194916	0.873624	P11216	P11216	PYGB	Glycogen phosphorylase, brain form	529	23	23	18	35.2	35.2	28.9	96.695	133.22	282280000	109
18.1371	18.716	17.6753	18.6042	19.601	18.5763		0.764843	-0.751053	0.59417	P11234	P11234	RALB	Ras-related protein Ral-B	532	2	2	1	12.1	12.1	6.8	23.408	6.0063	3056400	3
21.0455	20.8204	20.9498	21.4981	21.2019	21.3932		1.76472	-0.42579	0.744431	P11310	P11310	ACADM	Medium-chain specific acyl-CoA dehydrogenase, mitochondrial	534	5	5	5	16.2	16.2	16.2	46.588	59.579	17218000	14
29.0773	29.4168	29.4283	29.0338	29.5236	29.0324		0.215567	0.110899	1.0799	P11413	P11413	G6PD	Glucose-6-phosphate 1-dehydrogenase	536	35	35	35	70.9	70.9	70.9	59.256	307.34	4899300000	691
24.8216	24.9236	25.2817	24.9766	25.0983	25.3235		0.29005	-0.123823	0.917753	P11586	P11586	MTHFD1	C-1-tetrahydrofolate synthase, cytoplasmic;Methylenetetrahydrofolate dehydrogenase;Methenyltetrahydrofolate cyclohydrolase;Formyltetrahydrofolate synthetase;C-1-tetrahydrofolate synthase, cytoplasmic, N-terminally processed	538	24	24	24	31.8	31.8	31.8	101.56	133.86	245570000	131
23.7958	23.9912	23.6525	23.9546	24.1787	23.5806		0.173063	-0.0914993	0.938547	P11766	P11766	ADH5	Alcohol dehydrogenase class-3	540	11	11	11	38	38	38	39.724	73.575	118960000	47
24.934	25.371	25.1929	24.7881	24.8394	25.1077		0.722632	0.254235	1.1927	P11940;Q9H361;Q4VXU2;Q96DU9	P11940;Q9H361	PABPC1;PABPC3	Polyadenylate-binding protein 1;Polyadenylate-binding protein 3	541	20	20	14	30.2	30.2	21.9	70.67	103.63	243770000	127
23.7425	24.3429	24.4434	22.9478	22.6193	24.2547		0.761228	0.902393	1.86916	P12004	P12004	PCNA	Proliferating cell nuclear antigen	542	7	7	7	42.1	42.1	42.1	28.768	84.773	97007000	59
22.2718	22.4628	22.3601	21.8138	22.3704	22.2831		0.504144	0.209135	1.15599	P12081;P49590	P12081	HARS	Histidine--tRNA ligase, cytoplasmic	543	9	9	9	20.2	20.2	20.2	57.41	38.819	34532000	27
19.8749	19.9714	19.069	20.47	20.6864	20.6899		1.5278	-0.976967	0.508047	P12235	P12235	SLC25A4	ADP/ATP translocase 1	545	9	3	3	31.5	10.4	10.4	33.064	6.8466	8752100	10
23.001	23.5587	22.9639	22.0544	21.7407	22.1589		2.17944	1.18985	2.2813	P12236	P12236	SLC25A6	ADP/ATP translocase 3;ADP/ATP translocase 3, N-terminally processed	546	10	4	2	34.2	15.8	7.4	32.866	18.781	46006000	20
23.2434	23.4838	23.7106	22.7545	22.8184	22.916		1.98173	0.649624	1.56876	P12268	P12268	IMPDH2	Inosine-5-monophosphate dehydrogenase 2	547	12	12	12	35.2	35.2	35.2	55.804	35.216	65284000	40
22.2932	22.4135	22.634	22.3138	22.2774	22.6035		0.123984	0.0486609	1.0343	P12270	P12270	TPR	Nucleoprotein TPR	548	16	16	16	9.8	9.8	9.8	267.29	63.372	36276000	34
19.804	19.82	19.8405	20.0313	17.6586	18.9798		0.608506	0.931571	1.90735	P12532	P12532	CKMT1A	Creatine kinase U-type, mitochondrial	550	2	2	2	8.2	8.2	8.2	47.036	2.8221	5048300	6
25.0011	25.0697	25.2446	25.0652	24.6305	24.9384		0.699392	0.227072	1.17046	P12814;P35609	P12814	ACTN1	Alpha-actinin-1	551	38	21	21	52.7	32.7	32.7	103.06	323.31	239910000	158
23.3531	23.0735	23.5138	24.3264	24.0901	24.7156		2.05286	-1.06392	0.478329	P12830	P12830	CDH1	Cadherin-1;E-Cad/CTF1;E-Cad/CTF2;E-Cad/CTF3	552	7	7	7	12.7	12.7	12.7	97.455	70.963	106640000	42
23.7842	23.6066	23.6064	24.5522	24.6882	24.3387		2.73033	-0.860654	0.550703	P12931;P07947;P07948;P08631;P06241;Q9H3Y6;P42685;P08581;Q04912	P12931	SRC	Proto-oncogene tyrosine-protein kinase Src	553	14	14	14	36	36	36	59.834	62.557	144120000	74
21.9893	21.9749	22.171	22.4533	21.9279	22.3091		0.475017	-0.185048	0.87962	P12955	P12955	PEPD	Xaa-Pro dipeptidase	554	8	8	8	19.1	19.1	19.1	54.548	26.935	35851000	21
25.5863	25.7078	25.7008	25.4197	25.5947	25.8571		0.112014	0.041132	1.02892	P12956	P12956	XRCC6	X-ray repair cross-complementing protein 6	555	21	21	21	38.6	38.6	38.6	69.842	188.51	368170000	171
25.0842	25.5112	25.4533	24.9465	25.4961	25.0015		0.385558	0.201537	1.14992	P13010	P13010	XRCC5	X-ray repair cross-complementing protein 5	556	19	19	19	26.6	26.6	26.6	82.704	117.75	303890000	129
23.7604	23.1871	23.2939	23.2191	23.4933	23.2691		0.167451	0.0866343	1.06189	P13073	P13073	COX4I1	Cytochrome c oxidase subunit 4 isoform 1, mitochondrial	557	6	6	6	31.4	31.4	31.4	19.576	18.215	93050000	32
21.906	21.1437	21.2196	21.9133	21.7965	17.7786		0.268617	0.926959	1.90126	P13473	P13473	LAMP2	Lysosome-associated membrane glycoprotein 2	558	2	2	2	4.1	4.1	4.1	44.96	3.868	27383000	13
23.8404	23.9664	24.1373	24.9123	24.9028	24.8873		3.35624	-0.919453	0.528709	P13489	P13489	RNH1	Ribonuclease inhibitor	559	13	13	13	41.4	41.4	41.4	49.973	164.02	184710000	79
18.5385	21.4736	21.6005	20.9838	26.7378	24.0456		0.807019	-3.38486	0.0957317	P13611	P13611	VCAN	Versican core protein	561	15	15	15	5.7	5.7	5.7	372.82	132.12	161990000	44
26.9469	27.1131	27.176	26.455	26.5097	26.3349		2.78007	0.645475	1.56425	P13639	P13639	EEF2	Elongation factor 2	562	32	32	31	42.3	42.3	41.1	95.337	205.05	837370000	241
24.858	23.5889	22.7398	24.0943	23.0863	24.5352		0.083198	-0.176373	0.884925	P13645;Q7Z3Y7;Q7Z3Z0;Q7Z3Y8;Q2M2I5	P13645	KRT10	Keratin, type I cytoskeletal 10	563	21	20	15	38	36.8	30.5	58.826	323.01	118000000	80
26.7317	26.549	26.4799	26.0844	26.0451	26.0795		2.61086	0.517188	1.43116	P13667	P13667	PDIA4	Protein disulfide-isomerase A4	564	28	28	28	44.8	44.8	44.8	72.932	323.31	610800000	306
22.7325	22.4184	21.8519	20.7461	21.4175	20.8773		1.79502	1.32067	2.49781	P13674	P13674	P4HA1	Prolyl 4-hydroxylase subunit alpha-1	565	6	6	6	14.8	14.8	14.8	61.049	27.354	23389000	23
21.6826	21.962	22.7443	21.6767	21.5154	21.1909		0.894856	0.66862	1.58955	P13693	P13693	TPT1	Translationally-controlled tumor protein	566	4	4	4	23.8	23.8	23.8	19.595	51.939	27511000	11
24.8528	25.0364	24.9806	24.8395	24.3898	24.7024		1.02121	0.312728	1.24205	P13797;P13796	P13797	PLS3	Plastin-3	567	22	22	19	41.6	41.6	36	70.81	135.5	214120000	108
21.5755	21.3526	21.6134	22.1849	22.0633	21.8801		1.93119	-0.528941	0.693063	P13798	P13798	APEH	Acylamino-acid-releasing enzyme	568	7	7	7	12.8	12.8	12.8	81.224	19.776	27918000	22
25.3563	25.306	25.3879	25.587	25.4516	25.4945		1.58698	-0.160938	0.894443	P13804	P13804	ETFA	Electron transfer flavoprotein subunit alpha, mitochondrial	569	9	9	9	40.2	40.2	40.2	35.079	102.59	346410000	111
20.6697	20.5222	20.7721	21.1765	20.9474	20.5678		0.561509	-0.242599	0.845221	P13861	P13861	PRKAR2A	cAMP-dependent protein kinase type II-alpha regulatory subunit	571	3	3	3	11.4	11.4	11.4	45.518	13.697	13251000	12
27.5329	26.9994	27.2794	27.0663	27.4067	27.5316		0.112299	-0.0643024	0.956408	P14174	P14174	MIF	Macrophage migration inhibitory factor	576	3	3	3	35.7	35.7	35.7	12.476	31.541	1372800000	117
24.2786	23.9584	24.2227	24.1871	23.8192	24.2664		0.135606	0.0623124	1.04414	P14314	P14314	PRKCSH	Glucosidase 2 subunit beta	577	12	12	12	37.1	37.1	37.1	59.425	90.355	134980000	98
23.4594	22.8327	23.2263	24.1601	24.1057	24.3448		2.19822	-1.03074	0.48946	P14550	P14550	AKR1A1	Alcohol dehydrogenase [NADP(+)]	579	11	11	11	44	44	44	36.573	52.199	124020000	50
30.7953	30.7363	30.5493	30.5328	30.1229	29.8918		1.19211	0.511136	1.42517	P14618;P30613	P14618	PKM	Pyruvate kinase PKM	580	41	41	41	75.3	75.3	75.3	57.936	323.31	11605000000	947
28.2036	28.0228	27.7793	27.6902	27.5018	27.5007		1.46979	0.437695	1.35444	P14625;Q58FF3	P14625	HSP90B1	Endoplasmin	581	34	32	32	44	42.2	42.2	92.468	323.31	1668000000	374
21.8673	22.2029	21.3845	21.7179	21.1766	21.326		0.647402	0.411406	1.32998	P63162;P14678	P63162;P14678	SNRPN;SNRPB	Small nuclear ribonucleoprotein-associated protein N;Small nuclear ribonucleoprotein-associated proteins B and B	582	5	5	5	21.7	21.7	21.7	24.614	42.44	26394000	33
21.2102	21.5313	21.5538	21.717	21.3977	19.4381		0.331981	0.58086	1.49574	P14735	P14735	IDE	Insulin-degrading enzyme	583	6	6	6	5.8	5.8	5.8	117.97	16.911	19212000	11
22.9826	22.7539	23.4241	23.4454	23.7061	23.1598		0.692864	-0.383573	0.766537	P14854	P14854	COX6B1	Cytochrome c oxidase subunit 6B1	584	7	7	7	66.3	66.3	66.3	10.192	85.946	73698000	68
25.6678	25.7526	25.6224	25.4706	25.6568	25.8209		0.105033	0.0315164	1.02209	P14866	P14866	HNRNPL	Heterogeneous nuclear ribonucleoprotein L	585	16	16	16	40.2	40.2	40.2	64.132	188.13	402460000	196
23.6362	23.9247	23.8773	23.6871	23.5716	23.3204		0.955198	0.286345	1.21955	P14868	P14868	DARS	Aspartate--tRNA ligase, cytoplasmic	586	16	16	16	41.3	41.3	41.3	57.136	132.85	99161000	73
23.5195	23.3006	23.4623	24.1973	24.0028	24.2798		2.65263	-0.732504	0.601858	P14923	P14923	JUP	Junction plakoglobin	587	21	21	17	39.2	39.2	32.8	81.744	89.066	115170000	74
22.5378	22.8233	23.0736	22.8129	22.64	23.3737		0.184358	-0.130599	0.913452	P14927	P14927	UQCRB	Cytochrome b-c1 complex subunit 7	588	4	4	4	43.2	43.2	43.2	13.53	56.152	53793000	20
25.885	25.7737	25.3569	26.1048	25.9575	25.1019		0.0482844	-0.0495262	0.966254	P15121	P15121	AKR1B1	Aldose reductase	589	12	12	11	38.6	38.6	36.1	35.853	63.355	470900000	126
20.5833	18.358	20.586	21.7708	21.2525	20.9742		0.892844	-1.49007	0.355996	P15289	P15289	ARSA	Arylsulfatase A;Arylsulfatase A component B;Arylsulfatase A component C	591	3	3	3	9.3	9.3	9.3	53.588	29.304	15448000	10
24.0167	23.594	24.0046	23.8501	23.4147	24.1627		0.0862407	0.0626151	1.04436	P15311	P15311	EZR	Ezrin	592	17	7	7	23	11.6	11.6	69.412	123.18	105560000	52
21.9217	20.5146	21.2595	23.1308	22.5712	21.8758		1.11671	-1.29398	0.407825	P15428	P15428	HPGD	15-hydroxyprostaglandin dehydrogenase [NAD(+)]	594	7	7	7	36.5	36.5	36.5	28.977	41.318	38098000	23
26.4187	26.6037	26.4266	26.033	26.4584	25.9581		0.932258	0.333197	1.2598	P15531	P15531	NME1	Nucleoside diphosphate kinase A	595	10	10	4	65.8	65.8	34.9	17.149	49.894	657200000	106
28.3157	28.5139	28.3727	28.626	28.6448	28.1098		0.116978	-0.0594629	0.959621	P15559	P15559	NQO1	NAD(P)H dehydrogenase [quinone] 1	596	12	12	12	32.1	32.1	32.1	30.867	81.722	2856900000	230
21.7615	21.4719	21.6753	22.0979	21.7068	22.3451		0.945643	-0.413739	0.750675	P15586	P15586	GNS	N-acetylglucosamine-6-sulfatase	597	6	6	6	11.8	11.8	11.8	62.081	20.762	27449000	20
25.4641	25.8533	25.8035	25.4431	25.3516	25.1671		1.23624	0.386368	1.3071	P15880	P15880	RPS2	40S ribosomal protein S2	599	11	11	11	37.9	37.9	37.9	31.324	58.024	358250000	65
24.538	24.4722	24.2708	23.7804	23.8898	24.237		1.34361	0.457933	1.37357	P15924	P15924	DSP	Desmoplakin	600	41	41	41	17.8	17.8	17.8	331.77	260.62	138260000	146
23.2548	22.5517	23.0816	24.8499	24.7666	23.513		1.37152	-1.41381	0.375319	P16070	P16070	CD44	CD44 antigen	601	6	6	6	9.4	9.4	9.4	81.537	86.216	139880000	94
22.0173	21.7421	22.1689	22.138	21.4356	17.8841		0.490997	1.49019	2.80927	P16144	P16144	ITGB4	Integrin beta-4	604	10	10	10	7.5	7.5	7.5	202.16	47.917	26078000	21
26.7903	26.8847	26.9958	27.3787	27.3368	26.7137		0.494242	-0.252775	0.839281	P16152	P16152	CBR1	Carbonyl reductase [NADPH] 1	605	16	16	14	72.2	72.2	61.7	30.375	275.4	1078100000	183
22.4575	22.1816	22.3201	23.3938	23.2433	23.1695		3.10615	-0.949123	0.517947	P16278	P16278	GLB1	Beta-galactosidase	607	9	9	9	17.7	17.7	17.7	76.074	36.906	60918000	39
25.2768	25.5227	18.1702	25.1055	25.4135	26.5028		0.475669	-2.68402	0.155607	P16402	P16402	HIST1H1D	Histone H1.3	610	11	3	3	26.7	9.5	9.5	22.35	8.321	358850000	9
26.5469	24.6406	25.4415	25.683	24.867	27.2395		0.163816	-0.386864	0.76479	P16403;P22492;Q02539	P16403	HIST1H1C	Histone H1.2	611	11	3	3	27.7	9.9	9.9	21.364	16.881	516590000	26
22.645	22.5932	22.6911	22.6841	22.7729	23.1836		0.689889	-0.23708	0.848461	P16435	P16435	POR	NADPH--cytochrome P450 reductase	612	10	10	10	19.6	19.6	19.6	76.689	33.529	49888000	39
24.9266	24.9755	24.736	24.4314	24.494	24.5386		2.10384	0.391375	1.31164	P16615;O14983;Q93084	P16615	ATP2A2	Sarcoplasmic/endoplasmic reticulum calcium ATPase 2	613	21	21	21	30.2	30.2	30.2	114.76	182.15	188290000	123
20.6984	20.527	21.1524	21.3273	21.2656	21.6313		1.32085	-0.615483	0.652711	P16930	P16930	FAH	Fumarylacetoacetase	614	5	5	5	13.1	13.1	13.1	46.374	25.904	16705000	21
19.9363	21.6252	21.542	21.1	20.9666	21.4231		0.0802597	-0.128729	0.914637	P16949;Q93045	P16949;Q93045	STMN1;STMN2	Stathmin;Stathmin-2	615	4	4	4	23.5	23.5	23.5	17.302	8.6932	16227000	9
23.9618	23.8788	24.4182	24.1322	24.5594	24.3687		0.570337	-0.267151	0.830959	P16989	P16989	YBX3	Y-box-binding protein 3	616	12	12	7	53.5	53.5	42.5	40.089	98.101	134130000	79
18.375	18.8673	18.9407	19.4528	19.9692	19.5019		1.70905	-0.913627	0.530849	P17050	P17050	NAGA	Alpha-N-acetylgalactosaminidase	617	2	2	2	5.6	5.6	5.6	46.564	2.9412	4081100	4
24.0885	23.3131	23.9348	24.1303	24.4702	23.4896		0.269943	-0.251223	0.840184	P17096	P17096	HMGA1	High mobility group protein HMG-I/HMG-Y	619	4	4	4	23.4	23.4	23.4	11.676	13.664	137630000	61
23.7921	23.8281	23.7477	23.75	24.2773	24.3078		0.81777	-0.322399	0.799739	P17174	P17174	GOT1	Aspartate aminotransferase, cytoplasmic	620	11	11	11	36.6	36.6	36.6	46.247	77.493	117980000	66
21.8139	21.12	21.7814	22.0023	21.9437	21.4462		0.322884	-0.225609	0.855234	P17252	P17252	PRKCA	Protein kinase C alpha type	621	3	3	3	8.6	8.6	8.6	76.749	10.09	24924000	11
24.1532	24.5587	24.2772	24.189	24.2889	24.5024		0.00632758	0.00292079	1.00203	P17480	P17480	UBTF	Nucleolar transcription factor 1	623	7	7	7	13.7	13.7	13.7	89.405	18.429	147610000	21
24.7348	24.5534	24.6601	24.7336	24.2082	24.3117		0.61514	0.231623	1.17416	P17655;A6NHC0	P17655	CAPN2	Calpain-2 catalytic subunit	624	18	18	18	36.1	36.1	36.1	79.994	125.13	179640000	124
23.2545	23.6383	23.986	23.3479	23.3857	23.5983		0.333869	0.182291	1.13468	P17844	P17844	DDX5	Probable ATP-dependent RNA helicase DDX5	626	16	10	10	28.7	18.1	18.1	69.147	47.589	87568000	50
21.5218	21.3166	21.6995	21.5121	21.5647	21.0309		0.285466	0.143435	1.10453	P17858	P17858	PFKL	ATP-dependent 6-phosphofructokinase, liver type	627	8	6	5	14.1	10.5	9.4	85.018	13.826	20713000	19
23.0181	22.5803	22.9688	24.1357	22.7144	23.1532		0.468404	-0.478715	0.717616	P17931	P17931	LGALS3	Galectin-3	628	5	5	5	22.4	22.4	22.4	26.152	18.238	91229000	35
21.6724	20.2226	21.2507	20.648	19.9281	20.237		0.746116	0.777512	1.71417	P17936	P17936	IGFBP3	Insulin-like growth factor-binding protein 3	629	2	2	2	14.1	14.1	14.1	31.674	7.9218	12697000	11
23.0852	23.2801	23.3373	23.1214	23.0408	22.9101		1.00533	0.210084	1.15676	P17980	P17980	PSMC3	26S protease regulatory subunit 6A	630	10	10	10	29.4	29.4	29.4	49.203	43.675	64316000	37
24.3326	24.5557	24.5024	23.7472	23.9577	24.1212		1.82554	0.521519	1.43547	P17987	P17987	TCP1	T-complex protein 1 subunit alpha	631	17	17	17	36.9	36.9	36.9	60.343	140.16	133450000	89
21.8391	22.0037	21.9527	21.7908	18.0667	18.5478		0.986687	2.4634	5.51516	P18077	P18077	RPL35A	60S ribosomal protein L35a	632	4	4	4	21.8	21.8	21.8	12.538	6.645	23551000	7
21.1443	20.5183	20.7845	20.1172	20.5273	18.2169		0.747202	1.19523	2.28981	P18084	P18084	ITGB5	Integrin beta-5	633	5	5	5	10.6	10.6	10.6	88.053	14.767	9374000	15
22.3664	22.1174	22.3147	20.9079	21.4655	21.6271		1.80789	0.932679	1.90882	P18085	P18085	ARF4	ADP-ribosylation factor 4	634	5	4	4	25.6	19.4	19.4	20.511	7.6587	26942000	10
25.2395	25.8904	25.6123	25.4617	25.179	25.3631		0.525621	0.246113	1.18601	P18124	P18124	RPL7	60S ribosomal protein L7	635	12	12	12	43.5	43.5	43.5	29.225	56.287	315270000	111
24.7549	25.1241	24.9644	25.0349	24.9465	25.1632		0.333936	-0.10043	0.932755	P18206	P18206	VCL	Vinculin	636	27	27	27	30.2	30.2	30.2	123.8	156.73	244300000	127
20.9836	21.5429	20.9552	21.3826	20.7126	19.1545		0.468693	0.743992	1.6748	P18583	P18583	SON	Protein SON	639	5	5	5	3.2	3.2	3.2	263.83	11.564	14812000	15
25.191	25.4459	25.2768	24.7307	25.0844	24.463		1.3102	0.545201	1.45922	P18621	P18621	RPL17	60S ribosomal protein L17	640	9	9	9	42.9	42.9	42.9	21.397	36.778	241590000	64
26.5891	26.5966	26.5631	26.0609	26.3189	25.2562		1.0329	0.704254	1.6293	P18669;P15259;Q8N0Y7	P18669	PGAM1	Phosphoglycerate mutase 1	641	9	9	9	40.2	40.2	40.2	28.804	87.617	590080000	130
21.5834	21.7798	21.8876	21.3456	21.5957	21.4201		1.20269	0.296495	1.22816	P18754	P18754	RCC1	Regulator of chromosome condensation	642	6	6	6	24	24	24	44.969	34.034	22662000	30
21.8049	21.1751	21.5391	22.5944	21.1363	21.8261		0.30716	-0.345926	0.786803	P18827	P18827	SDC1	Syndecan-1	643	3	3	3	11.9	11.9	11.9	32.461	13.308	26771000	12
23.4655	22.8756	23.0581	23.7057	22.8668	23.5431		0.314553	-0.238789	0.847456	P18859	P18859	ATP5J	ATP synthase-coupling factor 6, mitochondrial	645	5	5	5	45.4	45.4	45.4	12.587	50.16	72815000	21
26.4203	26.908	26.7519	26.2825	26.6488	26.6963		0.317958	0.150888	1.11025	P19338	P19338	NCL	Nucleolin	648	18	18	18	23	23	23	76.613	152.15	716550000	116
21.7026	22.1939	22.0365	22.1651	20.9679	21.5901		0.46531	0.403278	1.32251	P19367	P19367	HK1	Hexokinase-1	649	12	12	11	16.1	16.1	15.4	102.48	80.436	28005000	25
22.6966	22.4808	22.707	22.5483	22.5476	22.5142		0.541464	0.0914256	1.06542	P19404	P19404	NDUFV2	NADH dehydrogenase [ubiquinone] flavoprotein 2, mitochondrial	652	6	6	6	32.5	32.5	32.5	27.391	82.716	45164000	25
19.5549	19.5865	19.8207	20.324	20.212	19.8544		1.35232	-0.476093	0.718922	P19525	P19525	EIF2AK2	Interferon-induced, double-stranded RNA-activated protein kinase	654	4	4	4	9.4	9.4	9.4	62.094	5.173	7107200	8
22.2435	22.4533	22.148	21.7765	22.0884	21.696		1.33622	0.427951	1.34532	P19623	P19623	SRM	Spermidine synthase	655	4	4	4	18.2	18.2	18.2	33.824	9.9241	31288000	22
23.5638	25.6628	23.4801	24.0731	24.3318	25.6718		0.20271	-0.456673	0.728665	P19823	P19823	ITIH2	Inter-alpha-trypsin inhibitor heavy chain H2	656	3	3	3	3.9	3.9	3.9	106.46	7.7276	173970000	24
23.6972	23.553	23.8099	23.3903	23.3153	23.3748		1.86268	0.326542	1.254	P20020;P23634;Q16720;Q01814	P20020	ATP2B1	Plasma membrane calcium-transporting ATPase 1	657	16	16	16	19.3	19.3	19.3	134.68	116.58	84966000	88
23.3818	23.3781	23.3527	22.7387	23.3081	23.2118		0.741128	0.284682	1.21814	P20042	P20042	EIF2S2	Eukaryotic translation initiation factor 2 subunit 2	658	11	11	11	42.6	42.6	42.6	38.388	165.29	69781000	40
22.8324	22.7679	22.7772	22.8879	22.6472	22.5613		0.396889	0.0936788	1.06709	P20073	P20073	ANXA7	Annexin A7	659	9	9	9	21.1	21.1	21.1	52.739	101.38	55473000	57
23.7074	24.1013	23.6582	22.8109	24.0362	23.4726		0.429274	0.382376	1.30349	P20290	P20290	BTF3	Transcription factor BTF3	660	7	7	7	51	51	51	22.168	41.957	89981000	39
23.4979	23.5182	23.002	23.856	22.9155	23.3406		0.0330267	-0.0313079	0.978533	P20340;Q9NRW1;Q14964	P20340;Q9NRW1	RAB6A;RAB6B	Ras-related protein Rab-6A;Ras-related protein Rab-6B	662	3	3	3	16.3	16.3	16.3	23.593	10.356	92219000	17
22.7759	22.8985	23.0789	23.1734	22.9929	22.556		0.0168961	0.0103493	1.0072	P20618	P20618	PSMB1	Proteasome subunit beta type-1	663	4	4	4	24.1	24.1	24.1	26.489	52.78	57577000	20
20.8437	20.6923	20.6785	21.3369	21.3188	20.9467		1.54785	-0.462606	0.725674	P20645	P20645	M6PR	Cation-dependent mannose-6-phosphate receptor	664	2	2	2	12.6	12.6	12.6	30.993	6.7107	15834000	5
23.1124	22.8955	22.8071	22.6408	22.836	22.4969		0.982998	0.280455	1.21458	P20674	P20674	COX5A	Cytochrome c oxidase subunit 5A, mitochondrial	665	4	4	4	32	32	32	16.762	56.02	54091000	36
24.0277	24.0559	23.9247	23.7265	23.7392	24.066		0.60295	0.158884	1.11642	P20700	P20700	LMNB1	Lamin-B1	666	20	20	20	37.5	37.5	37.5	66.408	129.64	113440000	96
22.7973	18.2544	22.6777	23.066	23.3623	22.4586		0.493802	-1.71915	0.303728	P20742	P20742	PZP	Pregnancy zone protein	667	3	1	1	2.3	0.8	0.8	163.86	5.3821	74663000	21
25.6569	24.4722	25.1662	26.1153	25.5115	25.3896		0.629485	-0.573728	0.671878	P20810	P20810	CAST	Calpastatin	668	19	19	19	38.7	38.7	38.7	76.572	255.66	374280000	157
23.1085	22.3469	22.6862	24.0675	23.184	22.9678		0.795619	-0.692562	0.618754	P21291	P21291	CSRP1	Cysteine and glycine-rich protein 1	672	4	4	4	33.2	33.2	33.2	20.567	31.601	74730000	23
28.9933	28.6838	29.0471	29.3047	29.2378	29.3751		1.53049	-0.397758	0.759037	P21333	P21333	FLNA	Filamin-A	673	101	101	97	54.6	54.6	53	280.74	323.31	4355700000	978
21.6794	21.9003	21.8406	22.2917	22.4322	22.203		2.23088	-0.502202	0.706028	P21399	P21399	ACO1	Cytoplasmic aconitate hydratase	674	8	8	8	11.6	11.6	11.6	98.398	53.114	32968000	39
22.1012	21.6842	22.0371	23.2275	21.8256	22.1478		0.445418	-0.459412	0.727282	P21589	P21589	NT5E	5-nucleotidase	675	6	6	6	15.2	15.2	15.2	63.367	48.941	43706000	25
26.5107	26.6054	26.6786	26.4699	26.3232	26.0013		1.06831	0.333396	1.25998	P21796	P21796	VDAC1	Voltage-dependent anion-selective channel protein 1	676	15	15	15	65	65	65	30.772	323.31	665880000	148
22.2892	22.1975	21.4176	21.5969	21.9329	21.9262		0.192297	0.149468	1.10916	P21912	P21912	SDHB	Succinate dehydrogenase [ubiquinone] iron-sulfur subunit, mitochondrial	677	5	5	5	16.8	16.8	16.8	31.629	9.702	27429000	17
22.4539	22.148	21.6178	21.5343	21.6576	19.1973		0.695235	1.27685	2.42309	P21964	P21964	COMT	Catechol O-methyltransferase	679	5	5	5	24	24	24	30.037	52.663	25163000	20
25.813	25.1251	25.5026	25.5824	25.2619	25.1659		0.240255	0.143483	1.10457	P21980	P21980	TGM2	Protein-glutamine gamma-glutamyltransferase 2	680	20	20	20	36.4	36.4	36.4	77.328	147.95	337250000	115
21.6307	21.7327	21.8374	22.237	21.7308	20.8826		0.105341	0.116782	1.08431	P22061	P22061	PCMT1	Protein-L-isoaspartate(D-aspartate) O-methyltransferase	681	6	6	6	43.2	43.2	43.2	24.636	38.896	23348000	23
23.1944	22.9956	23.2322	23.4512	23.2201	23.4253		1.01852	-0.224798	0.855715	P22087	P22087	FBL	rRNA 2-O-methyltransferase fibrillarin	682	8	8	7	28.7	28.7	25.2	33.784	19.658	82526000	43
22.2647	22.4242	22.1198	21.6752	21.721	21.2637		1.86914	0.7163	1.64296	P22102	P22102	GART	Trifunctional purine biosynthetic protein adenosine-3;Phosphoribosylamine--glycine ligase;Phosphoribosylformylglycinamidine cyclo-ligase;Phosphoribosylglycinamide formyltransferase	683	11	11	11	16.4	16.4	16.4	107.77	52.257	27822000	23
24.3091	24.6331	24.5328	23.928	24.1376	24.4234		0.887633	0.328725	1.2559	P22234	P22234	PAICS	Multifunctional protein ADE2;Phosphoribosylaminoimidazole-succinocarboxamide synthase;Phosphoribosylaminoimidazole carboxylase	684	17	17	17	37.4	37.4	37.4	47.079	139.73	149480000	96
23.7079	23.5161	23.7157	23.4619	23.66	23.8375		0.0173393	-0.00661087	0.995428	P22307	P22307	SCP2	Non-specific lipid-transfer protein	685	10	10	10	18.5	18.5	18.5	58.993	52.289	89137000	54
26.2968	26.5293	26.7065	26.6192	26.6598	26.4506		0.185918	-0.0656465	0.955517	P22314	P22314	UBA1	Ubiquitin-like modifier-activating enzyme 1	686	23	23	23	31.1	31.1	31.1	117.85	323.31	732790000	226
24.3657	25.1982	23.0655	21.9885	23.4599	17.9545		0.808942	3.07549	8.42976	P22392;O60361	P22392;O60361	NME2;NME2P1	Nucleoside diphosphate kinase B;Putative nucleoside diphosphate kinase	687	10	4	4	53.9	23	23	17.298	11.794	113760000	31
27.6169	27.557	27.798	27.417	27.5619	27.5927		0.669296	0.133447	1.09691	P22626	P22626	HNRNPA2B1	Heterogeneous nuclear ribonucleoproteins A2/B1	689	19	19	19	54.1	54.1	54.1	37.429	171.74	1404200000	219
23.9423	23.9272	24.0245	24.1136	23.8367	24.0748		0.181474	-0.0437069	0.970159	P22695	P22695	UQCRC2	Cytochrome b-c1 complex subunit 2, mitochondrial	691	9	9	9	31.6	31.6	31.6	48.442	121.33	123980000	100
20.6111	21.9325	21.0828	21.0536	23.8632	22.4005		0.614662	-1.23028	0.426234	P23142	P23142	FBLN1	Fibulin-1	693	6	6	6	11	11	11	77.213	17.781	37060000	26
20.5476	21.1593	20.559	20.996	21.1712	20.8002		0.438482	-0.233839	0.850369	P23193;Q15560	P23193	TCEA1	Transcription elongation factor A protein 1	694	4	4	4	15.3	15.3	15.3	33.969	39.242	15040000	12
20.8995	20.4246	21.1471	21.5238	20.5709	18.5014		0.27337	0.625036	1.54225	P23229	P23229	ITGA6	Integrin alpha-6;Integrin alpha-6 heavy chain;Integrin alpha-6 light chain;Processed integrin alpha-6	695	5	5	5	5.8	5.8	5.8	126.6	11.937	13815000	19
25.5262	25.5882	25.4594	25.7554	25.5635	25.2203		0.0239357	0.0115153	1.00801	P23246	P23246	SFPQ	Splicing factor, proline- and glutamine-rich	696	20	20	19	29.3	29.3	28.1	76.149	114.26	369500000	135
27.0488	26.8664	26.9239	27.0059	26.7048	26.7879		0.469462	0.113513	1.08186	P23284;P45877	P23284	PPIB	Peptidyl-prolyl cis-trans isomerase B	697	12	11	11	50.9	48.1	48.1	23.742	56.366	998300000	122
22.4212	23.0067	22.818	22.3019	22.8884	22.9089		0.0646368	0.0489108	1.03448	P23381	P23381	WARS	Tryptophan--tRNA ligase, cytoplasmic;T1-TrpRS;T2-TrpRS	699	8	8	8	31.4	31.4	31.4	53.165	90.96	48866000	46
26.399	26.5988	26.4747	26.4173	26.0114	26.1114		1.08032	0.310811	1.24041	P23396	P23396	RPS3	40S ribosomal protein S3	700	17	17	17	70.8	70.8	70.8	26.688	95.306	636670000	159
25.0367	25.4913	25.4037	25.2142	25.6287	25.6017		0.370437	-0.17096	0.888251	P23526	P23526	AHCY	Adenosylhomocysteinase	702	14	14	14	29.4	29.4	29.4	47.716	97.976	320100000	93
27.7006	27.8872	27.7372	27.4407	27.4544	27.511		2.13256	0.306309	1.23654	P23528	P23528	CFL1	Cofilin-1	703	13	13	10	65.7	65.7	51.2	18.502	203.05	1498700000	175
21.3365	21.5836	21.8173	21.7618	21.5892	22.3595		0.52545	-0.324402	0.798629	P23588	P23588	EIF4B	Eukaryotic translation initiation factor 4B	704	3	3	3	6.1	6.1	6.1	69.15	5.2618	22999000	11
20.8796	21.5401	20.82	19.1332	19.2138	20.2644		1.63396	1.54277	2.91354	P23921	P23921	RRM1	Ribonucleoside-diphosphate reductase large subunit	706	5	5	5	8.5	8.5	8.5	90.069	26.864	9446300	12
24.8879	24.8746	24.9258	24.6882	24.8979	24.0856		0.625073	0.338879	1.26477	P24534	P24534	EEF1B2	Elongation factor 1-beta	707	6	5	5	36	31.1	31.1	24.763	151.08	204110000	45
21.2232	21.6349	20.7894	21.1805	21.2027	21.8226		0.225803	-0.186122	0.878965	P24539	P24539	ATP5F1	ATP synthase F(0) complex subunit B1, mitochondrial	708	3	3	3	16.8	16.8	16.8	28.908	12.151	18368000	12
23.345	23.4206	23.6966	23.1135	23.7676	23.8182		0.11439	-0.0790367	0.94669	P24666	P24666	ACP1	Low molecular weight phosphotyrosine protein phosphatase	709	5	5	5	43	43	43	18.042	51.665	83190000	37
22.2749	22.5646	22.6116	22.9938	22.5768	22.5214		0.513352	-0.213668	0.862342	P24752	P24752	ACAT1	Acetyl-CoA acetyltransferase, mitochondrial	710	7	7	7	21.1	21.1	21.1	45.199	37.361	45865000	22
21.6865	21.509	21.6182	21.5066	21.5695	22.1887		0.269002	-0.150382	0.901012	P25325	P25325	MPST	3-mercaptopyruvate sulfurtransferase	713	4	4	4	15.2	15.2	15.2	33.178	23.207	24581000	20
25.509	25.3379	25.7815	24.8291	25.1291	25.4187		0.911416	0.417161	1.3353	P25398	P25398	RPS12	40S ribosomal protein S12	714	6	6	6	53	53	53	14.515	22.512	316690000	74
27.2457	27.2488	27.1506	27.3229	27.0994	27.6211		0.357844	-0.132748	0.912093	P25705;REV__O00522;REV__Q9Y5A7	P25705	ATP5A1	ATP synthase subunit alpha, mitochondrial	716	23	23	23	46.8	46.8	46.8	59.75	270.33	1175000000	205
22.0415	22.1263	22.491	21.9026	22.1032	22.2831		0.281435	0.12326	1.08919	P25786	P25786	PSMA1	Proteasome subunit alpha type-1	717	4	4	4	21.3	21.3	21.3	29.555	21.815	35323000	28
22.5356	22.7623	22.4258	22.0462	22.3082	21.9363		1.49166	0.47765	1.39247	P25787	P25787	PSMA2	Proteasome subunit alpha type-2	718	3	3	3	20.9	20.9	20.9	25.898	52.286	36825000	21
22.0231	22.3835	22.0785	21.708	21.8952	21.5484		1.38022	0.444524	1.36087	P25788	P25788	PSMA3	Proteasome subunit alpha type-3	719	5	5	5	25.5	25.5	25.5	28.433	36.685	28106000	23
22.1382	22.7547	22.5264	22.5877	22.279	21.76		0.366676	0.264201	1.20097	P25789	P25789	PSMA4	Proteasome subunit alpha type-4	720	5	5	5	25.7	25.7	25.7	29.483	66.815	42600000	36
24.9272	23.4978	24.2491	23.2763	22.172	23.502		0.999604	1.24124	2.36402	P25815	P25815	S100P	Protein S100-P	721	4	4	4	42.1	42.1	42.1	10.4	41.4	103510000	18
19.6948	19.306	19.5935	19.5411	19.7326	19.5511		0.227858	-0.0768534	0.948123	P26006	P26006	ITGA3	Integrin alpha-3;Integrin alpha-3 heavy chain;Integrin alpha-3 light chain	722	4	4	4	3.8	3.8	3.8	116.61	8.8503	5758200	16
26.7533	26.0119	26.3858	27.0803	26.5277	26.767		0.695763	-0.408004	0.753665	P26038	P26038	MSN	Moesin	723	31	31	20	49.4	49.4	35.4	67.819	203.4	841870000	300
22.5979	22.6474	22.9199	22.3316	22.6328	22.9148		0.18585	0.0953668	1.06834	P26196	P26196	DDX6	Probable ATP-dependent RNA helicase DDX6	724	6	6	6	19.3	19.3	19.3	54.416	53.507	49910000	47
23.0992	23.7108	22.966	23.0343	23.5471	22.3692		0.2678	0.275169	1.21014	P26368	P26368	U2AF2	Splicing factor U2AF 65 kDa subunit	727	9	9	9	32	32	32	53.5	36.769	69769000	33
25.2571	25.4662	25.4683	25.506	25.1652	25.204		0.339364	0.105481	1.07585	P26373	P26373	RPL13	60S ribosomal protein L13	728	6	6	6	27	27	27	24.261	24.748	319510000	56
26.6611	26.066	26.3439	27.2817	25.8246	25.1688		0.152995	0.265276	1.20187	P26447	P26447	S100A4	Protein S100-A4	729	5	5	5	44.6	44.6	44.6	11.728	13.015	743160000	93
21.4325	21.8686	22.3554	20.6707	20.9564	21.9171		0.694744	0.704082	1.62911	P26583	P26583	HMGB2	High mobility group protein B2	730	5	4	4	24.9	19.1	19.1	24.033	10.786	20519000	15
24.7755	24.7732	24.8264	24.7691	24.4687	24.927		0.199067	0.0700932	1.04978	P26599	P26599	PTBP1	Polypyrimidine tract-binding protein 1	731	10	10	7	22.6	22.6	18.8	57.221	87.392	201370000	109
23.2304	23.5337	23.3772	23.0979	22.8762	22.7418		1.60328	0.475128	1.39004	P26639;A2RTX5	P26639	TARS	Threonine--tRNA ligase, cytoplasmic	732	14	14	14	24.3	24.3	24.3	83.434	63.528	63678000	59
23.6985	23.4831	23.5544	23.6022	23.6104	23.7218		0.373843	-0.0661608	0.955176	P26640	P26640	VARS	Valine--tRNA ligase	733	17	17	17	16.4	16.4	16.4	140.47	67.588	90926000	74
25.1178	25.5392	25.5824	25.1546	24.9548	25.6247		0.27255	0.168456	1.12386	P26641	P26641	EEF1G	Elongation factor 1-gamma	734	14	14	14	28.6	28.6	28.6	50.118	74.644	310630000	113
19.5748	22.7512	22.8319	22.8977	22.9076	23.5244		0.565494	-1.39063	0.381399	P26885	P26885	FKBP2	Peptidyl-prolyl cis-trans isomerase FKBP2	735	2	2	2	18.3	18.3	18.3	15.649	9.5436	52677000	15
19.6975	21.171	21.1591	20.5698	22.9835	22.9371		0.728498	-1.48762	0.3566	P27105	P27105	STOM	Erythrocyte band 7 integral membrane protein	736	6	6	6	25.7	25.7	25.7	31.73	102.12	24129000	24
21.0501	21.0553	20.2321	20.004	21.0263	19.263		0.515626	0.681395	1.60369	P27144	P27144	AK4	Adenylate kinase 4, mitochondrial	737	2	2	2	21.1	21.1	21.1	25.268	6.1157	11364000	12
23.8306	23.2382	23.3742	24.2738	24.5368	23.5858		0.905885	-0.651087	0.6368	P27216	P27216	ANXA13	Annexin A13	738	12	12	12	44.9	44.9	44.9	35.415	119.07	120600000	89
24.8948	24.462	24.7923	24.9192	25.1395	24.8032		0.657162	-0.237581	0.848166	P27348	P27348	YWHAQ	14-3-3 protein theta	739	13	10	10	47.3	36.3	36.3	27.764	240.41	222370000	138
23.7532	24.3409	23.9017	23.3535	23.8564	23.5968		0.801702	0.396315	1.31614	P27635;Q96L21	P27635	RPL10	60S ribosomal protein L10	740	7	7	7	34.6	34.6	34.6	24.604	51.95	111470000	83
20.9109	19.4306	19.5492	19.3146	19.7095	17.9749		0.610974	0.963917	1.9506	P27694	P27694	RPA1	Replication protein A 70 kDa DNA-binding subunit;Replication protein A 70 kDa DNA-binding subunit, N-terminally processed	741	4	4	4	9.7	9.7	9.7	68.137	89.06	5901300	8
24.3661	24.8614	24.2822	24.5537	24.7684	24.5469		0.242684	-0.119773	0.920333	P27695	P27695	APEX1	DNA-(apurinic or apyrimidinic site) lyase;DNA-(apurinic or apyrimidinic site) lyase, mitochondrial	742	14	14	14	42.8	42.8	42.8	35.554	91.052	173290000	103
22.9838	23.5619	23.5777	22.9062	23.0032	23.2114		0.709285	0.334182	1.26066	P27708	P27708	CAD	CAD protein;Glutamine-dependent carbamoyl-phosphate synthase;Aspartate carbamoyltransferase;Dihydroorotase	743	18	18	18	11.9	11.9	11.9	242.98	111.71	66160000	62
26.3549	26.1913	26.5094	25.9794	25.7476	26.113		1.3457	0.405199	1.32427	P27797	P27797	CALR	Calreticulin	744	16	16	16	57.3	57.3	57.3	48.141	191.46	550860000	201
24.6407	24.2799	24.406	24.46	24.8806	24.8242		0.760597	-0.279388	0.82394	P27816	P27816	MAP4	Microtubule-associated protein 4	745	19	19	19	21.9	21.9	21.9	121	84.208	181220000	102
27.0301	26.8002	26.9508	26.7586	26.864	26.9076		0.446024	0.0836608	1.0597	P27824	P27824	CANX	Calnexin	746	17	17	17	30.2	30.2	30.2	67.567	143.69	871940000	176
23.474	24.0631	23.4578	22.9999	23.2585	22.7307		1.25161	0.668542	1.58947	P28066	P28066	PSMA5	Proteasome subunit alpha type-5	747	7	7	7	41.1	41.1	41.1	26.411	25.822	72989000	38
20.3619	20.8137	20.6455	20.2689	20.6185	20.7653		0.102132	0.0561492	1.03969	P28070	P28070	PSMB4	Proteasome subunit beta type-4	748	5	5	5	28.4	28.4	28.4	29.204	20.659	11521000	18
21.1145	21.7016	21.0109	21.0902	17.9418	17.5633		0.992998	2.41058	5.31688	P28072	P28072	PSMB6	Proteasome subunit beta type-6	749	2	2	2	8.8	8.8	8.8	25.357	3.3949	14216000	8
21.7533	22.0573	21.5142	21.302	21.4458	18.2127		0.612341	1.45474	2.74108	P28074	P28074	PSMB5	Proteasome subunit beta type-5	750	6	6	6	24.7	24.7	24.7	28.48	21.816	20055000	15
20.4526	20.4254	20.4318	20.6099	20.9081	17.8892		0.26348	0.634209	1.55209	P28288	P28288	ABCD3	ATP-binding cassette sub-family D member 3	751	2	2	2	3.3	3.3	3.3	75.475	9.1728	11296000	9
23.1642	23.4081	23.4022	23.0282	23.1971	22.759		1.02799	0.330046	1.25705	P28331	P28331	NDUFS1	NADH-ubiquinone oxidoreductase 75 kDa subunit, mitochondrial	752	13	13	13	26.7	26.7	26.7	79.467	114.12	68561000	67
19.9956	20.3753	19.8406	20.5996	21.7126	19.2388		0.24017	-0.446481	0.733831	P28332	P28332	ADH6	Alcohol dehydrogenase 6	753	2	2	2	8.4	8.4	8.4	39.072	130.51	12645000	11
21.1785	21.4476	20.8591	20.3141	21.7331	18.5903		0.440649	0.949251	1.93087	P28482	P28482	MAPK1	Mitogen-activated protein kinase 1	755	7	7	7	27.2	27.2	27.2	41.389	18.95	15527000	23
22.7724	22.3031	22.863	24.4937	23.816	23.4908		1.70292	-1.28732	0.409711	P28799	P28799	GRN	Granulins;Acrogranin;Paragranulin;Granulin-1;Granulin-2;Granulin-3;Granulin-4;Granulin-5;Granulin-6;Granulin-7	757	6	6	6	20.1	20.1	20.1	63.544	60.403	171040000	49
21.7289	21.693	21.5835	21.3003	21.9314	22.0855		0.159714	-0.103917	0.930503	P28838	P28838	LAP3	Cytosol aminopeptidase	758	6	6	6	14.8	14.8	14.8	56.166	10.773	25319000	18
20.8347	20.6233	20.8885	21.0227	20.5237	21.0646		0.174346	-0.0881812	0.940708	P29218	P29218	IMPA1	Inositol monophosphatase 1	760	5	5	5	17.7	17.7	17.7	30.188	29.2	12774000	17
28.6988	28.6783	28.7195	29.6045	29.6919	29.0411		1.66469	-0.746957	0.595859	P29401	P29401	TKT	Transketolase	762	28	28	28	59.1	59.1	59.1	67.877	311.65	4714400000	493
24.99	25.4491	25.6542	25.2883	25.2499	25.6125		0.0282812	-0.0191568	0.986809	P29692	P29692	EEF1D	Elongation factor 1-delta	764	12	12	11	54.8	54.8	54.8	31.121	123.67	316970000	91
25.0204	24.1899	24.3734	23.6815	24.5504	24.3964		0.361362	0.318446	1.24699	P29966	P29966	MARCKS	Myristoylated alanine-rich C-kinase substrate	765	10	10	10	45.5	45.5	45.5	31.554	70.976	187980000	95
23.9152	23.4908	23.9814	24.4865	23.7904	23.6087		0.208421	-0.166101	0.891248	P30040	P30040	ERP29	Endoplasmic reticulum resident protein 29	768	8	8	8	31.4	31.4	31.4	28.993	27.116	121320000	45
27.1319	27.1142	27.2563	27.1106	27.2898	27.2583		0.297429	-0.0520986	0.964532	P30041	P30041	PRDX6	Peroxiredoxin-6	769	15	15	15	68.8	68.8	68.8	25.035	96.477	1123900000	169
25.8157	26.0745	25.7277	26.1315	26.3668	25.885		0.665775	-0.255135	0.837909	P30043	P30043	BLVRB	Flavin reductase (NADPH)	770	10	10	10	65.5	65.5	65.5	22.119	86.187	524220000	239
26.0839	25.6529	25.8471	26.1589	26.1261	25.0637		0.0721952	0.0784225	1.05586	P30044	P30044	PRDX5	Peroxiredoxin-5, mitochondrial	771	8	8	8	47.2	47.2	47.2	22.086	32.538	474230000	107
23.3785	23.136	23.5512	23.3189	23.2175	23.2256		0.334769	0.101229	1.07269	P30046;A6NHG4	P30046;A6NHG4	DDT;DDTL	D-dopachrome decarboxylase;D-dopachrome decarboxylase-like protein	772	4	4	4	36.4	36.4	36.4	12.712	65.516	72337000	45
25.9592	26.0214	26.4592	26.3647	26.036	25.2879		0.284101	0.250417	1.18955	P30048	P30048	PRDX3	Thioredoxin-dependent peroxide reductase, mitochondrial	773	5	5	5	29.7	29.7	29.7	27.692	49.003	520400000	96
20.5088	22.458	22.7326	20.2684	22.775	22.9418		0.0287876	-0.095281	0.93609	P30049	P30049	ATP5D	ATP synthase subunit delta, mitochondrial	774	2	2	2	13.7	13.7	13.7	17.49	28.318	33715000	15
25.8367	26.0868	26.3483	26.0093	26.0856	25.7827		0.309074	0.131422	1.09537	P30050	P30050	RPL12	60S ribosomal protein L12	775	6	6	6	54.5	54.5	54.5	17.818	174.13	508170000	89
23.2059	22.8184	23.1545	23.4992	23.1062	22.6279		0.0216679	-0.0181662	0.987487	P30084	P30084	ECHS1	Enoyl-CoA hydratase, mitochondrial	776	5	5	5	22.8	22.8	22.8	31.387	65.146	71133000	27
21.9236	21.4221	21.9866	22.1774	21.3858	21.7203		0.0186023	0.016264	1.01134	P30085	P30085	CMPK1	UMP-CMP kinase	777	7	7	7	46.9	46.9	46.9	22.222	39.142	25758000	54
25.9276	25.9237	26.2262	26.4131	26.8305	27.2774		1.41092	-0.814494	0.568608	P30086	P30086	PEBP1	Phosphatidylethanolamine-binding protein 1;Hippocampal cholinergic neurostimulating peptide	778	10	10	10	73.8	73.8	73.8	21.057	193.69	789430000	177
27.3194	27.0502	27.03	26.9431	26.9018	27.2392		0.302504	0.105158	1.07561	P30101	P30101	PDIA3	Protein disulfide-isomerase A3	779	27	27	27	54.1	54.1	54.1	56.782	197.76	1026500000	252
24.0269	24.1985	24.0439	24.176	23.9971	24.4368		0.337791	-0.113518	0.924331	P30153;P30154	P30153	PPP2R1A	Serine/threonine-protein phosphatase 2A 65 kDa regulatory subunit A alpha isoform	780	11	11	11	25.3	25.3	25.3	65.308	53.696	149910000	93
21.1202	21.2186	21.6712	20.8387	21.4898	21.2461		0.222432	0.145155	1.10585	P30419	P30419	NMT1	Glycylpeptide N-tetradecanoyltransferase 1	782	5	5	5	14.9	14.9	14.9	56.806	15.236	17847000	15
22.6993	23.0415	22.8462	22.7692	22.0026	22.588		0.746066	0.409042	1.3278	P30520	P30520	ADSS	Adenylosuccinate synthetase isozyme 2	783	5	5	5	17.3	17.3	17.3	50.097	75.823	47299000	28
20.7504	21.1388	20.4762	20.4809	20.3615	20.6828		0.58414	0.280049	1.21424	P30566	P30566	ADSL	Adenylosuccinate lyase	784	4	4	4	12.2	12.2	12.2	54.889	7.7752	11379000	9
17.3758	21.9474	21.3051	21.4518	21.2414	21.5761		0.352139	-1.2137	0.431163	P30626	P30626	SRI	Sorcin	786	2	2	2	11.6	11.6	11.6	21.676	5.8179	21860000	8
23.9126	23.5161	23.7498	24.1863	24.4868	24.4194		1.91455	-0.638023	0.642593	P30740;O75830	P30740	SERPINB1	Leukocyte elastase inhibitor	787	13	13	12	34.6	34.6	31.9	42.741	73.829	132820000	66
20.342	21.2019	18.5716	21.1691	21.9941	21.3688		0.840145	-1.47218	0.360438	P30837	P30837	ALDH1B1	Aldehyde dehydrogenase X, mitochondrial	788	5	3	3	10.6	8.9	8.9	57.206	5.6275	16118000	12
29.103	28.7517	29.132	29.7869	29.8678	28.5523		0.386815	-0.406721	0.754336	P30838	P30838	ALDH3A1	Aldehyde dehydrogenase, dimeric NADP-preferring	789	24	24	23	58.9	58.9	56.3	50.394	285.63	5392000000	539
21.185	21.1101	20.7318	19.4312	18.7486	20.6906		1.11214	1.3855	2.61262	P30990	P30990	NTS	Neurotensin/neuromedin N;Large neuromedin N;Neuromedin N;Neurotensin;Tail peptide	791	2	2	2	26.5	26.5	26.5	19.795	11.706	7730200	15
22.6814	22.6261	22.8451	22.1249	22.3414	22.791		0.652324	0.298445	1.22982	P31040	P31040	SDHA	Succinate dehydrogenase [ubiquinone] flavoprotein subunit, mitochondrial	792	6	6	6	14.9	14.9	14.9	72.691	71.623	41856000	40
23.0658	22.8764	22.9738	23.1251	23.051	22.877		0.191056	-0.0457128	0.968811	P31150	P31150	GDI1	Rab GDP dissociation inhibitor alpha	793	16	9	9	40.3	27.3	27.3	50.582	150.41	62162000	39
23.1791	23.4876	23.3589	23.7421	23.397	23.5768		0.793466	-0.230102	0.852575	P31153	P31153	MAT2A	S-adenosylmethionine synthase isoform type-2	794	5	5	5	18.5	18.5	18.5	43.66	30.975	84529000	39
18.3332	20.2054	21.6435	20.7151	20.4661	22.8498		0.452658	-1.28293	0.410959	P31327	P31327	CPS1	Carbamoyl-phosphate synthase [ammonia], mitochondrial	795	6	6	6	5.1	5.1	5.1	164.94	26.211	18899000	11
22.219	22.4318	22.572	22.5757	22.4323	22.5979		0.482785	-0.127679	0.915303	P31689;REV__Q5VTR2	P31689	DNAJA1	DnaJ homolog subfamily A member 1	798	9	9	8	32.5	32.5	31	44.868	39.303	40696000	37
23.8908	23.8207	24.1898	24.012	23.7899	24.0946		0.0036165	0.00160535	1.00111	P31930	P31930	UQCRC1	Cytochrome b-c1 complex subunit 1, mitochondrial	800	9	9	9	31.9	31.9	31.9	52.645	124.44	118820000	71
22.3373	22.3573	22.4717	22.8215	23.3135	23.4154		1.87211	-0.7947	0.576463	P31937	P31937	HIBADH	3-hydroxyisobutyrate dehydrogenase, mitochondrial	801	5	5	5	23.5	23.5	23.5	35.329	133.07	55413000	36
25.6884	25.8966	26.0884	26.0019	26.0648	26.1474		0.664417	-0.18023	0.882562	P31939	P31939	ATIC	Bifunctional purine biosynthesis protein PURH;Phosphoribosylaminoimidazolecarboxamide formyltransferase;IMP cyclohydrolase	802	24	24	24	53.5	53.5	53.5	64.615	152.23	478070000	183
21.7966	21.4336	21.8398	21.5385	21.6784	22.3004		0.21701	-0.149062	0.901837	P31942	P31942	HNRNPH3	Heterogeneous nuclear ribonucleoprotein H3	803	3	3	3	10.4	10.4	10.4	36.926	12.384	23386000	19
25.5627	25.8559	26.0731	25.7143	25.7854	26.1221		0.0787851	-0.0433896	0.970372	P31943	P31943	HNRNPH1	Heterogeneous nuclear ribonucleoprotein H;Heterogeneous nuclear ribonucleoprotein H, N-terminally processed	804	11	11	6	30.7	30.7	16.9	49.229	132.61	459730000	125
23.4012	23.5267	23.6286	23.7031	23.515	23.8198		0.657466	-0.160469	0.894734	P31946	P31946	YWHAB	14-3-3 protein beta/alpha;14-3-3 protein beta/alpha, N-terminally processed	805	9	6	5	42.3	31.3	27.6	28.082	41.133	90416000	80
22.6006	22.4645	22.3347	22.5575	22.6961	21.1108		0.269468	0.345157	1.27029	P31947	P31947	SFN	14-3-3 protein sigma	806	9	7	7	37.5	30.2	30.2	27.774	13.308	40062000	33
25.5284	25.8396	25.7031	24.8387	25.2007	25.4651		1.21072	0.522189	1.43613	P31948	P31948	STIP1	Stress-induced-phosphoprotein 1	807	23	23	23	44	44	44	62.639	154.2	320250000	166
23.5476	23.2198	23.4425	22.7671	23.0702	24.3207		0.0117999	0.0173448	1.0121	P31949	P31949	S100A11	Protein S100-A11;Protein S100-A11, N-terminally processed	808	6	6	6	53.3	53.3	53.3	11.74	85.109	82135000	34
25.0912	25.2468	25.1052	24.2869	24.7301	23.972		1.65406	0.818059	1.76303	P32969	P32969	RPL9	60S ribosomal protein L9	812	7	7	7	39.6	39.6	39.6	21.863	63.114	206690000	61
22.6467	22.8056	22.997	23.1583	22.946	22.9248		0.700919	-0.193275	0.874618	P33176;O60282;Q12840	P33176	KIF5B	Kinesin-1 heavy chain	813	17	17	17	26.1	26.1	26.1	109.68	159.87	60452000	56
21.4571	17.9482	21.9535	21.1279	21.2605	21.9163		0.312459	-0.981929	0.506302	P33240;Q9H0L4	P33240;Q9H0L4	CSTF2;CSTF2T	Cleavage stimulation factor subunit 2;Cleavage stimulation factor subunit 2 tau variant	814	5	5	5	14	14	14	60.959	28.166	19828000	17
21.5918	21.9781	21.958	20.3704	20.2068	21.9551		0.808244	0.998535	1.99797	P33316	P33316	DUT	Deoxyuridine 5-triphosphate nucleotidohydrolase, mitochondrial	815	5	5	5	25	25	25	26.563	31.219	18317000	29
22.5795	22.6805	22.7307	23.4382	21.9753	22.4145		0.0424152	0.0542247	1.0383	P33527	P33527	ABCC1	Multidrug resistance-associated protein 1	816	11	11	10	11.8	11.8	11.3	171.59	65.199	57413000	50
21.4854	22.2133	22.0081	21.1187	21.5139	21.5048		0.969355	0.523132	1.43707	P34897	P34897	SHMT2	Serine hydroxymethyltransferase, mitochondrial	821	6	6	5	16.3	16.3	13.5	55.992	37.351	20785000	12
24.5302	24.7399	24.9749	24.7064	24.7117	24.9941		0.127959	-0.0557321	0.962106	P34932	P34932	HSPA4	Heat shock 70 kDa protein 4	823	26	26	26	44.2	44.2	44.2	94.33	323.31	206250000	147
20.8755	19.9353	20.2355	20.7923	21.2814	20.7562		0.850076	-0.594531	0.66226	P34949	P34949	MPI	Mannose-6-phosphate isomerase	824	4	4	4	15.1	15.1	15.1	46.655	115.15	11900000	14
22.2318	22.2237	22.1755	22.8784	23.2621	22.9747		2.68278	-0.828051	0.56329	P35222	P35222	CTNNB1	Catenin beta-1	827	19	15	15	36.4	30.2	30.2	85.496	49.847	52942000	53
24.7611	24.9862	25.0092	24.148	24.1808	24.7002		1.37451	0.575809	1.49051	P35232	P35232	PHB	Prohibitin	828	9	9	9	28.7	28.7	28.7	29.804	54.783	187990000	64
21.3759	21.1381	21.0297	20.7156	21.0624	20.5617		1.048	0.401384	1.32077	P35237	P35237	SERPINB6	Serpin B6	829	4	4	3	12	12	9.8	42.621	11.217	14893000	17
21.3345	21.7985	21.8973	21.9713	21.5281	22.0798		0.308207	-0.182937	0.880908	P35241	P35241	RDX	Radixin	830	16	5	5	24	10.1	10.1	68.563	71.277	25804000	39
24.1632	24.4898	24.5866	24.0218	24.0803	24.0675		1.29272	0.356674	1.28047	P35268	P35268	RPL22	60S ribosomal protein L22	832	3	3	3	30.5	30.5	30.5	14.787	54.919	136270000	20
20.3825	20.3492	20.2264	18.0362	18.4628	20.5546		0.768611	1.30146	2.46478	P35269	P35269	GTF2F1	General transcription factor IIF subunit 1	833	2	2	2	6.2	6.2	6.2	58.24	7.814	5538600	8
22.8531	22.6154	22.8722	23.547	23.9417	23.5207		2.29777	-0.889611	0.53976	P35270	P35270	SPR	Sepiapterin reductase	834	6	6	6	29.5	29.5	29.5	28.048	42.376	81291000	28
23.5707	24.2582	22.7389	23.0275	23.6915	23.6339		0.0504433	0.0716546	1.05092	P35527	P35527	KRT9	Keratin, type I cytoskeletal 9	837	10	9	9	27.1	26	26	62.064	71.666	102120000	46
27.3507	27.0289	26.9959	27.6262	27.3002	27.2083		0.676394	-0.253065	0.839112	P35579;REV__Q08AF3	P35579	MYH9	Myosin-9	839	85	85	70	43.8	43.8	36.6	226.53	323.31	1239000000	675
22.0481	22.0785	21.424	22.3319	22.9923	22.9622		1.4026	-0.911939	0.53147	P35580	P35580	MYH10	Myosin-10	840	26	16	14	16.6	11.4	10.6	229	323.31	39478000	57
23.4968	23.3977	23.5387	23.5886	23.3367	22.8457		0.424085	0.220706	1.1653	P35606	P35606	COPB2	Coatomer subunit beta	841	17	17	17	27.9	27.9	27.9	102.49	82.119	79719000	45
21.753	21.302	21.2738	22.397	22.487	22.5254		2.52003	-1.02687	0.490773	P35611	P35611	ADD1	Alpha-adducin	843	7	7	7	15.3	15.3	15.3	80.954	15.286	31584000	17
22.4977	22.794	22.4517	22.1834	22.2438	22.4711		0.952192	0.281723	1.21565	P35613	P35613	BSG	Basigin	844	6	6	6	26.5	26.5	26.5	42.2	22.418	40381000	34
24.7482	25.1544	24.7586	24.733	24.1441	25.0149		0.371047	0.256374	1.19447	P35637	P35637	FUS	RNA-binding protein FUS	845	9	9	7	15.8	15.8	15.8	53.425	32.113	200910000	95
22.0465	22.1465	22.4826	22.0018	21.8937	21.9941		0.895601	0.262027	1.19916	P35659	P35659	DEK	Protein DEK	847	8	8	8	26.7	26.7	26.7	42.674	31.962	32007000	29
23.4663	23.5395	24.0786	24.1555	24.0893	24.6434		1.08578	-0.601304	0.659158	P35754	P35754	GLRX	Glutaredoxin-1	848	3	3	3	31.1	31.1	31.1	11.776	40.249	120960000	31
17.5891	19.6426	19.878	20.2998	20.8417	20.4665		0.942226	-1.49942	0.353695	P35813;O75688	P35813	PPM1A	Protein phosphatase 1A	849	3	3	3	11	11	11	42.447	14	7906400	11
23.09	22.4715	21.1071	22.2563	21.6291	22.855		0.0115444	-0.0239429	0.983541	P35908;Q7Z794	P35908	KRT2	Keratin, type II cytoskeletal 2 epidermal	851	17	10	8	28.6	22.1	18.8	65.432	114.85	38645000	32
22.9204	22.9206	22.96	23.0756	22.8974	23.3956		0.575625	-0.189184	0.877102	P35998	P35998	PSMC2	26S protease regulatory subunit 7	853	10	10	10	30.7	30.7	30.7	48.633	66.943	61901000	43
22.7986	22.908	22.7881	22.3678	22.6139	17.4976		0.529858	2.00511	4.01419	P36405	P36405	ARL3	ADP-ribosylation factor-like protein 3	854	8	8	8	53.8	53.8	53.8	20.455	14.092	41765000	32
19.5771	19.9057	19.3068	18.5211	18.998	18.9197		1.58153	0.783642	1.72147	P36507	P36507	MAP2K2	Dual specificity mitogen-activated protein kinase kinase 2	856	3	3	2	10	10	7.2	44.424	16.462	3980600	6
22.7312	22.4921	22.5461	22.8547	22.5027	22.0503		0.189228	0.120586	1.08718	P36542	P36542	ATP5C1	ATP synthase subunit gamma, mitochondrial	857	6	6	6	22.1	22.1	22.1	32.996	20.428	46383000	32
21.3213	21.2038	21.3967	20.902	20.6072	21.3621		0.704885	0.350195	1.27473	P36551	P36551	CPOX	Oxygen-dependent coproporphyrinogen-III oxidase, mitochondrial	859	5	5	5	13.2	13.2	13.2	50.151	8.5346	16213000	12
26.5064	26.6182	26.85	26.5822	26.3511	26.7104		0.308232	0.110281	1.07944	P36578	P36578	RPL4	60S ribosomal protein L4	860	22	22	22	46.4	46.4	46.4	47.697	93.799	751940000	197
22.3688	22.5781	22.0495	21.7198	21.3717	21.6469		1.80371	0.752646	1.68488	P36776	P36776	LONP1	Lon protease homolog, mitochondrial	861	8	8	8	11.8	11.8	11.8	106.49	83.474	29248000	34
23.0202	22.856	23.1676	23.0881	23.5074	23.3465		0.922073	-0.29941	0.812585	P36871	P36871	PGM1	Phosphoglucomutase-1	862	12	12	12	27.6	27.6	27.6	61.448	105.56	66548000	44
20.2253	21.87	20.4564	21.048	21.1012	22.2517		0.4038	-0.616361	0.652314	P36955	P36955	SERPINF1	Pigment epithelium-derived factor	864	3	3	3	9.1	9.1	9.1	46.312	41.41	17059000	12
22.6358	22.1467	22.1583	22.487	21.6852	22.4205		0.141773	0.116025	1.08374	P36957	P36957	DLST	Dihydrolipoyllysine-residue succinyltransferase component of 2-oxoglutarate dehydrogenase complex, mitochondrial	865	5	5	5	14.6	14.6	14.6	48.755	61.571	36258000	25
22.5488	23.1041	22.563	22.4941	23.3404	22.924		0.232674	-0.180869	0.882171	P37108	P37108	SRP14	Signal recognition particle 14 kDa protein	866	4	4	4	33.8	33.8	33.8	14.57	78.417	51494000	29
20.7283	20.8315	20.4613	18.3116	20.8465	19.5678		0.673863	1.0984	2.14117	P37198	P37198	NUP62	Nuclear pore glycoprotein p62	867	3	3	3	9.2	9.2	9.2	53.254	11.157	9337200	13
21.2869	21.0258	21.3279	21.9508	21.6842	20.9672		0.446627	-0.320523	0.80078	P37235;P84074;P61601	P37235;P84074;P61601	HPCAL1;HPCA;NCALD	Hippocalcin-like protein 1;Neuron-specific calcium-binding protein hippocalcin;Neurocalcin-delta	868	4	4	4	20.7	20.7	20.7	22.313	8.4796	20860000	16
25.9391	25.2811	25.8164	26.3465	26.3258	25.8155		0.842979	-0.483716	0.715133	P37802;Q9UI15	P37802	TAGLN2	Transgelin-2	869	10	10	10	47.7	47.7	47.7	22.391	160.73	541150000	273
25.4789	25.5422	25.6339	25.8094	25.724	25.7804		1.88533	-0.219597	0.858805	P38117	P38117	ETFB	Electron transfer flavoprotein subunit beta	871	13	13	13	49	49	49	27.843	80.719	384560000	99
23.4842	23.4292	24.1111	22.5767	23.279	23.1642		1.01678	0.668179	1.58907	P38159;Q96E39;O75526;Q8N7X1	P38159;Q96E39	RBMX;RBMXL1	RNA-binding motif protein, X chromosome;RNA-binding motif protein, X chromosome, N-terminally processed;RNA binding motif protein, X-linked-like-1	872	6	6	6	16.1	16.1	16.1	42.331	43.115	81837000	32
21.3712	21.3613	21.3069	21.3811	21.6218	20.916		0.067394	0.0401967	1.02825	P38606	P38606	ATP6V1A	V-type proton ATPase catalytic subunit A	873	5	5	5	12	12	12	68.303	17.149	20093000	13
27.1183	27.4108	27.3863	26.7016	26.537	27.4084		0.67831	0.422817	1.34054	P38646	P38646	HSPA9	Stress-70 protein, mitochondrial	874	24	24	24	40.6	40.6	40.6	73.68	323.31	1009600000	249
17.8398	22.025	21.9701	21.5264	21.8816	21.217		0.265507	-0.930036	0.524845	P38919	P38919	EIF4A3	Eukaryotic initiation factor 4A-III;Eukaryotic initiation factor 4A-III, N-terminally processed	875	9	8	8	26.8	22.9	22.9	46.871	17.665	25623000	21
24.6311	24.8964	24.8674	24.6458	24.5772	24.5777		1.06964	0.198103	1.14719	P39019	P39019	RPS19	40S ribosomal protein S19	876	8	8	8	41.4	41.4	41.4	16.06	21.758	196990000	54
24.9021	24.9959	24.941	24.4314	24.8155	24.7252		1.14086	0.28897	1.22177	P39023;Q92901	P39023	RPL3	60S ribosomal protein L3	877	13	13	13	32	32	32	46.108	47.733	204500000	108
24.1862	24.0316	23.9931	24.0889	23.8271	23.2457		0.613051	0.349753	1.27434	P39656	P39656	DDOST	Dolichyl-diphosphooligosaccharide--protein glycosyltransferase 48 kDa subunit	878	10	10	10	28.1	28.1	28.1	50.8	34.154	118800000	47
25.6589	25.6976	25.8407	25.1271	25.6927	24.8525		0.937841	0.50833	1.4224	P39687;O43423;O95626	P39687	ANP32A	Acidic leucine-rich nuclear phosphoprotein 32 family member A	879	7	7	5	27.7	27.7	24.9	28.585	132.3	344480000	72
21.7233	22.4845	22.1393	18.7312	20.5985	21.371		1.08719	1.88215	3.68624	P39748	P39748	FEN1	Flap endonuclease 1	880	6	6	6	18.7	18.7	18.7	42.592	77.118	19220000	25
24.5909	23.7931	24.0661	24.9887	23.7883	23.6744		0.000280258	-0.000413895	0.999713	P40121	P40121	CAPG	Macrophage-capping protein	881	11	11	11	44.5	44.5	44.5	38.498	174.93	163200000	122
23.2052	21.5417	21.9258	24.0852	23.9983	17.734		0.0450501	0.285068	1.21847	P40199	P40199	CEACAM6	Carcinoembryonic antigen-related cell adhesion molecule 6	883	3	3	3	17.4	17.4	17.4	37.194	71.827	73453000	22
24.1844	24.5422	24.4437	23.77	23.6122	23.5457		2.39613	0.747456	1.67883	P40227;Q92526	P40227	CCT6A	T-complex protein 1 subunit zeta	885	13	13	13	26.9	26.9	26.9	58.024	46.751	121280000	50
24.8258	24.9055	24.7157	24.3742	24.7906	24.3275		0.947478	0.3182	1.24677	P40429;Q6NVV1	P40429	RPL13A	60S ribosomal protein L13a	886	11	11	11	41.4	41.4	41.4	23.577	30.744	181130000	48
19.2456	19.5855	19.242	19.5076	19.2079	17.6298		0.412544	0.575942	1.49065	P40616	P40616	ARL1	ADP-ribosylation factor-like protein 1	887	2	2	2	11	11	11	20.417	6.3542	4509800	9
20.0743	18.7919	20.3844	20.9564	21.4672	21.0233		1.27856	-1.39876	0.379254	P40763	P40763	STAT3	Signal transducer and activator of transcription 3	888	3	3	3	6.8	6.8	6.8	88.067	38.931	12300000	11
25.3541	25.2087	25.2127	25.7236	25.6259	25.2227		0.760461	-0.265554	0.831879	P40925	P40925	MDH1	Malate dehydrogenase, cytoplasmic	890	12	12	12	39.8	39.8	39.8	36.426	102.78	329970000	80
27.8641	28.109	27.8723	27.5863	27.4617	28.0841		0.503818	0.23778	1.17918	P40926	P40926	MDH2	Malate dehydrogenase, mitochondrial	891	15	15	15	59.2	59.2	59.2	35.503	170.56	1753100000	205
25.1734	25.2455	25.159	25.4627	25.3563	25.5118		2.03887	-0.25097	0.840331	P40939	P40939	HADHA	Trifunctional enzyme subunit alpha, mitochondrial;Long-chain enoyl-CoA hydratase;Long chain 3-hydroxyacyl-CoA dehydrogenase	893	20	20	20	30.5	30.5	30.5	82.999	230.74	303860000	119
23.8263	23.9072	24.0772	23.7692	23.8376	24.071		0.139335	0.0442708	1.03116	P41091;Q2VIR3	P41091;Q2VIR3	EIF2S3;EIF2S3L	Eukaryotic translation initiation factor 2 subunit 3;Putative eukaryotic translation initiation factor 2 subunit 3-like protein	894	9	9	9	27.5	27.5	27.5	51.109	70.685	112950000	53
22.4406	22.6185	22.197	22.1844	22.2862	22.0229		0.815817	0.254155	1.19264	P41250	P41250	GARS	Glycine--tRNA ligase	899	7	7	7	11.1	11.1	11.1	83.165	27.358	38092000	26
22.7465	22.7789	22.7932	22.3336	22.2494	21.7336		1.62295	0.667385	1.58819	P41252	P41252	IARS	Isoleucine--tRNA ligase, cytoplasmic	900	15	15	15	15.1	15.1	15.1	144.5	110.94	42317000	38
23.0348	23.6476	22.9349	22.7305	23.2591	18.5495		0.489518	1.69272	3.23266	P41567;O60739	P41567;O60739	EIF1;EIF1B	Eukaryotic translation initiation factor 1;Eukaryotic translation initiation factor 1b	901	4	4	4	62.8	62.8	62.8	12.732	27.826	57651000	26
21.7446	21.4735	21.5657	21.8899	21.8454	21.4011		0.268449	-0.117548	0.921753	P42025	P42025	ACTR1B	Beta-centractin	902	6	6	4	22.3	22.3	17	42.293	12.042	25930000	17
22.0887	21.9533	22.1454	22.3673	22.0803	22.8948		0.717756	-0.384977	0.765791	P42126	P42126	ECI1	Enoyl-CoA delta isomerase 1, mitochondrial	903	3	3	3	12.6	12.6	12.6	32.816	35.592	36821000	27
20.7867	21.0507	21.2414	20.1684	20.739	21.2553		0.376259	0.305346	1.23571	P42166	P42166	TMPO	Lamina-associated polypeptide 2, isoform alpha;Thymopoietin;Thymopentin	904	12	5	5	24.2	9.9	9.9	75.491	14.951	12747000	8
24.4017	24.5774	24.6626	23.904	23.8966	24.5781		0.816788	0.421022	1.33888	P42167	P42167	TMPO	Lamina-associated polypeptide 2, isoforms beta/gamma;Thymopoietin;Thymopentin	905	12	12	5	38.1	38.1	16.3	50.67	79.729	142870000	69
23.0882	23.723	23.8144	22.7161	22.9842	23.9789		0.284652	0.315444	1.24439	P42224	P42224	STAT1	Signal transducer and activator of transcription 1-alpha/beta	906	15	15	15	26.9	26.9	26.9	87.334	115.48	76344000	62
29.1118	29.2012	29.098	29.3019	29.2486	28.7954		0.045348	0.0217482	1.01519	P42330;P17516	P42330	AKR1C3	Aldo-keto reductase family 1 member C3	909	22	22	11	69.3	69.3	47.1	36.853	268.31	4918400000	549
24.6025	25.0991	24.9201	24.5396	24.5005	24.7888		0.705163	0.264232	1.201	P42704	P42704	LRPPRC	Leucine-rich PPR motif-containing protein, mitochondrial	913	41	41	41	32.3	32.3	32.3	157.9	226.45	199800000	183
21.2812	21.6743	21.7368	21.3644	21.723	21.3173		0.191481	0.0958144	1.06867	P43034	P43034	PAFAH1B1	Platelet-activating factor acetylhydrolase IB subunit alpha	917	4	4	4	13.7	13.7	13.7	46.637	36.69	21737000	17
23.9911	24.3514	24.3699	24.5609	24.6337	24.1525		0.472843	-0.211593	0.863583	P43243	P43243	MATR3	Matrin-3	919	16	16	16	26.8	26.8	26.8	94.622	164.05	161280000	90
21.6311	21.7457	21.4686	21.9108	21.34	18.881		0.412086	0.904563	1.87198	P43304	P43304	GPD2	Glycerol-3-phosphate dehydrogenase, mitochondrial	920	6	6	6	14.3	14.3	14.3	80.852	16.473	21919000	18
18.9819	21.6564	22.1449	22.43	21.9475	22.316		0.585208	-1.30342	0.405163	P43307	P43307	SSR1	Translocon-associated protein subunit alpha	921	2	2	2	6.6	6.6	6.6	32.235	4.0464	31972000	14
22.7975	22.7349	23.2135	22.273	22.2207	23.1446		0.478253	0.36922	1.29165	P43487	P43487	RANBP1	Ran-specific GTPase-activating protein	924	4	4	4	38.3	38.3	38.3	23.31	22.87	49614000	23
23.2479	23.1147	23.2847	24.5527	22.4874	22.6493		0.00692831	-0.0140368	0.990318	P43490	P43490	NAMPT	Nicotinamide phosphoribosyltransferase	925	11	11	11	30.5	30.5	30.5	55.52	43.501	100290000	39
21.494	21.6227	21.6618	21.2584	20.9905	18.3694		0.683202	1.38675	2.61488	P43686	P43686	PSMC4	26S protease regulatory subunit 6B	926	3	3	3	10.8	10.8	10.8	47.366	5.7554	17689000	8
26.2766	26.5059	26.3631	25.6624	24.9354	25.201		2.12867	1.11561	2.16686	P45880	P45880	VDAC2	Voltage-dependent anion-selective channel protein 2	928	15	15	15	64.6	64.6	64.6	31.566	216.82	469200000	111
18.3742	18.8067	20.143	18.4695	19.6436	19.8959		0.120696	-0.228396	0.853583	P45973	P45973	CBX5	Chromobox protein homolog 5	930	3	3	3	20.4	20.4	20.4	22.225	10.176	4091800	11
23.0989	23.0368	23.2676	23.2293	23.34	23.1915		0.657317	-0.119196	0.920701	P45974;Q92995	P45974	USP5	Ubiquitin carboxyl-terminal hydrolase 5	931	7	7	7	12.7	12.7	12.7	95.785	91.806	68636000	62
20.4292	20.2617	20.3738	20.1652	19.9855	20.4012		0.586399	0.1709	1.12576	P46060	P46060	RANGAP1	Ran GTPase-activating protein 1	933	4	4	4	9.4	9.4	9.4	63.541	105.13	9045800	20
20.9978	21.2664	21.2097	20.8767	21.2602	20.8394		0.454109	0.165838	1.12182	P46063	P46063	RECQL	ATP-dependent DNA helicase Q1	934	7	7	7	11.1	11.1	11.1	73.457	13.106	15946000	20
22.0697	22.1312	22.5404	21.9601	22.0649	22.1981		0.457158	0.172714	1.12718	P46087	P46087	NOP2	Probable 28S rRNA (cytosine(4447)-C(5))-methyltransferase	935	9	9	9	17.2	17.2	17.2	89.301	73.464	34775000	44
21.2107	21.0611	21.2092	21.3438	21.7361	21.067		0.481509	-0.221989	0.857382	P46108	P46108	CRK	Adapter molecule crk	936	4	4	4	24.3	24.3	24.3	33.83	15.267	19087000	22
21.4002	21.7432	21.6751	21.9123	21.9034	21.8511		1.24563	-0.282773	0.822009	P46459	P46459	NSF	Vesicle-fusing ATPase	939	8	8	8	12.6	12.6	12.6	82.593	24.508	25838000	44
21.3378	20.8169	20.9715	21.7823	21.5048	20.4809		0.193136	-0.213943	0.862177	P46527	P46527	CDKN1B	Cyclin-dependent kinase inhibitor 1B	940	3	3	3	36.4	36.4	36.4	22.073	72.201	19100000	7
24.9414	24.9197	25.1783	24.5326	25.0977	24.645		0.594583	0.254699	1.19309	P46776	P46776	RPL27A	60S ribosomal protein L27a	941	5	5	5	31.8	31.8	31.8	16.561	22.962	230550000	44
24.3683	24.449	24.6829	24.501	24.4505	24.3801		0.217295	0.0562019	1.03972	P46777	P46777	RPL5	60S ribosomal protein L5	942	9	9	9	34.7	34.7	34.7	34.362	48.418	179750000	65
22.0023	22.8099	22.1325	22.3982	21.9739	21.7448		0.365898	0.275942	1.21078	P46778	P46778	RPL21	60S ribosomal protein L21	943	4	4	4	31.9	31.9	31.9	18.565	23.346	35445000	24
23.0427	23.3785	23.135	22.9122	22.8191	22.6599		1.45114	0.388337	1.30888	P46779	P46779	RPL28	60S ribosomal protein L28	944	4	4	4	26.3	26.3	26.3	15.747	9.7253	65059000	35
24.4534	24.7883	24.5679	24.3321	24.0954	24.2118		1.50702	0.390102	1.31049	P46781	P46781	RPS9	40S ribosomal protein S9	945	10	10	10	39.2	39.2	39.2	22.591	18.846	154090000	46
24.7799	25.0961	25.2563	24.8525	24.8091	24.3355		0.807159	0.378362	1.29987	P46782	P46782	RPS5	40S ribosomal protein S5;40S ribosomal protein S5, N-terminally processed	946	6	6	6	32.4	32.4	32.4	22.876	28.279	212250000	41
23.981	24.055	23.9131	23.7186	23.2897	23.8362		1.00996	0.368186	1.29073	P46783;Q9NQ39	P46783;Q9NQ39	RPS10;RPS10P5	40S ribosomal protein S10;Putative 40S ribosomal protein S10-like	947	4	4	4	23.6	23.6	23.6	18.898	26.449	101160000	49
24.4983	24.2716	24.5161	24.8989	24.9602	24.4587		0.909701	-0.343898	0.78791	P46821;P78559	P46821	MAP1B	Microtubule-associated protein 1B;MAP1B heavy chain;MAP1 light chain LC1	948	35	35	35	22.2	22.2	22.2	270.63	323.31	193060000	137
26.6451	26.5458	26.4106	26.5503	26.3188	25.8459		0.607423	0.29552	1.22733	P46940	P46940	IQGAP1	Ras GTPase-activating-like protein IQGAP1	951	54	54	51	40.6	40.6	39.2	189.25	323.31	675670000	359
23.3255	23.3063	23.4584	23.2807	23.2349	23.6173		0.0371259	-0.0142034	0.990203	P46977	P46977	STT3A	Dolichyl-diphosphooligosaccharide--protein glycosyltransferase subunit STT3A	953	4	4	4	5.4	5.4	5.4	80.529	12.754	75125000	11
21.2814	21.3648	21.2109	23.0468	21.0124	20.8201		0.181775	-0.340729	0.789642	P47712	P47712	PLA2G4A	Cytosolic phospholipase A2;Phospholipase A2;Lysophospholipase	954	8	8	8	13.1	13.1	13.1	85.238	46.815	30928000	26
22.9357	22.6875	22.7329	22.6669	23.0313	23.0948		0.401463	-0.145642	0.903977	P47755	P47755	CAPZA2	F-actin-capping protein subunit alpha-2	955	8	7	7	41.3	37.8	37.8	32.949	26.853	59548000	47
23.9523	24.2203	23.8832	23.9988	24.2836	23.645		0.0708431	0.0427825	1.0301	P47756	P47756	CAPZB	F-actin-capping protein subunit beta	956	10	10	10	38.6	38.6	38.6	31.35	45.865	124610000	56
22.4556	22.6116	22.6608	22.5581	22.403	22.5987		0.259755	0.0560513	1.03962	P47897	P47897	QARS	Glutamine--tRNA ligase	957	14	14	14	21.4	21.4	21.4	87.798	33.298	41420000	49
18.5769	23.9537	19.1832	24.2514	23.5459	24.9141		0.984494	-3.66585	0.0787894	P47914	P47914	RPL29	60S ribosomal protein L29	958	2	2	2	14.5	14.5	14.5	17.752	14.782	221850000	16
23.2551	23.1915	23.3863	22.9089	22.856	23.2394		0.97329	0.276208	1.21101	P47985;P0C7P4	P47985;P0C7P4	UQCRFS1;UQCRFS1P1	Cytochrome b-c1 complex subunit Rieske, mitochondrial;Cytochrome b-c1 complex subunit 11;Putative cytochrome b-c1 complex subunit Rieske-like protein 1	959	5	5	5	25.2	25.2	25.2	29.668	33.44	48658000	21
24.1308	24.1481	24.4187	24.2513	23.949	24.261		0.222034	0.0788002	1.05614	P48047	P48047	ATP5O	ATP synthase subunit O, mitochondrial	960	8	8	8	50.7	50.7	50.7	23.277	69.883	143590000	57
20.2842	20.6556	20.5306	20.2006	20.0224	18.5718		0.779968	0.891853	1.85556	P48147	P48147	PREP	Prolyl endopeptidase	961	3	3	3	7.2	7.2	7.2	80.699	12.855	8433200	13
21.1559	21.476	20.9593	21.0666	21.2377	22.2513		0.331794	-0.321448	0.800266	P48163	P48163	ME1	NADP-dependent malic enzyme	962	6	6	6	17	17	17	64.149	20.003	19525000	22
22.0589	21.8599	22.341	22.365	22.1129	22.4178		0.558503	-0.211957	0.863365	P48444	P48444	ARCN1	Coatomer subunit delta	964	7	7	7	20.4	20.4	20.4	57.21	30.658	34825000	40
22.1701	22.2838	22.0771	21.0465	21.4263	20.4674		1.86257	1.19689	2.29246	P48506	P48506	GCLC	Glutamate--cysteine ligase catalytic subunit	965	8	8	8	15.9	15.9	15.9	72.765	44.08	22737000	31
21.2395	17.9053	22.097	21.5192	21.2686	20.9704		0.259238	-0.838801	0.559108	P48507	P48507	GCLM	Glutamate--cysteine ligase regulatory subunit	966	6	6	6	30.7	30.7	30.7	30.727	18.692	24154000	11
20.9666	21.3677	21.2336	21.3508	20.7302	21.4118		0.0342202	0.0250689	1.01753	P48556	P48556	PSMD8	26S proteasome non-ATPase regulatory subunit 8	967	5	5	5	18.9	18.9	18.9	39.611	10.601	17563000	10
22.1007	22.3447	22.0034	22.1808	22.3805	22.8829		0.645419	-0.331786	0.794552	P48637	P48637	GSS	Glutathione synthetase	968	9	9	9	25.5	25.5	25.5	52.384	30.405	38183000	30
23.8028	24.1186	24.3114	23.5387	23.357	22.6277		1.3395	0.903117	1.8701	P48643	P48643	CCT5	T-complex protein 1 subunit epsilon	969	10	10	10	21.4	21.4	21.4	59.67	25.056	97757000	63
22.3564	22.3348	21.8434	21.1707	22.1647	21.4402		0.794615	0.586333	1.50143	P48735	P48735	IDH2	Isocitrate dehydrogenase [NADP], mitochondrial	971	13	12	12	30.8	28.8	28.8	50.909	84.207	26302000	43
20.7665	21.6034	21.5348	20.9893	20.6317	21.0453		0.623233	0.412799	1.33127	P48739	P48739	PITPNB	Phosphatidylinositol transfer protein beta isoform	972	5	5	5	25.8	25.8	25.8	31.54	15.287	15603000	17
22.0151	21.8409	22.3182	22.0877	22.4283	22.3983		0.627896	-0.246735	0.842802	P49006	P49006	MARCKSL1	MARCKS-related protein	973	4	4	4	62.1	62.1	62.1	19.529	28.564	32847000	29
22.3005	22.5168	22.676	22.963	23.0416	23.3876		1.69131	-0.63298	0.644843	P49189	P49189	ALDH9A1	4-trimethylaminobutyraldehyde dehydrogenase	974	9	9	9	21.9	21.9	21.9	53.801	48.174	53946000	43
22.5382	22.6299	22.7573	22.1624	22.0499	22.4428		1.47604	0.423418	1.3411	P49257	P49257	LMAN1	Protein ERGIC-53	975	6	6	6	23.5	23.5	23.5	57.548	20.579	39770000	26
20.523	21.3666	21.7005	20.3444	20.8273	20.6141		0.730249	0.60139	1.51718	P49321	P49321	NASP	Nuclear autoantigenic sperm protein	976	6	6	6	9.4	9.4	9.4	85.237	19.028	14874000	19
25.8309	26.1841	26.3773	24.8535	25.462	25.5738		1.41257	0.834309	1.783	P49327	P49327	FASN	Fatty acid synthase;[Acyl-carrier-protein] S-acetyltransferase;[Acyl-carrier-protein] S-malonyltransferase;3-oxoacyl-[acyl-carrier-protein] synthase;3-oxoacyl-[acyl-carrier-protein] reductase;3-hydroxyacyl-[acyl-carrier-protein] dehydratase;Enoyl-[acyl-carrier-protein] reductase;Oleoyl-[acyl-carrier-protein] hydrolase	977	49	49	49	27.2	27.2	27.2	273.42	323.31	383500000	216
24.9028	25.1821	25.0354	24.7309	24.4745	24.6511		1.72167	0.421282	1.33912	P49368	P49368	CCT3	T-complex protein 1 subunit gamma	979	20	20	20	39.8	39.8	39.8	60.533	69.061	218740000	140
19.9913	19.663	19.5642	19.6626	19.9065	18.8301		0.3193	0.2731	1.2084	P49407	P49407	ARRB1	Beta-arrestin-1	980	4	4	4	11.2	11.2	11.2	47.065	5.2652	5814500	7
24.8731	25.2316	25.0818	24.4251	24.6265	24.6745		1.70857	0.486778	1.40131	P49411	P49411	TUFM	Elongation factor Tu, mitochondrial	981	16	16	16	38.3	38.3	38.3	49.541	99.421	210460000	118
23.8615	23.7621	23.8674	24.5807	24.421	24.5923		3.37885	-0.701026	0.615135	P49419	P49419	ALDH7A1	Alpha-aminoadipic semialdehyde dehydrogenase	982	14	14	14	36.9	36.9	36.9	58.486	98.249	144980000	71
22.4199	22.8069	22.6553	22.9032	23.1065	23.6291		1.12963	-0.585562	0.66639	P49458	P49458	SRP9	Signal recognition particle 9 kDa protein	984	2	2	2	25.6	25.6	25.6	10.112	20.32	56053000	18
23.936	23.9856	24.2154	23.8368	23.5989	23.899		0.998837	0.267434	1.20367	P49588	P49588	AARS	Alanine--tRNA ligase, cytoplasmic	985	16	16	16	20.6	20.6	20.6	106.81	89.709	104940000	69
20.7899	21.0235	21.2598	20.9005	20.8873	18.4713		0.500512	0.938064	1.91596	P49589	P49589	CARS	Cysteine--tRNA ligase, cytoplasmic	986	5	5	5	9	9	9	85.472	29.199	13680000	20
21.9077	22.1575	22.1091	21.5285	21.8801	21.369		1.28988	0.465608	1.3809	P49591	P49591	SARS	Serine--tRNA ligase, cytoplasmic	987	9	9	9	20	20	20	58.777	40.274	24686000	27
22.472	22.6948	22.4302	22.008	22.0931	21.7067		1.85169	0.596396	1.51194	P49720	P49720	PSMB3	Proteasome subunit beta type-3	988	5	5	5	35.1	35.1	35.1	22.949	18.663	35879000	18
19.9634	20.5104	20.3232	19.8772	18.2573	17.8612		1.18079	1.60039	3.03225	P49721	P49721	PSMB2	Proteasome subunit beta type-2	989	3	3	3	16.4	16.4	16.4	22.836	8.7182	7110400	5
24.2659	24.1705	24.119	24.4859	24.568	24.4339		2.23068	-0.310798	0.806196	P49748	P49748	ACADVL	Very long-chain specific acyl-CoA dehydrogenase, mitochondrial	991	17	17	17	32.1	32.1	32.1	70.389	127.09	161190000	93
21.4261	21.3279	21.6595	21.655	21.9604	21.9611		1.28347	-0.387624	0.764387	P49750	P49750	YLPM1	YLP motif-containing protein 1	992	4	4	4	4.1	4.1	4.1	241.64	15.022	23573000	23
23.5617	23.8726	23.0058	23.7157	23.4645	23.4121		0.0653329	-0.0506992	0.965468	P49755	P49755	TMED10	Transmembrane emp24 domain-containing protein 10	994	6	6	6	32	32	32	24.976	86.521	102490000	47
21.0643	21.0472	21.1054	20.4668	20.6693	21.0383		0.967908	0.347486	1.27234	P49756	P49756	RBM25	RNA-binding protein 25	995	4	4	4	7.5	7.5	7.5	100.18	7.7796	13087000	17
24.5589	24.7311	23.9875	23.8032	24.3808	25.2878		0.0454484	-0.0647577	0.956106	P49773	P49773	HINT1	Histidine triad nucleotide-binding protein 1	998	7	7	7	64.3	64.3	64.3	13.802	48.871	158780000	55
21.9756	21.5204	21.4998	21.7275	21.8057	22.2631		0.512876	-0.266795	0.831164	P49792;P0DJD0;P0DJD1;Q99666;O14715	P49792	RANBP2	E3 SUMO-protein ligase RanBP2	999	15	15	13	7.8	7.8	7.1	358.2	64.755	27604000	35
21.8471	21.8822	22.0517	21.9391	21.8741	21.7297		0.376474	0.0793603	1.05655	P49821	P49821	NDUFV1	NADH dehydrogenase [ubiquinone] flavoprotein 1, mitochondrial	1000	7	7	7	18.1	18.1	18.1	50.817	97.535	30040000	23
22.4125	22.7272	22.8169	21.963	21.9773	22.5535		0.994458	0.487545	1.40206	P49915	P49915	GMPS	GMP synthase [glutamine-hydrolyzing]	1004	7	7	7	12.4	12.4	12.4	76.715	17.88	35827000	42
20.2202	20.7396	20.2661	20.2742	20.9329	20.721		0.385841	-0.23408	0.850227	P49959	P49959	MRE11A	Double-strand break repair protein MRE11A	1006	5	5	5	10.3	10.3	10.3	80.592	17.578	10593000	9
22.2437	22.1917	21.624	22.1798	21.6732	21.9853		0.107581	0.0736834	1.0524	P50213	P50213	IDH3A	Isocitrate dehydrogenase [NAD] subunit alpha, mitochondrial	1008	6	6	6	21.3	21.3	21.3	39.591	11.133	30761000	21
25.5777	25.6278	25.4619	25.7662	25.6856	25.1384		0.0431433	0.0257098	1.01798	P50395	P50395	GDI2	Rab GDP dissociation inhibitor beta	1010	23	23	16	54.4	54.4	41.3	50.663	207.63	380670000	134
20.7912	20.5338	20.0597	21.115	20.6284	20.5706		0.490457	-0.309718	0.806799	P50402	P50402	EMD	Emerin	1011	5	5	5	27.2	27.2	27.2	28.994	15.083	13800000	13
21.5028	21.17	21.4832	22.3527	21.8151	21.8691		1.44213	-0.626972	0.647534	P50416	P50416	CPT1A	Carnitine O-palmitoyltransferase 1, liver isoform	1012	9	9	9	13.8	13.8	13.8	88.367	32.252	26430000	30
21.3327	21.0282	21.6159	21.9036	21.0091	21.3304		0.102354	-0.0887693	0.940325	P50453	P50453	SERPINB9	Serpin B9	1013	6	5	5	20.5	17.8	17.8	42.403	19.174	22884000	16
23.0864	22.998	22.8943	23.3065	22.5741	23.066		0.0159022	0.0106748	1.00743	P50454	P50454	SERPINH1	Serpin H1	1014	10	10	10	29.9	29.9	29.9	46.44	42.387	62654000	46
24.3546	24.0802	24.2427	24.1681	24.0842	24.602		0.119952	-0.058939	0.95997	P50502;Q8IZP2;Q8NFI4	P50502;Q8IZP2;Q8NFI4	ST13;ST13P4;ST13P5	Hsc70-interacting protein;Putative protein FAM10A4;Putative protein FAM10A5	1015	8	8	8	23.3	23.3	23.3	41.331	70.324	145120000	63
22.5111	22.3495	22.6049	22.029	21.9153	22.2072		1.74662	0.437997	1.35472	P50552	P50552	VASP	Vasodilator-stimulated phosphoprotein	1016	9	9	9	29.5	29.5	29.5	39.829	28.942	35395000	43
21.7794	22.0433	21.7271	21.457	21.5648	20.9793		1.18494	0.51622	1.4302	P50570;Q9UQ16	P50570	DNM2	Dynamin-2	1017	7	4	4	10.3	7.5	7.5	98.063	17.183	24972000	32
21.9815	21.7957	22.3799	21.882	21.736	22.1915		0.204845	0.11586	1.08362	P50579	P50579	METAP2	Methionine aminopeptidase 2	1018	7	7	7	25.7	25.7	25.7	52.891	38.67	30234000	33
21.7073	21.1648	21.3719	19.9212	20.3857	20.8772		1.48565	1.01996	2.02787	P50895	P50895	BCAM	Basal cell adhesion molecule	1020	4	4	4	9.6	9.6	9.6	67.404	31.341	13038000	13
20.4384	20.6439	20.8762	21.1337	21.3471	21.0015		1.45892	-0.507958	0.703217	P50897	P50897	PPT1	Palmitoyl-protein thioesterase 1	1021	2	2	2	9.2	9.2	9.2	34.193	13.547	14060000	9
25.0715	25.7559	25.2218	25.0919	25.0667	24.5314		0.752464	0.453085	1.36896	P50914	P50914	RPL14	60S ribosomal protein L14	1022	4	4	4	20.9	20.9	20.9	23.432	22.105	260860000	39
24.8002	25.0211	24.8567	24.3773	24.3049	24.5525		2.08251	0.481089	1.3958	P50990	P50990	CCT8	T-complex protein 1 subunit theta	1023	27	27	27	53.8	53.8	53.8	59.62	128.99	177290000	118
24.8142	25.1713	25.0314	24.3991	24.1542	24.4559		2.06607	0.669224	1.59022	P50991	P50991	CCT4	T-complex protein 1 subunit delta	1024	17	17	17	35.8	35.8	35.8	57.924	98.509	192350000	94
23.5598	23.8158	23.7044	23.8458	23.8631	23.5836		0.238578	-0.070823	0.952095	P50995	P50995	ANXA11	Annexin A11	1025	12	12	12	26.1	26.1	26.1	54.389	87.821	99690000	55
18.2564	20.4458	20.2792	20.249	20.0303	20.0536		0.252835	-0.450512	0.731783	P51114;Q06787	P51114	FXR1	Fragile X mental retardation syndrome-related protein 1	1027	6	6	5	10.3	10.3	9	69.72	15.921	6893300	12
22.8481	23.1159	22.7345	23.0021	23.0822	22.8963		0.305923	-0.0940501	0.936889	P51148	P51148	RAB5C	Ras-related protein Rab-5C	1029	5	5	3	31	31	20.8	23.482	105.77	57853000	42
22.8525	22.9875	22.9891	23.0963	22.6426	22.3902		0.479135	0.233318	1.17554	P51149	P51149	RAB7A	Ras-related protein Rab-7a	1030	7	7	7	39.6	39.6	39.6	23.489	63.888	56011000	35
22.0631	22.0765	22.1527	22.4669	23.1994	23.2231		1.59028	-0.86566	0.548795	P51570	P51570	GALK1	Galactokinase	1033	9	9	9	23.7	23.7	23.7	42.272	77.315	45568000	40
21.5972	18.1538	19.5077	20.6701	20.9405	21.003		0.482888	-1.11828	0.460643	P51571	P51571	SSR4	Translocon-associated protein subunit delta	1034	4	4	4	30.6	30.6	30.6	18.998	14.605	14880000	11
22.373	21.8027	21.2138	21.8691	21.8721	21.8637		0.0754148	-0.0718098	0.951444	P51572	P51572	BCAP31	B-cell receptor-associated protein 31	1035	7	7	7	26.4	26.4	26.4	27.991	18.376	31706000	53
21.7686	21.7757	22.1738	22.0008	21.7497	21.607		0.272876	0.120175	1.08687	P51610	P51610	HCFC1	Host cell factor 1;HCF N-terminal chain 1;HCF N-terminal chain 2;HCF N-terminal chain 3;HCF N-terminal chain 4;HCF N-terminal chain 5;HCF N-terminal chain 6;HCF C-terminal chain 1;HCF C-terminal chain 2;HCF C-terminal chain 3;HCF C-terminal chain 4;HCF C-terminal chain 5;HCF C-terminal chain 6	1037	7	7	7	5.4	5.4	5.4	208.73	15.029	27043000	22
24.0991	24.136	24.236	24.9123	24.7098	25.1358		2.3788	-0.76226	0.589572	P51648	P51648	ALDH3A2	Fatty aldehyde dehydrogenase	1038	11	10	10	27	24.5	24.5	54.847	63.697	183150000	63
26.8218	26.7626	26.5497	26.969	26.3014	26.5078		0.2156	0.118641	1.08571	P51659	P51659	HSD17B4	Peroxisomal multifunctional enzyme type 2;(3R)-hydroxyacyl-CoA dehydrogenase;Enoyl-CoA hydratase 2	1040	13	13	13	26.6	26.6	26.6	79.685	80.008	675000000	71
21.8005	21.7938	21.9499	22.6593	22.4715	22.1261		1.59443	-0.570941	0.673177	P51812;Q15349;Q15418;Q9UK32	P51812	RPS6KA3	Ribosomal protein S6 kinase alpha-3	1045	10	10	10	17.2	17.2	17.2	83.735	38.205	38329000	41
25.7273	25.3025	25.5735	25.8349	26.1558	25.9308		1.31554	-0.439408	0.737437	P51858	P51858	HDGF	Hepatoma-derived growth factor	1047	19	19	19	67.9	67.9	67.9	26.788	245.91	426330000	130
22.0497	22.7553	22.6215	22.2445	22.6863	22.8512		0.15739	-0.118542	0.921118	P51970	P51970	NDUFA8	NADH dehydrogenase [ubiquinone] 1 alpha subcomplex subunit 8	1048	6	6	6	42.4	42.4	42.4	20.105	29.622	43990000	38
24.1381	24.2481	23.8809	24.5088	24.4809	24.3394		1.36878	-0.354008	0.782408	P51991	P51991	HNRNPA3	Heterogeneous nuclear ribonucleoprotein A3	1049	11	11	11	32.8	32.8	32.8	39.594	65.463	150130000	66
28.2833	28.5949	28.5347	28.4665	28.381	28.3148		0.32692	0.0835304	1.05961	P52209	P52209	PGD	6-phosphogluconate dehydrogenase, decarboxylating	1050	19	19	19	43.9	43.9	43.9	53.139	221.8	2744200000	294
25.2253	25.3982	25.4362	25.4263	25.1369	25.6865		0.136331	-0.0633424	0.957044	P52272	P52272	HNRNPM	Heterogeneous nuclear ribonucleoprotein M	1051	16	16	16	32.6	32.6	32.6	77.515	66.256	331140000	135
20.6846	21.647	21.7147	20.1771	20.0344	20.6567		1.29885	1.05935	2.08399	P52292	P52292	KPNA2	Importin subunit alpha-1	1052	7	7	7	17.4	17.4	17.4	57.861	62.361	13373000	14
25.4347	25.6715	25.8429	26.0425	26.3922	25.9018		1.15815	-0.462464	0.725746	P52565	P52565	ARHGDIA	Rho GDP-dissociation inhibitor 1	1055	6	6	6	38.2	38.2	38.2	23.207	80.457	479720000	73
22.7323	22.726	22.798	22.3459	22.8196	22.3704		0.703685	0.240107	1.18108	P52594	P52594	AGFG1	Arf-GAP domain and FG repeat-containing protein 1	1056	5	5	5	17.1	17.1	17.1	58.259	43.321	46571000	34
23.0503	23.2136	23.3296	23.7623	23.4133	24.1576		1.1864	-0.579869	0.669025	P52597	P52597	HNRNPF	Heterogeneous nuclear ribonucleoprotein F;Heterogeneous nuclear ribonucleoprotein F, N-terminally processed	1057	8	7	7	27	24.6	24.6	45.671	114.68	90639000	62
21.2063	20.9902	21.3589	21.2831	23.4882	21.97		0.737623	-1.06202	0.478961	P52758	P52758	HRSP12	Ribonuclease UK114	1061	2	2	2	19.7	19.7	19.7	14.494	6.7113	27825000	7
21.1735	21.4499	21.2864	20.9308	21.2909	18.3796		0.527623	1.1028	2.14771	P52788	P52788	SMS	Spermine synthase	1062	4	4	4	18.9	18.9	18.9	41.268	42.011	14866000	19
22.5738	22.9306	23.0845	22.419	22.4588	22.8514		0.630404	0.286578	1.21974	P52815	P52815	MRPL12	39S ribosomal protein L12, mitochondrial	1063	4	4	4	18.2	18.2	18.2	21.348	35.566	50445000	23
29.0149	29.0394	29.0443	29.4496	28.6043	28.6992		0.161821	0.115202	1.08313	P52895	P52895	AKR1C2	Aldo-keto reductase family 1 member C2	1065	21	14	5	70.3	60.4	24.1	36.735	154.12	4812900000	497
23.5298	23.7213	23.5715	23.377	23.2585	23.7355		0.413678	0.150506	1.10996	P52907	P52907	CAPZA1	F-actin-capping protein subunit alpha-1	1066	8	8	7	44.4	44.4	40.9	32.922	101.43	89906000	46
24.3639	23.5523	23.421	25.2016	24.8503	23.8174		0.762234	-0.844052	0.557077	P52943	P52943	CRIP2	Cysteine-rich protein 2	1068	4	4	4	32.2	32.2	32.2	22.492	80.966	171550000	38
20.4519	20.1851	20.6944	20.5212	20.379	20.8132		0.260364	-0.127335	0.915521	P52948	P52948	NUP98	Nuclear pore complex protein Nup98-Nup96;Nuclear pore complex protein Nup98;Nuclear pore complex protein Nup96	1069	5	5	5	4.6	4.6	4.6	197.58	17.292	10192000	9
23.8832	23.7786	23.8468	23.9593	23.8485	23.3616		0.23938	0.113084	1.08154	P53004	P53004	BLVRA	Biliverdin reductase A	1070	11	11	11	40.5	40.5	40.5	33.428	57.267	107750000	38
20.9583	21.2419	21.0822	21.1927	21.3608	18.617		0.324214	0.703946	1.62895	P53007	P53007	SLC25A1	Tricarboxylate transport protein, mitochondrial	1071	4	4	4	14.1	14.1	14.1	34.012	16.885	15588000	14
26.1416	26.2464	26.3047	25.4856	25.9707	26.0568		1.00212	0.393213	1.31332	P53396	P53396	ACLY	ATP-citrate synthase	1075	34	34	34	37.9	37.9	37.9	120.84	169.45	492220000	263
22.1217	22.8835	22.4522	22.4694	22.623	22.9115		0.287616	-0.182168	0.881378	P53597	P53597	SUCLG1	Succinyl-CoA ligase [ADP/GDP-forming] subunit alpha, mitochondrial	1077	6	6	6	25.7	25.7	25.7	36.249	13.642	53461000	29
22.9881	22.7599	22.8533	22.463	22.3479	21.8313		1.47531	0.653004	1.57244	P53618	P53618	COPB1	Coatomer subunit beta	1078	13	13	13	17.5	17.5	17.5	107.14	75.221	45806000	41
24.171	24.1776	24.3027	24.3903	24.0338	24.3087		0.0828858	-0.0271899	0.98133	P53621	P53621	COPA	Coatomer subunit alpha;Xenin;Proxenin	1079	22	22	22	23.5	23.5	23.5	138.34	99.239	144700000	92
22.141	22.2249	22.7102	22.7772	22.8467	23.1471		1.25889	-0.564966	0.675972	P53634	P53634	CTSC	Dipeptidyl peptidase 1;Dipeptidyl peptidase 1 exclusion domain chain;Dipeptidyl peptidase 1 heavy chain;Dipeptidyl peptidase 1 light chain	1080	5	5	5	13.6	13.6	13.6	51.853	43.85	48234000	48
19.0644	19.1346	18.9936	19.0794	19.1205	19.4786		0.536469	-0.161939	0.893823	P53701	P53701	HCCS	Cytochrome c-type heme lyase	1082	2	2	2	9.3	9.3	9.3	30.601	15.306	4103200	12
23.2689	23.0305	23.2217	23.3784	23.1296	23.4037		0.499676	-0.130188	0.913712	P53992	P53992	SEC24C	Protein transport protein Sec24C	1084	12	12	12	17.1	17.1	17.1	118.32	40.923	70426000	68
24.4332	24.5135	24.4238	24.5876	24.7796	23.9376		0.0287161	0.0219034	1.0153	P53999	P53999	SUB1	Activated RNA polymerase II transcriptional coactivator p15	1085	4	4	4	26	26	26	14.395	67.411	175360000	31
23.9082	24.0075	24.1127	23.85	23.7125	23.9152		1.02613	0.183565	1.13569	P54136	P54136	RARS	Arginine--tRNA ligase, cytoplasmic	1086	16	16	16	30.3	30.3	30.3	75.378	227.13	113160000	75
21.1842	21.0871	21.2808	21.6325	20.8398	19.8231		0.327068	0.418903	1.33691	P54577	P54577	YARS	Tyrosine--tRNA ligase, cytoplasmic;Tyrosine--tRNA ligase, cytoplasmic, N-terminally processed	1088	7	7	7	15.9	15.9	15.9	59.143	17.146	15613000	19
21.773	21.8152	21.3239	21.7205	21.9677	21.2126		0.00449737	0.00373967	1.0026	P54578	P54578	USP14	Ubiquitin carboxyl-terminal hydrolase 14	1089	7	7	7	16.2	16.2	16.2	56.068	34.279	23915000	23
20.7716	20.9474	20.5107	16.81	19.8759	18.6383		1.2027	2.30181	4.93077	P54652	P54652	HSPA2	Heat shock-related 70 kDa protein 2	1090	11	4	4	18.6	8.1	8.1	70.02	11.394	6723600	6
18.31	18.1529	18.2996	18.7202	19.784	20.1457		1.40187	-1.29581	0.407308	P54710	P54710	FXYD2	Sodium/potassium-transporting ATPase subunit gamma	1091	2	2	2	39.4	39.4	39.4	7.2832	5.7763	3761600	10
22.0434	21.9452	21.951	21.7239	22.5626	23.2767		0.529763	-0.541204	0.687197	P54727	P54727	RAD23B	UV excision repair protein RAD23 homolog B	1093	6	6	6	17.1	17.1	17.1	43.171	15.9	33010000	20
23.4209	23.2492	23.4504	23.1674	23.2061	23.2933		0.971151	0.151202	1.11049	P54819	P54819	AK2	Adenylate kinase 2, mitochondrial;Adenylate kinase 2, mitochondrial, N-terminally processed	1095	9	9	9	51.5	51.5	51.5	26.477	21.036	69706000	47
20.8463	20.4604	20.1009	20.3294	20.4108	19.6547		0.45129	0.337566	1.26362	P54886	P54886	ALDH18A1	Delta-1-pyrroline-5-carboxylate synthase;Glutamate 5-kinase;Gamma-glutamyl phosphate reductase	1096	5	5	5	7.9	7.9	7.9	87.301	34.238	8828500	17
21.1691	21.1779	18.6923	21.5593	21.3621	21.0655		0.513146	-0.982516	0.506096	P54920;Q9H115	P54920	NAPA	Alpha-soluble NSF attachment protein	1097	7	7	7	36.9	36.9	36.9	33.232	13.484	17616000	15
22.2354	22.1346	22.3906	22.235	22.3333	22.4055		0.326855	-0.0710367	0.951954	P55010	P55010	EIF5	Eukaryotic translation initiation factor 5	1098	6	6	6	16.9	16.9	16.9	49.222	12.668	36328000	21
24.5993	24.3948	24.5235	24.4584	22.6967	23.7674		0.772296	0.865046	1.8214	P55011	P55011	SLC12A2	Solute carrier family 12 member 2	1099	15	15	15	19.4	19.4	19.4	131.45	81.776	140900000	65
22.0016	22.136	22.2133	21.6831	21.7494	21.5943		2.35002	0.441383	1.35791	P55036;A2A3N6	P55036	PSMD4	26S proteasome non-ATPase regulatory subunit 4	1100	7	7	7	27.9	27.9	27.9	40.736	55.549	28879000	24
26.7753	26.8265	27.0617	26.075	26.1171	26.8978		0.866238	0.524537	1.43847	P55060	P55060	CSE1L	Exportin-2	1101	18	18	18	22	22	22	110.42	167.23	633260000	79
27.2469	27.4699	27.7669	27.5652	27.3857	27.4955		0.0261594	0.0124423	1.00866	P55072	P55072	VCP	Transitional endoplasmic reticulum ATPase	1102	37	37	37	58.1	58.1	58.1	89.321	323.31	1352100000	353
24.7159	24.4578	24.4237	24.9959	24.8303	25.0542		1.69996	-0.427631	0.743482	P55084	P55084	HADHB	Trifunctional enzyme subunit beta, mitochondrial;3-ketoacyl-CoA thiolase	1103	18	18	18	41.4	41.4	41.4	51.294	49.458	208720000	112
22.3364	22.133	22.094	21.6297	21.8388	21.0962		1.33485	0.666203	1.58689	P55145	P55145	MANF	Mesencephalic astrocyte-derived neurotrophic factor	1104	6	6	6	35.7	35.7	35.7	20.7	32.072	28359000	28
24.0751	24.8685	24.7551	23.5216	23.6902	23.3523		1.76492	1.0449	2.06322	P55209	P55209	NAP1L1	Nucleosome assembly protein 1-like 1	1105	10	10	9	42.7	42.7	40.2	45.374	65.356	127570000	52
22.0443	21.955	22.0076	21.8885	21.9355	21.6808		0.950621	0.16739	1.12302	P55263	P55263	ADK	Adenosine kinase	1106	4	4	4	19.1	19.1	19.1	40.545	24.422	24780000	18
21.8191	21.5895	22.2001	21.7611	21.9101	21.5734		0.235022	0.121361	1.08776	P55265	P55265	ADAR	Double-stranded RNA-specific adenosine deaminase	1107	6	6	6	7.5	7.5	7.5	136.06	129.93	26088000	28
24.1178	23.6113	24.0018	23.4438	23.7822	23.4826		0.847171	0.340771	1.26643	P55327	P55327	TPD52	Tumor protein D52	1108	7	7	7	53.1	53.1	53.1	24.327	72.013	101440000	51
22.4759	22.4425	22.5342	22.6128	22.4923	22.6413		0.859752	-0.0979226	0.934377	P55735	P55735	SEC13	Protein SEC13 homolog	1109	6	6	6	37.9	37.9	37.9	35.54	54.493	44517000	51
23.0931	22.8733	23.1893	23.8427	23.3502	23.6491		1.51785	-0.562076	0.677327	P55769	P55769	NHP2L1	NHP2-like protein 1;NHP2-like protein 1, N-terminally processed	1110	6	6	6	40.6	40.6	40.6	14.173	33.294	79099000	27
25.3336	25.4005	25.2122	25.5208	25.6243	25.2929		0.660794	-0.163888	0.892616	P55786;A6NEC2	P55786	NPEPPS	Puromycin-sensitive aminopeptidase	1111	21	21	21	30.7	30.7	30.7	103.28	102.18	292420000	103
21.8042	21.513	21.8211	21.737	21.748	21.9886		0.360164	-0.111792	0.925438	P55795;Q9NQA5	P55795	HNRNPH2	Heterogeneous nuclear ribonucleoprotein H2	1112	9	4	4	27.2	13.4	13.4	49.263	29.583	28211000	46
23.7719	24.091	24.0897	23.5142	23.4898	23.7154		1.48777	0.411035	1.32964	P55884	P55884	EIF3B	Eukaryotic translation initiation factor 3 subunit B	1114	17	17	17	29.2	29.2	29.2	92.48	37.463	100760000	65
21.3721	20.7913	20.9632	20.4366	20.8605	21.2626		0.255238	0.188962	1.13994	P55957	P55957	BID	BH3-interacting domain death agonist;BH3-interacting domain death agonist p15;BH3-interacting domain death agonist p13;BH3-interacting domain death agonist p11	1115	3	3	3	20	20	20	21.994	27.01	15350000	19
22.223	22.2604	22.3208	22.4095	21.8739	22.4721		0.0284515	0.0162544	1.01133	P56134	P56134	ATP5J2	ATP synthase subunit f, mitochondrial	1116	4	4	4	41.5	41.5	41.5	10.918	13.156	37845000	24
23.642	23.6831	23.7452	23.3243	23.0208	23.1317		2.32249	0.531159	1.44509	P56192	P56192	MARS	Methionine--tRNA ligase, cytoplasmic	1119	13	13	13	21.4	21.4	21.4	101.11	114.22	80268000	61
21.4705	21.446	21.5976	21.6712	21.5205	21.7122		0.802754	-0.129983	0.913842	P56211	P56211	ARPP19	cAMP-regulated phosphoprotein 19	1120	5	5	4	55.4	55.4	45.5	12.323	8.7331	22917000	20
22.6706	22.1551	22.1628	22.2228	21.9205	20.7752		0.6612	0.689974	1.61325	P56385	P56385	ATP5I	ATP synthase subunit e, mitochondrial	1121	3	3	3	50.7	50.7	50.7	7.9331	5.2954	31138000	6
22.1168	22.4673	22.2082	22.3796	22.3335	22.1937		0.116646	-0.0381406	0.973909	P56537	P56537	EIF6	Eukaryotic translation initiation factor 6	1123	7	7	7	45.7	45.7	45.7	26.599	32.27	35872000	31
20.8421	20.8115	20.9021	20.4804	20.5976	19.4414		0.856407	0.678761	1.60076	P56545	P56545	CTBP2	C-terminal-binding protein 2	1124	2	2	1	6.5	6.5	4.5	48.944	7.9461	10916000	10
18.5564	19.8168	18.737	18.8404	18.5539	17.3991		0.583142	0.772284	1.70797	P56556	P56556	NDUFA6	NADH dehydrogenase [ubiquinone] 1 alpha subcomplex subunit 6	1125	2	2	2	14.8	14.8	14.8	15.136	2.389	3511600	8
22.6066	18.4387	23.4185	23.0435	22.2997	23.7888		0.413174	-1.55602	0.340087	P58546	P58546	MTPN	Myotrophin	1129	3	3	3	46.6	46.6	46.6	12.895	26.107	64594000	18
23.0772	22.8813	22.7737	23.6649	23.0666	22.9897		0.644035	-0.329693	0.795706	P59998	P59998	ARPC4	Actin-related protein 2/3 complex subunit 4	1130	5	5	5	28.6	28.6	28.6	19.667	13.258	65305000	20
29.1494	29.0851	29.1473	29.0108	29.0997	29.0381		1.0844	0.0777467	1.05537	P60174	P60174	TPI1	Triosephosphate isomerase	1132	17	17	17	69.9	69.9	69.9	30.791	245.83	4148700000	340
21.6273	22.0268	22.1577	21.3681	21.7523	21.979		0.423591	0.237477	1.17893	P60228	P60228	EIF3E	Eukaryotic translation initiation factor 3 subunit E	1133	7	7	7	18.4	18.4	18.4	52.22	10.633	24724000	20
21.5035	20.063	20.3536	20.0102	20.3511	20.7712		0.20639	0.262537	1.19959	P60468	P60468	SEC61B	Protein transport protein Sec61 subunit beta	1134	3	3	3	37.5	37.5	37.5	9.9743	5.2416	11468000	14
26.2222	25.929	25.9944	26.7633	26.4272	26.6262		1.87091	-0.557061	0.679685	P60660;P14649	P60660	MYL6	Myosin light polypeptide 6	1137	8	8	8	55.6	55.6	55.6	16.93	122.54	640420000	80
31.345	31.1074	31.2398	31.4033	31.0918	31.5427		0.314124	-0.115213	0.923246	P60709;Q6S8J3;A5A3E0;Q9BYX7	P60709	ACTB	Actin, cytoplasmic 1;Actin, cytoplasmic 1, N-terminally processed	1138	26	26	1	78.7	78.7	4.5	41.736	323.31	21221000000	1375
25.9081	26.1472	26.1273	25.8825	25.7691	25.2735		0.971736	0.419156	1.33715	P60842	P60842	EIF4A1	Eukaryotic initiation factor 4A-I	1139	17	17	12	44.1	44.1	26.4	46.153	190.75	464080000	168
24.6964	24.8549	24.8469	24.4283	24.5212	25.0333		0.286665	0.138503	1.10076	P60866	P60866	RPS20	40S ribosomal protein S20	1140	5	5	5	29.4	29.4	29.4	13.373	18.296	209030000	38
21.4844	22.0171	21.7676	20.8524	21.0784	20.2176		1.59062	1.04025	2.05658	P60891	P60891	PRPS1	Ribose-phosphate pyrophosphokinase 1	1142	4	4	1	14.5	14.5	3.1	34.834	11.057	18133000	18
22.8558	23.0561	22.8351	22.8408	22.6599	21.7384		0.652225	0.502626	1.41679	P60900	P60900	PSMA6	Proteasome subunit alpha type-6	1143	8	8	8	37.4	37.4	37.4	27.399	22.345	50548000	31
26.4322	26.3045	26.4024	26.4599	27.0709	25.9004		0.102981	-0.0973873	0.934724	P60903	P60903	S100A10	Protein S100-A10	1144	5	5	5	36.1	36.1	36.1	11.203	64.693	732560000	106
23.303	22.7988	22.811	22.6061	22.8214	22.607		0.742753	0.29275	1.22497	P60953;P17081;Q9H4E5	P60953	CDC42	Cell division control protein 42 homolog	1145	6	5	5	33.5	27.7	27.7	21.258	61.254	49577000	38
23.6868	25	24.8632	25.2931	25.2586	24.9485		0.686262	-0.650095	0.637238	P60981	P60981	DSTN	Destrin	1146	7	6	6	32.1	27.9	27.9	18.506	13.34	222460000	24
20.192	20.0872	20.0882	19.5783	19.639	19.3447		2.47698	0.601775	1.51758	P61011	P61011	SRP54	Signal recognition particle 54 kDa protein	1149	3	3	3	6.2	6.2	6.2	55.704	5.8864	6186200	5
22.7951	22.7225	22.5852	22.8771	22.4791	22.6441		0.0931647	0.0341555	1.02396	P61019;Q8WUD1	P61019	RAB2A	Ras-related protein Rab-2A	1150	7	7	7	41	41	41	23.545	61.473	49660000	37
24.1131	24.4869	24.7491	24.78	24.1822	24.8407		0.209523	-0.151259	0.900464	P61026	P61026	RAB10	Ras-related protein Rab-10	1151	6	6	5	32.5	32.5	27	22.541	33.953	194290000	34
23.1135	22.8305	23.4111	22.64	22.6156	23.027		0.768695	0.357462	1.28117	P61081	P61081	UBE2M	NEDD8-conjugating enzyme Ubc12	1153	6	6	6	33.3	33.3	33.3	20.9	35.227	54442000	24
23.798	23.6288	23.2716	23.4202	23.2777	24.0198		0.00769992	-0.00645065	0.995539	P61088	P61088	UBE2N	Ubiquitin-conjugating enzyme E2 N	1155	5	5	3	40.8	40.8	27.6	17.138	18.965	90254000	61
22.2394	22.3844	22.308	22.7435	22.333	22.3506		0.516183	-0.165133	0.891847	P61106	P61106	RAB14	Ras-related protein Rab-14	1156	6	6	6	39.5	39.5	39.5	23.897	48.895	41688000	34
24.9237	25.0056	24.8034	25.2063	25.0766	24.9901		0.981204	-0.18007	0.88266	P61158;Q9C0K3;Q9P1U1	P61158	ACTR3	Actin-related protein 3	1157	13	13	13	44	44	44	47.371	108.93	252220000	134
22.6829	22.9485	22.7836	23.5237	23.2133	23.196		1.73498	-0.506012	0.704166	P61160	P61160	ACTR2	Actin-related protein 2	1158	9	9	9	28.7	28.7	28.7	44.76	44.482	65999000	41
23.2815	23.1153	22.9086	22.7599	22.7414	22.4425		1.41769	0.453817	1.36966	P61163	P61163	ACTR1A	Alpha-centractin	1159	5	3	3	18.1	12.8	12.8	42.613	12.974	57458000	36
20.3461	20.7985	19.8394	18.2719	20.4681	20.1528		0.398811	0.697083	1.62122	P61201	P61201	COPS2	COP9 signalosome complex subunit 2	1160	3	3	3	9.5	9.5	9.5	51.596	22.469	7737400	11
24.7123	24.891	24.5623	24.8049	24.3994	24.4269		0.478132	0.178071	1.13137	P61204;P84077;P84085	P61204;P84077	ARF3;ARF1	ADP-ribosylation factor 3;ADP-ribosylation factor 1	1161	5	5	4	32	32	26	20.601	90.793	202670000	77
21.7052	21.8281	22.2233	21.706	21.7264	21.8003		0.476833	0.174602	1.12865	P61221	P61221	ABCE1	ATP-binding cassette sub-family E member 1	1162	9	9	9	19.9	19.9	19.9	67.314	29.723	26620000	31
21.8527	21.3955	21.8271	22.1826	21.6206	22.2727		0.590753	-0.333539	0.793587	P61224;A6NIZ1	P61224;A6NIZ1	RAP1B	Ras-related protein Rap-1b;Ras-related protein Rap-1b-like protein	1163	5	5	2	34.8	34.8	15.2	20.825	13.668	30826000	20
25.6028	25.5932	25.8689	25.1696	25.0115	25.462		1.38285	0.473927	1.38888	P61247	P61247	RPS3A	40S ribosomal protein S3a	1164	11	11	11	41.3	41.3	41.3	29.945	47.398	328520000	129
23.355	22.3481	22.7988	21.9977	21.7516	22.8509		0.647479	0.63394	1.5518	P61254;Q9UNX3	P61254;Q9UNX3	RPL26;RPL26L1	60S ribosomal protein L26;60S ribosomal protein L26-like 1	1165	4	4	4	23.4	23.4	23.4	17.258	8.3059	43384000	21
21.0587	21.2572	21.1669	20.8598	21.2612	20.7792		0.536129	0.194142	1.14404	P61289	P61289	PSME3	Proteasome activator complex subunit 3	1166	2	2	2	10.2	10.2	10.2	29.506	29.844	16558000	17
22.6641	22.9551	22.7417	22.1544	22.4248	23.0261		0.390676	0.251866	1.19075	P61313	P61313	RPL15	60S ribosomal protein L15	1167	6	6	6	26	26	26	24.146	26.042	47818000	26
24.6068	24.376	24.3771	24.4886	24.3323	23.9791		0.479275	0.186641	1.13811	P61353	P61353	RPL27	60S ribosomal protein L27	1168	4	4	4	36	36	36	15.798	12.277	150430000	47
23.413	23.2991	23.4656	23.028	23.7761	23.9162		0.256797	-0.180836	0.882192	P61457	P61457	PCBD1	Pterin-4-alpha-carbinolamine dehydratase	1170	5	5	5	51	51	51	11.999	47.157	78857000	20
20.6239	20.8719	20.9951	21.0139	21.1725	20.786		0.439873	-0.160472	0.894732	P61586	P61586	RHOA	Transforming protein RhoA	1172	6	1	1	28.5	6.2	6.2	21.768	2.1861	14190000	13
27.2689	26.6136	27.3495	26.8848	26.7216	26.6479		0.599486	0.325914	1.25346	P61604	P61604	HSPE1	10 kDa heat shock protein, mitochondrial	1173	9	9	9	73.5	73.5	73.5	10.932	51.674	940900000	75
20.6279	19.7528	19.4887	18.3611	18.923	19.2948		1.17638	1.09681	2.13882	P61619;Q9H9S3	P61619	SEC61A1	Protein transport protein Sec61 subunit alpha isoform 1	1174	3	3	3	8.2	8.2	8.2	52.264	3.9531	5083200	12
21.8256	21.9012	22.1747	21.5923	21.8015	22.1284		0.268082	0.126432	1.09159	P61803	P61803	DAD1	Dolichyl-diphosphooligosaccharide--protein glycosyltransferase subunit DAD1	1176	3	3	3	28.3	28.3	28.3	12.497	16.721	27477000	17
22.4757	22.3245	22.5048	22.0683	22.2283	21.9242		1.59281	0.361395	1.28467	P61923	P61923	COPZ1	Coatomer subunit zeta-1	1178	3	3	3	18.6	18.6	18.6	20.198	75.519	35867000	35
23.2706	23.5813	23.2486	23.2004	22.8584	22.9326		1.16327	0.369662	1.29205	P61970	P61970	NUTF2	Nuclear transport factor 2	1181	5	5	5	56.7	56.7	56.7	14.478	30.475	74991000	67
27.6574	27.724	27.7481	27.4687	27.6917	27.9793		0.00748802	-0.00342496	0.997629	P61978	P61978	HNRNPK	Heterogeneous nuclear ribonucleoprotein K	1182	22	22	22	55.5	55.5	55.5	50.976	293.33	1601700000	352
25.0227	25.2169	25.6983	25.4566	25.2238	25.6436		0.212935	-0.128745	0.914627	P61981	P61981	YWHAG	14-3-3 protein gamma;14-3-3 protein gamma, N-terminally processed	1183	8	5	5	32.8	21.9	21.9	28.302	141.06	361030000	44
22.9436	23.1738	22.7628	21.8845	22.3128	21.8423		2.10708	0.946824	1.92762	P62081	P62081	RPS7	40S ribosomal protein S7	1185	5	5	5	28.4	28.4	28.4	22.127	8.6838	47357000	15
21.5004	18.4972	21.4626	21.5208	20.7282	21.1597		0.25243	-0.649518	0.637493	P62136	P62136	PPP1CA	Serine/threonine-protein phosphatase PP1-alpha catalytic subunit	1186	10	4	3	30.6	12.1	7.9	37.512	11.844	17694000	15
23.0045	22.9132	22.9887	23.065	23.072	23.0943		1.6683	-0.108271	0.927699	P62140	P62140	PPP1CB	Serine/threonine-protein phosphatase PP1-beta catalytic subunit	1187	10	10	4	33.9	33.9	15.3	37.186	31.061	63368000	52
22.8525	23.0476	23.1851	22.7993	22.5885	23.3596		0.170618	0.112608	1.08118	P62191	P62191	PSMC1	26S protease regulatory subunit 4	1188	9	9	9	26.1	26.1	26.1	49.184	67.309	57244000	28
21.5941	21.9839	17.6853	21.7932	21.7246	21.3849		0.368071	-1.21311	0.431337	P62195;Q8NB90	P62195	PSMC5	26S protease regulatory subunit 8	1189	4	4	4	14.5	14.5	14.5	45.626	29.282	18075000	12
25.7655	25.9112	25.9824	25.7201	25.4787	25.4476		1.46161	0.337547	1.26361	P62241	P62241	RPS8	40S ribosomal protein S8	1190	9	9	9	41.3	41.3	41.3	24.205	109.32	414060000	63
24.1249	24.0142	24.5747	23.8674	23.6605	24.0413		0.87176	0.381549	1.30274	P62244	P62244	RPS15A	40S ribosomal protein S15a	1191	7	7	7	53.8	53.8	53.8	14.839	19.811	127380000	38
25.1842	25.3008	25.2506	24.793	24.7274	23.8623		1.22097	0.784314	1.72227	P62249	P62249	RPS16	40S ribosomal protein S16	1192	7	7	7	40.4	40.4	40.4	16.445	17.349	225410000	56
20.6841	20.6836	21.0844	20.2148	20.7731	20.4419		0.744915	0.340806	1.26646	P62253	P62253	UBE2G1	Ubiquitin-conjugating enzyme E2 G1;Ubiquitin-conjugating enzyme E2 G1, N-terminally processed	1193	3	3	3	23.5	23.5	23.5	19.509	15.666	11754000	8
27.1138	27.0254	27.0291	26.8798	27.1848	26.8118		0.340079	0.0972786	1.06975	P62258	P62258	YWHAE	14-3-3 protein epsilon	1194	16	16	14	57.6	57.6	50.6	29.174	108.59	1098400000	306
24.9986	25.4718	25.4131	25.0062	25.2157	24.732		0.689961	0.309861	1.23959	P62263	P62263	RPS14	40S ribosomal protein S14	1195	7	7	7	38.4	38.4	38.4	16.273	26.889	261550000	54
24.9339	24.9725	24.7949	24.5232	24.6121	24.2316		1.60518	0.444764	1.36109	P62269	P62269	RPS18	40S ribosomal protein S18	1197	10	10	10	52	52	52	17.718	42.628	187450000	62
25.8139	26.5407	25.5807	25.5038	25.3853	24.6639		0.951827	0.794094	1.73399	P62277	P62277	RPS13	40S ribosomal protein S13	1199	6	6	6	33.8	33.8	33.8	17.222	19.408	375710000	49
24.7098	24.6276	24.9548	24.7369	24.4486	24.2314		0.761063	0.291755	1.22413	P62280	P62280	RPS11	40S ribosomal protein S11	1200	9	9	9	50	50	50	18.431	31.166	193740000	61
21.7954	22.0939	21.6619	22.3672	21.6957	17.9014		0.3565	1.19563	2.29045	P62304	P62304	SNRPE	Small nuclear ribonucleoprotein E	1201	2	2	2	25	25	25	10.803	13.538	26305000	23
19.6913	18.2993	18.979	18.391	18.5011	18.1881		0.696297	0.629807	1.54736	P62306	P62306	SNRPF	Small nuclear ribonucleoprotein F	1202	2	2	2	24.4	24.4	24.4	9.7251	15.133	3233800	29
21.2642	21.7311	21.5166	21.1263	21.735	21.7684		0.0544632	-0.0392551	0.973157	P62310	P62310	LSM3	U6 snRNA-associated Sm-like protein LSm3	1203	2	2	2	32.4	32.4	32.4	11.845	4.2713	19288000	9
21.6644	21.6627	22.2209	18.3192	21.5754	21.6316		0.531833	1.34059	2.53255	P62314	P62314	SNRPD1	Small nuclear ribonucleoprotein Sm D1	1205	2	2	2	20.2	20.2	20.2	13.281	36.772	19492000	17
23.9053	23.7509	23.6381	22.9479	23.4444	23.5231		1.10265	0.459602	1.37516	P62316	P62316	SNRPD2	Small nuclear ribonucleoprotein Sm D2	1206	8	8	8	61.9	61.9	61.9	13.527	61.562	85657000	67
21.6532	21.9271	21.5438	22.1269	21.247	18.07		0.422961	1.22672	2.34035	P62318	P62318	SNRPD3	Small nuclear ribonucleoprotein Sm D3	1207	3	3	3	31.7	31.7	31.7	13.916	18.587	23424000	18
27.2042	25.7391	28.0339	27.7255	27.5858	28.7455		0.601677	-1.02651	0.490897	P62328	P62328	TMSB4X	Thymosin beta-4;Hematopoietic system regulatory peptide	1208	6	6	6	86.4	86.4	86.4	5.0526	54.473	1822400000	282
20.856	21.0745	20.7397	21.4283	21.1768	18.5777		0.209545	0.495787	1.41009	P62330	P62330	ARF6	ADP-ribosylation factor 6	1209	2	2	2	18.3	18.3	18.3	20.082	13.675	15630000	16
22.3838	23.0041	22.8135	22.6125	22.4988	23.1808		0.0366867	-0.0302677	0.979239	P62333	P62333	PSMC6	26S protease regulatory subunit 10B	1210	11	11	11	36.5	36.5	36.5	44.172	33.861	48420000	46
25.3287	25.5526	25.5073	24.9213	25.0686	24.9803		2.37452	0.4728	1.3878	P62424	P62424	RPL7A	60S ribosomal protein L7a	1211	10	10	10	35.3	35.3	35.3	29.995	87.925	286300000	72
21.8405	22.2298	21.749	21.4244	21.1076	21.1914		1.78761	0.698629	1.62296	P62495	P62495	ETF1	Eukaryotic peptide chain release factor subunit 1	1213	6	6	6	16.2	16.2	16.2	49.03	17.868	21800000	20
25.561	25.8498	25.9683	25.3713	25.3877	26.1554		0.210207	0.154917	1.11336	P62701;Q8TD47;P22090	P62701;Q8TD47;P22090	RPS4X;RPS4Y2;RPS4Y1	40S ribosomal protein S4, X isoform;40S ribosomal protein S4, Y isoform 2;40S ribosomal protein S4, Y isoform 1	1215	14	14	14	47.1	47.1	47.1	29.597	80.437	379900000	125
22.5243	22.5194	22.5132	22.6488	22.4137	22.6937		0.31259	-0.0664533	0.954983	P62714	P62714	PPP2CB	Serine/threonine-protein phosphatase 2A catalytic subunit beta isoform	1216	6	6	1	26.5	26.5	4.2	35.575	68.092	49022000	33
25.1363	25.1683	25.1517	24.5594	25.1534	24.7697		0.866975	0.324536	1.25226	P62750	P62750	RPL23A	60S ribosomal protein L23a	1217	6	6	6	33.3	33.3	33.3	17.695	16.38	241910000	54
24.7413	25.1771	25.1788	24.5026	24.6406	24.8047		1.06077	0.383128	1.30417	P62753	P62753	RPS6	40S ribosomal protein S6	1218	4	4	4	18.1	18.1	18.1	28.68	50.252	198980000	63
30.2235	29.946	30.13	30.0038	29.6777	28.9363		0.793666	0.560581	1.47486	P62805	P62805	HIST1H4A	Histone H4	1219	10	10	10	60.2	60.2	60.2	11.367	77.046	7809600000	334
21.168	20.3602	19.7902	21.4659	20.6874	21.0425		0.612246	-0.625767	0.648075	P62820	P62820	RAB1A	Ras-related protein Rab-1A	1220	4	2	2	28.8	14.1	14.1	22.677	54.102	17555000	15
26.5233	26.9742	26.9641	26.0383	26.1657	26.389		1.58415	0.622912	1.53998	P62826	P62826	RAN	GTP-binding nuclear protein Ran	1221	10	10	10	44.9	44.9	44.9	24.423	56.528	688300000	97
25.1299	25.5183	25.3402	25.7278	25.4068	24.2055		0.171508	0.216157	1.16164	P62829	P62829	RPL23	60S ribosomal protein L23	1222	4	4	4	32.9	32.9	32.9	14.865	26.067	303940000	46
22.2448	21.7888	21.4937	19.8805	21.9696	20.4375		0.749582	1.07992	2.11393	P62841	P62841	RPS15	40S ribosomal protein S15	1223	1	1	1	9	9	9	17.04	7.2324	22900000	51
22.2155	22.7228	22.5286	22.2812	22.0723	21.0397		0.774412	0.69124	1.61467	P62847	P62847	RPS24	40S ribosomal protein S24	1224	3	3	3	20.3	20.3	20.3	15.423	16.381	35826000	28
25.3131	25.5264	25.5029	24.9883	24.8324	25.457		0.824293	0.354869	1.27887	P62851	P62851	RPS25	40S ribosomal protein S25	1225	4	4	4	24	24	24	13.742	22.568	279620000	37
24.0012	23.9814	24.6037	23.5647	23.756	24.2062		0.561624	0.353109	1.27731	P62857	P62857	RPS28	40S ribosomal protein S28	1227	2	2	2	30.4	30.4	30.4	7.8409	24.791	120400000	12
22.6226	22.4605	22.4759	23.3116	22.732	22.6325		0.788555	-0.372375	0.77251	P62873;P16520	P62873	GNB1	Guanine nucleotide-binding protein G(I)/G(S)/G(T) subunit beta-1	1229	6	6	5	20.3	20.3	17.4	37.377	30.709	55022000	18
22.2086	22.4847	22.5706	22.859	22.5415	21.9799		0.0476217	-0.038826	0.973447	P62879;Q9HAV0	P62879;Q9HAV0	GNB2;GNB4	Guanine nucleotide-binding protein G(I)/G(S)/G(T) subunit beta-2;Guanine nucleotide-binding protein subunit beta-4	1230	5	4	4	12.9	10	10	37.331	36.755	40763000	31
24.191	24.7348	24.2276	24.4061	24.0361	23.5362		0.566603	0.391644	1.31189	P62888	P62888	RPL30	60S ribosomal protein L30	1231	6	6	6	56.5	56.5	56.5	12.784	26	147140000	36
24.7753	24.999	24.5496	23.8582	24.4275	23.7884		1.44916	0.749954	1.68174	P62899	P62899	RPL31	60S ribosomal protein L31	1232	6	6	6	46.4	46.4	46.4	14.463	17.192	145070000	20
25.3297	25.3898	25.8516	25.301	25.4171	25.3229		0.451078	0.176695	1.13029	P62906	P62906	RPL10A	60S ribosomal protein L10a	1233	10	10	10	44.7	44.7	44.7	24.831	68.05	310870000	63
22.4866	22.8189	22.7122	21.7072	22.4798	22.0805		1.12614	0.583383	1.49836	P62910	P62910	RPL32	60S ribosomal protein L32	1234	6	6	6	36.3	36.3	36.3	15.86	65.858	39068000	40
24.5315	24.434	24.6914	23.9418	24.1939	24.6092		0.660232	0.304006	1.23457	P62913	P62913	RPL11	60S ribosomal protein L11	1235	7	7	7	44.4	44.4	44.4	20.252	67.653	151390000	50
24.994	25.0703	24.6406	24.0759	24.2963	25.3549		0.321061	0.32596	1.2535	P62917	P62917	RPL8	60S ribosomal protein L8	1236	6	6	6	25.7	25.7	25.7	28.024	76.398	187810000	66
28.7269	28.6489	28.8489	28.6711	28.6247	28.3621		0.774056	0.188906	1.1399	P62937;P0DN26;A0A0B4J2A2;A0A075B767;A0A075B759;Q9Y536;F5H284;P0DN37	P62937	PPIA	Peptidyl-prolyl cis-trans isomerase A;Peptidyl-prolyl cis-trans isomerase A, N-terminally processed	1237	13	13	12	74.5	74.5	70.9	18.012	161.82	3516200000	286
24.7838	24.1249	24.2783	25.0699	24.6613	24.8042		0.902738	-0.449476	0.732309	P62942	P62942	FKBP1A	Peptidyl-prolyl cis-trans isomerase FKBP1A	1238	5	5	5	41.7	41.7	41.7	11.951	69.347	198170000	45
29.0962	29.1242	29.2286	28.751	29.0523	29.1345		0.621248	0.170414	1.12538	P62979;P62987;P0CG47;P0CG48	P62979;P62987;P0CG47;P0CG48	RPS27A;UBA52;UBB;UBC	Ubiquitin-40S ribosomal protein S27a;Ubiquitin;40S ribosomal protein S27a;Ubiquitin-60S ribosomal protein L40;Ubiquitin;60S ribosomal protein L40;Polyubiquitin-B;Ubiquitin;Polyubiquitin-C;Ubiquitin	1239	9	9	9	59.6	59.6	59.6	17.965	88.558	4605700000	175
18.7065	18.5347	19.1572	19.1897	20.0094	19.2717		1.01325	-0.690825	0.619499	P62993	P62993	GRB2	Growth factor receptor-bound protein 2	1240	3	3	3	12.9	12.9	12.9	25.206	5.7217	4211000	9
21.3125	21.3603	21.6158	21.2037	21.3114	20.2788		0.662044	0.498259	1.41251	P62995	P62995	TRA2B	Transformer-2 protein homolog beta	1241	5	5	5	20.8	20.8	20.8	33.665	15.659	16899000	19
22.0411	22.3945	22.2479	22.5395	21.4805	21.6072		0.431286	0.352126	1.27644	P63000;P60763;P15153	P63000;P60763;P15153	RAC1;RAC3;RAC2	Ras-related C3 botulinum toxin substrate 1;Ras-related C3 botulinum toxin substrate 3;Ras-related C3 botulinum toxin substrate 2	1242	4	3	3	25.5	19.8	19.8	21.45	8.063	35349000	18
22.613	22.8932	22.6952	23.1054	22.9575	22.9303		1.24684	-0.263899	0.832834	P63010	P63010	AP2B1	AP-2 complex subunit beta	1243	11	11	3	14.4	14.4	4.9	104.55	45.15	57432000	41
20.6831	20.8811	20.5631	20.9429	21.0344	21.2911		1.27897	-0.380365	0.768243	P63092;Q5JWF2;P11488;P19087;P09471;A8MTJ3;P38405	P63092;Q5JWF2	GNAS	Guanine nucleotide-binding protein G(s) subunit alpha isoforms short;Guanine nucleotide-binding protein G(s) subunit alpha isoforms XLas	1244	4	3	3	12.4	9.6	9.6	45.664	8.1378	13529000	12
26.884	26.8554	27.2469	27.3475	27.1668	27.2764		0.917231	-0.268115	0.830404	P63104	P63104	YWHAZ	14-3-3 protein zeta/delta	1247	14	12	11	55.9	48.6	44.9	27.745	257.65	1077500000	185
17.637	20.7389	20.8448	20.7184	20.8551	19.4701		0.205918	-0.607685	0.656249	P63151;Q9Y2T4	P63151	PPP2R2A	Serine/threonine-protein phosphatase 2A 55 kDa regulatory subunit B alpha isoform	1248	4	4	4	11.4	11.4	11.4	51.691	14.29	10886000	22
20.2183	20.1502	19.6767	19.8784	19.4991	20.3027		0.158435	0.121662	1.08799	P63165;G2XKQ0	P63165;G2XKQ0	SUMO1	Small ubiquitin-related modifier 1;Small ubiquitin-related modifier	1249	4	4	4	34.7	34.7	34.7	11.557	35.797	7038200	12
21.5374	21.5869	22.022	22.1827	21.7346	21.992		0.560392	-0.254339	0.838371	P63167	P63167	DYNLL1	Dynein light chain 1, cytoplasmic	1250	2	1	1	37.1	24.7	24.7	10.366	82.689	29279000	25
22.2136	22.2769	21.9649	22.1062	21.299	20.6855		0.868512	0.788201	1.72692	P63173	P63173	RPL38	60S ribosomal protein L38	1251	5	5	5	48.6	48.6	48.6	8.2178	12.104	25619000	22
22.4867	22.1428	22.9261	22.364	22.82	23.0497		0.303132	-0.226006	0.854999	P63208	P63208	SKP1	S-phase kinase-associated protein 1	1252	5	5	5	30.7	30.7	30.7	18.658	35.227	50951000	43
23.8248	23.9418	24.1088	23.5674	23.5999	24.1404		0.392995	0.18922	1.14015	P63220	P63220	RPS21	40S ribosomal protein S21	1254	6	6	6	63.9	63.9	63.9	9.1113	21.757	107580000	45
25.6064	26.0968	26.3167	25.6414	26.0695	26.1645		0.0632765	0.0481478	1.03394	P63241;Q6IS14;Q9GZV4	P63241;Q6IS14;Q9GZV4	EIF5A;EIF5AL1;EIF5A2	Eukaryotic translation initiation factor 5A-1;Eukaryotic translation initiation factor 5A-1-like;Eukaryotic translation initiation factor 5A-2	1255	11	11	11	52.6	52.6	52.6	16.832	54.654	487550000	159
25.2495	25.8381	25.7142	25.5022	25.2606	25.0192		0.680606	0.339937	1.2657	P63244	P63244	GNB2L1	Guanine nucleotide-binding protein subunit beta-2-like 1;Guanine nucleotide-binding protein subunit beta-2-like 1, N-terminally processed	1256	14	14	14	63.7	63.7	63.7	35.076	119.07	333270000	130
26.7813	27.2473	27.4999	26.6252	26.288	27.3085		0.522141	0.435586	1.35246	P63313	P63313	TMSB10	Thymosin beta-10	1259	4	4	4	79.5	79.5	79.5	5.0256	29.984	1171000000	158
24.8434	24.5826	24.5874	24.5176	24.3807	24.6651		0.559017	0.150014	1.10958	P67809;Q9Y2T7	P67809	YBX1	Nuclease-sensitive element-binding protein 1	1261	11	6	6	50	37.3	37.3	35.924	92.719	200120000	88
21.0068	20.456	20.8832	20.988	20.5101	20.6547		0.106167	0.0643984	1.04565	P67812	P67812	SEC11A	Signal peptidase complex catalytic subunit SEC11A	1262	4	4	4	16.2	16.2	16.2	20.625	6.235	12848000	13
26.4144	26.0667	26.2127	26.1688	25.6601	26.2345		0.433245	0.210098	1.15677	P67936	P67936	TPM4	Tropomyosin alpha-4 chain	1264	11	11	6	42.3	42.3	27.4	28.521	190.37	480000000	103
28.1521	28.2677	28.5924	29.0382	28.8883	26.9243		0.0259754	0.0537631	1.03797	P68133;P68032;P63267;P62736	P68133;P68032;P63267;P62736	ACTA1;ACTC1;ACTG2;ACTA2	Actin, alpha skeletal muscle;Actin, alpha cardiac muscle 1;Actin, gamma-enteric smooth muscle;Actin, aortic smooth muscle	1265	15	2	2	33.2	5.8	5.8	42.051	14.724	3946700000	218
23.2397	23.117	22.8619	21.9673	22.5567	18.5389		0.749388	2.05194	4.14663	P68036;A0A1B0GUS4	P68036;A0A1B0GUS4	UBE2L3	Ubiquitin-conjugating enzyme E2 L3	1266	2	2	2	15.6	15.6	15.6	17.861	7.5428	49043000	19
29.0982	29.4597	29.0928	28.6306	28.3247	26.9764		1.11584	1.23967	2.36145	P68104;Q5VTE0	P68104;Q5VTE0	EEF1A1;EEF1A1P5	Elongation factor 1-alpha 1;Putative elongation factor 1-alpha-like 3	1267	17	17	10	50	50	31.4	50.14	72.752	3760900000	409
29.4724	29.6456	29.6638	29.7795	29.532	29.167		0.207952	0.101056	1.07256	P68363;A6NHL2;Q9H853	P68363	TUBA1B	Tubulin alpha-1B chain	1268	21	21	0	62.5	62.5	0	50.151	244.82	5993800000	412
23.5398	23.4838	24.0654	25.0922	24.3402	24.8777		1.68021	-1.07371	0.475096	P68366	P68366	TUBA4A	Tubulin alpha-4A chain	1269	19	4	4	56.5	12.1	12.1	49.924	41.672	171310000	32
28.7261	28.9866	28.7501	28.9294	28.8459	28.5763		0.0982321	0.0370433	1.02601	P68371	P68371	TUBB4B	Tubulin beta-4B chain	1270	21	21	1	60.2	60.2	2.7	49.83	323.31	4096700000	703
21.8506	22.0906	21.9584	21.7636	21.7534	21.6124		1.40981	0.256718	1.19476	Q8NEV1;P68400	Q8NEV1;P68400	CSNK2A3;CSNK2A1	Casein kinase II subunit alpha 3;Casein kinase II subunit alpha	1271	6	6	6	20.2	20.2	20.2	45.219	18.993	27114000	12
22.9023	22.8223	22.656	22.9243	22.5869	22.82		0.0457621	0.0165049	1.01151	P68402	P68402	PAFAH1B2	Platelet-activating factor acetylhydrolase IB subunit beta	1272	4	4	4	27.1	27.1	27.1	25.569	43.465	52843000	40
28.2576	24.3941	28.2139	27.8241	28.168	28.6853		0.414201	-1.27064	0.414475	Q71DI3;Q16695;P84243;P68431;Q6NXT2	Q71DI3;Q16695;P84243;P68431;Q6NXT2	HIST2H3A;HIST3H3;H3F3A;HIST1H3A;H3F3C	Histone H3.2;Histone H3.1t;Histone H3.3;Histone H3.1;Histone H3.3C	1273	4	4	4	24.3	24.3	24.3	15.388	6.2608	1885600000	31
25.9007	26.9638	25.9568	26.8706	26.6867	27.4201		0.811816	-0.718658	0.607663	P69905	P69905	HBA1	Hemoglobin subunit alpha	1274	5	5	5	43	43	43	15.257	22.574	857290000	122
21.3853	21.6337	21.7159	21.6101	21.2445	21.4725		0.39392	0.135951	1.09882	P78344	P78344	EIF4G2	Eukaryotic translation initiation factor 4 gamma 2	1276	7	7	7	10.1	10.1	10.1	102.36	35.451	21011000	30
22.6399	22.9578	22.9267	22.9248	22.7102	23.0441		0.135263	-0.0515785	0.96488	P78347	P78347	GTF2I	General transcription factor II-I	1278	15	15	15	19.7	19.7	19.7	112.42	61.212	53947000	58
24.3504	24.7715	24.7506	23.9501	23.8293	24.2799		1.46035	0.604396	1.52034	P78371	P78371	CCT2	T-complex protein 1 subunit beta	1279	18	18	18	43.6	43.6	43.6	57.488	219	148970000	114
24.6191	24.3681	24.3805	24.2669	24.609	23.7163		0.401629	0.258508	1.19624	P78417	P78417	GSTO1	Glutathione S-transferase omega-1	1282	9	9	9	36.1	36.1	36.1	27.566	20.558	181890000	46
26.2732	26.4292	26.4416	26.2698	26.173	26.1161		1.2996	0.195077	1.14478	P78527	P78527	PRKDC	DNA-dependent protein kinase catalytic subunit	1283	80	80	80	23	23	23	469.08	323.31	593430000	350
21.8717	21.1901	21.0503	20.8066	20.7724	19.7381		1.01012	0.931615	1.90741	P80303	P80303	NUCB2	Nucleobindin-2;Nesfatin-1	1286	4	4	4	13.1	13.1	13.1	50.222	14.27	14767000	14
27.2043	26.3086	26.4449	26.6213	22.7397	26.4984		0.451101	1.36617	2.57785	P80723	P80723	BASP1	Brain acid soluble protein 1	1287	10	10	10	63	63	63	22.693	132.14	684220000	113
22.8925	22.6334	23.0343	22.8256	23.0091	23.1439		0.394529	-0.139444	0.907869	P82979	P82979	SARNP	SAP domain-containing ribonucleoprotein	1294	7	7	7	32.4	32.4	32.4	23.671	79.666	57944000	43
24.5596	24.4785	24.8747	24.4357	24.4967	24.9294		0.0290482	0.0170078	1.01186	P83731	P83731	RPL24	60S ribosomal protein L24	1296	4	4	4	25.5	25.5	25.5	17.779	19.572	179340000	56
19.7266	20.0502	20.0338	18.8513	19.382	20.0466		0.636552	0.510215	1.42426	Q969Q0;P83881	Q969Q0;P83881	RPL36AL;RPL36A	60S ribosomal protein L36a-like;60S ribosomal protein L36a	1297	3	3	3	26.4	26.4	26.4	12.469	4.6956	5203100	9
24.0677	23.3257	23.8918	23.7999	23.6904	23.9607		0.0823731	-0.055261	0.96242	P84090	P84090	ERH	Enhancer of rudimentary homolog	1299	4	4	4	44.2	44.2	44.2	12.259	107.31	101040000	28
21.4109	21.2603	21.5376	21.7216	21.2508	20.8643		0.181222	0.124036	1.08978	P84095	P84095	RHOG	Rho-related GTP-binding protein RhoG	1300	7	7	6	46.6	46.6	40.8	21.308	30.403	20659000	24
23.5601	24.0451	23.6881	23.0847	23.8343	23.8825		0.215002	0.163913	1.12032	P84098	P84098	RPL19	60S ribosomal protein L19	1301	5	5	5	26	26	26	23.466	46.927	96002000	48
24.3322	24.3835	24.795	24.6301	24.5617	24.5226		0.171611	-0.0679569	0.953988	P84103	P84103	SRSF3	Serine/arginine-rich splicing factor 3	1302	4	3	3	25.6	25.6	25.6	19.329	9.3658	175690000	34
25.9075	23.776	23.0885	27.1004	26.2629	20.3203		0.0452095	-0.303853	0.810086	P98088	P98088	MUC5AC	Mucin-5AC	1304	59	55	55	21.1	20.2	20.2	585.56	323.31	506430000	188
22.4111	22.1704	21.8209	21.8924	21.3828	18.4181		0.646682	1.56969	2.96842	P98179	P98179	RBM3	RNA-binding protein 3	1305	1	1	1	11.5	11.5	11.5	17.17	3.2361	30092000	24
24.0621	24.0315	24.0626	23.7876	23.1458	23.538		1.39946	0.561589	1.47589	P99999;P00004	P99999	CYCS	Cytochrome c	1307	4	4	4	38.1	38.1	38.1	11.749	18.311	105340000	43
24.3133	24.4078	23.8893	24.0047	23.7116	23.9666		0.773837	0.309204	1.23902	Q00325	Q00325	SLC25A3	Phosphate carrier protein, mitochondrial	1310	6	6	6	19.3	19.3	19.3	40.094	34.257	126960000	27
23.8203	23.9335	24.0344	24.1	23.9756	23.6991		0.0109702	0.00444603	1.00309	Q00341	Q00341	HDLBP	Vigilin	1311	18	18	18	20	20	20	141.45	157.84	121610000	83
21.2633	20.9946	21.7741	22.0724	21.2157	18.7593		0.258406	0.66151	1.58174	Q00577	Q00577	PURA	Transcriptional activator protein Pur-alpha	1313	3	3	3	18	18	18	34.91	13.313	20738000	10
27.3534	27.3903	27.3482	27.4102	27.4713	26.9055		0.220363	0.101624	1.07298	Q00610	Q00610	CLTC	Clathrin heavy chain 1	1314	54	54	41	39.4	39.4	33	191.61	323.31	1228700000	456
23.3648	23.4468	23.4534	23.2584	23.8391	23.7068		0.432182	-0.179787	0.882834	Q00688	Q00688	FKBP3	Peptidyl-prolyl cis-trans isomerase FKBP3	1316	9	9	9	46	46	46	25.177	48.518	85542000	36
22.2952	22.2156	21.7269	22.6444	22.4107	21.9487		0.398928	-0.255372	0.837771	Q00765	Q00765	REEP5	Receptor expression-enhancing protein 5	1317	4	4	4	14.8	14.8	14.8	21.493	11.699	39620000	28
21.675	21.7373	22.1618	22.1744	22.5736	21.4032		0.196638	-0.192373	0.875165	Q00796	Q00796	SORD	Sorbitol dehydrogenase	1318	4	4	4	20.4	20.4	20.4	38.324	25.231	34889000	26
27.2602	27.4362	27.4057	27.3255	27.3347	27.3828		0.126211	0.019687	1.01374	Q00839	Q00839	HNRNPU	Heterogeneous nuclear ribonucleoprotein U	1319	22	22	21	28.1	28.1	27.4	90.583	203.91	1201700000	216
26.2	26.1118	26.0476	26.3583	26.5767	26.3932		1.78987	-0.322919	0.799451	Q01082;P11277	Q01082	SPTBN1	Spectrin beta chain, non-erythrocytic 1	1320	73	73	68	41.1	41.1	38.7	274.61	323.31	592930000	380
24.425	24.7415	24.3762	24.1019	24.543	24.0885		0.647882	0.269765	1.20561	Q01105;P0DME0	Q01105;P0DME0	SET;SETSIP	Protein SET;Protein SETSIP	1321	7	7	7	25.5	25.5	25.5	33.488	40.511	152050000	39
23.2177	23.1625	23.3709	23.5717	23.4127	23.4711		1.40739	-0.234796	0.849805	Q01130;Q9BRL6	Q01130	SRSF2	Serine/arginine-rich splicing factor 2	1322	5	5	5	21.7	21.7	21.7	25.476	33.578	84094000	43
22.823	22.827	23.224	21.1538	22.0907	21.9129		1.76077	1.23887	2.36013	Q01469	Q01469	FABP5	Fatty acid-binding protein, epidermal	1324	4	4	4	31.9	31.9	31.9	15.164	45.674	36630000	19
23.9338	24.0141	23.668	24.1061	24.0006	23.317		0.0845385	0.0640806	1.04542	Q01518	Q01518	CAP1	Adenylyl cyclase-associated protein 1	1325	6	6	6	14.7	14.7	14.7	51.901	139.59	115330000	43
22.7225	22.2067	22.7705	22.8233	23.0257	23.2271		1.0017	-0.458782	0.727601	Q01844	Q01844	EWSR1	RNA-binding protein EWS	1329	4	4	4	10.1	10.1	10.1	68.477	100.61	54893000	35
23.9855	24.3978	24.0609	23.746	23.6924	22.8936		1.09102	0.704025	1.62904	Q02543	Q02543	RPL18A	60S ribosomal protein L18a	1333	5	5	5	29.5	29.5	29.5	20.762	24.689	112060000	36
23.157	23.4333	23.6278	23.0109	22.9068	23.2881		0.884177	0.337419	1.26349	Q02790	Q02790	FKBP4	Peptidyl-prolyl cis-trans isomerase FKBP4;Peptidyl-prolyl cis-trans isomerase FKBP4, N-terminally processed	1335	11	11	11	37	37	37	51.804	158.55	69694000	79
22.7312	22.4363	22.638	23.1179	22.859	22.5946		0.663701	-0.25531	0.837807	Q02818	Q02818	NUCB1	Nucleobindin-1	1336	11	11	11	27.3	27.3	27.3	53.879	36.664	53842000	49
25.7182	25.7876	25.3698	25.3721	25.8397	25.9404		0.158821	-0.0921694	0.938111	Q02878	Q02878	RPL6	60S ribosomal protein L6	1337	10	10	10	28.8	28.8	28.8	32.728	42.197	374150000	68
21.7701	21.9047	21.8367	21.9617	21.9574	21.6627		0.0776317	-0.0234362	0.983886	Q02880;P11388	Q02880	TOP2B	DNA topoisomerase 2-beta	1338	8	8	8	6.8	6.8	6.8	183.26	21.202	27513000	18
22.8197	22.7581	22.5456	22.7817	22.8549	22.4566		0.022849	0.0101166	1.00704	Q02978	Q02978	SLC25A11	Mitochondrial 2-oxoglutarate/malate carrier protein	1340	8	8	8	30.6	30.6	30.6	34.061	66.061	48214000	36
20.4209	20.4452	20.3228	20.1464	20.5501	20.8102		0.208531	-0.105951	0.929192	Q03154	Q03154	ACY1	Aminoacylase-1	1342	5	5	5	15	15	15	45.884	6.0858	9702400	14
21.0909	21.2514	20.7006	21.1741	21.3644	21.1868		0.580163	-0.227427	0.854157	Q03252	Q03252	LMNB2	Lamin-B2	1344	6	6	6	11	11	11	69.948	25.243	16720000	16
22.4554	22.4328	22.8249	22.1524	23.187	23.2693		0.321228	-0.298544	0.813073	Q04446	Q04446	GBE1	1,4-alpha-glucan-branching enzyme	1347	7	7	7	11.1	11.1	11.1	80.473	17.613	48856000	25
23.8521	23.9503	24.2726	23.8646	23.6917	23.6764		0.933729	0.280788	1.21486	Q04637;O43432	Q04637	EIF4G1	Eukaryotic translation initiation factor 4 gamma 1	1348	17	17	17	14.9	14.9	14.9	175.49	115.4	108630000	79
22.4269	22.545	22.1901	22.1433	22.5555	21.8286		0.37799	0.211532	1.15792	Q04760	Q04760	GLO1	Lactoylglutathione lyase	1349	4	4	4	33.2	33.2	33.2	20.777	12.056	33735000	14
22.3678	22.7919	22.6436	21.782	21.438	22.0584		1.73967	0.841658	1.79211	Q04837	Q04837	SSBP1	Single-stranded DNA-binding protein, mitochondrial	1350	4	4	4	33.1	33.1	33.1	17.259	173.72	34644000	20
22.7364	22.4032	22.2618	21.8715	22.4017	22.0926		0.761891	0.345168	1.2703	Q04917	Q04917	YWHAH	14-3-3 protein eta	1351	6	4	4	28	20.7	20.7	28.218	55.498	36770000	17
24.2268	23.4363	23.8567	24.3911	23.7343	24.0575		0.302903	-0.221024	0.857957	Q04941	Q04941	PLP2	Proteolipid protein 2	1352	2	2	2	18.4	18.4	18.4	16.691	9.5648	117070000	18
22.2866	22.4205	22.5287	22.7068	22.8626	22.3247		0.557651	-0.219422	0.858909	Q05193	Q05193	DNM1	Dynamin-1	1353	8	8	5	15.5	15.5	12.6	97.407	36.178	46519000	25
20.5274	20.7841	18.0252	21.098	20.9098	21.0982		0.643023	-1.25643	0.418578	Q05209	Q05209	PTPN12	Tyrosine-protein phosphatase non-receptor type 12	1354	3	3	3	7.9	7.9	7.9	88.105	48.778	12920000	11
22.5577	22.7582	21.4374	23.1288	22.6764	18.9156		0.18501	0.677495	1.59936	Q05639	Q05639	EEF1A2	Elongation factor 1-alpha 2	1357	10	3	3	38.7	20.1	20.1	50.47	14.887	61356000	31
21.4902	21.5352	21.6597	22.0874	21.9868	21.9948		2.80931	-0.461305	0.726329	Q05682	Q05682	CALD1	Caldesmon	1358	6	6	6	10.5	10.5	10.5	93.23	92.225	26493000	37
22.0489	22.31	22.3561	23.0369	22.9791	22.7553		2.22498	-0.685443	0.621815	Q06210;O94808	Q06210	GFPT1	Glutamine--fructose-6-phosphate aminotransferase [isomerizing] 1	1362	13	13	13	23.6	23.6	23.6	78.806	50.188	50124000	37
24.2409	23.8935	24.0501	24.2626	24.7613	24.7287		1.29092	-0.522725	0.696056	Q06323	Q06323	PSME1	Proteasome activator complex subunit 1	1363	14	14	14	50.2	50.2	50.2	28.723	73.917	143340000	74
28.2715	28.5524	28.6281	28.4497	28.4289	28.4215		0.176627	0.050642	1.03573	Q06830;P32119	Q06830	PRDX1	Peroxiredoxin-1	1364	16	16	14	67.3	67.3	61.3	22.11	86.19	2778300000	293
25.8642	26.0914	26.087	25.733	25.7631	26.1408		0.375224	0.135235	1.09827	Q07020	Q07020	RPL18	60S ribosomal protein L18	1365	6	6	6	31.4	31.4	31.4	21.634	85.221	459500000	54
26.3823	26.6806	26.6525	25.635	26.2288	25.1916		1.31747	0.88667	1.8489	Q07021	Q07021	C1QBP	Complement component 1 Q subcomponent-binding protein, mitochondrial	1366	7	7	7	33.3	33.3	33.3	31.362	90.21	540470000	82
24.818	24.2107	24.4322	24.8365	24.0194	24.3246		0.114181	0.0934811	1.06694	Q07065	Q07065	CKAP4	Cytoskeleton-associated protein 4	1367	21	21	21	44.2	44.2	44.2	66.022	264.65	172330000	112
20.7043	20.9932	20.6794	21.0695	21.1253	20.7707		0.587026	-0.196199	0.872847	Q07157	Q07157	TJP1	Tight junction protein ZO-1	1368	9	9	9	8	8	8	195.46	28.724	14199000	16
24.3226	23.7882	24.2641	22.81	24.1444	23.8218		0.539304	0.532875	1.44681	Q07666;O75525;Q5VWX1	Q07666	KHDRBS1	KH domain-containing, RNA-binding, signal transduction-associated protein 1	1369	6	6	6	19	19	19	48.227	18.536	96225000	28
21.3065	21.26	21.2635	21.276	21.4283	20.4324		0.303229	0.231124	1.17375	Q07812	Q07812	BAX	Apoptosis regulator BAX	1370	4	4	4	25.5	25.5	25.5	21.184	24.572	17993000	30
24.674	24.5177	24.8073	24.8726	24.7948	24.7926		0.810842	-0.153695	0.898945	Q07955	Q07955	SRSF1	Serine/arginine-rich splicing factor 1	1373	9	9	8	35.9	35.9	33.1	27.744	33.429	207360000	118
21.9963	21.8644	21.3446	22.0856	21.8693	22.2498		0.66379	-0.333096	0.793831	Q07960	Q07960	ARHGAP1	Rho GTPase-activating protein 1	1374	6	6	6	21.6	21.6	21.6	50.435	45.559	30292000	26
25.5131	25.8044	25.9471	25.825	25.6427	25.969		0.132907	-0.0573298	0.961041	Q08211	Q08211	DHX9	ATP-dependent RNA helicase A	1376	31	31	31	35.1	35.1	35.1	140.96	218.38	420400000	201
23.772	23.3423	23.7871	23.0717	24.3735	24.7299		0.333731	-0.424554	0.745069	Q08257	Q08257	CRYZ	Quinone oxidoreductase	1377	10	10	10	44.4	44.4	44.4	35.206	24.168	108360000	72
20.3363	19.6223	17.3001	21.4223	22.2438	20.3221		0.980424	-2.24321	0.211216	Q08380	Q08380	LGALS3BP	Galectin-3-binding protein	1378	6	6	6	16.1	16.1	16.1	65.33	24.751	18404000	16
21.8236	22.2723	22.2098	21.7361	21.3626	21.7107		1.26542	0.498794	1.41303	Q08945	Q08945	SSRP1	FACT complex subunit SSRP1	1381	7	7	7	11.4	11.4	11.4	81.074	57.581	25635000	23
21.401	21.1756	21.2019	17.3961	20.2979	19.9587		1.044	2.0419	4.11787	Q08J23	Q08J23	NSUN2	tRNA (cytosine(34)-C(5))-methyltransferase	1382	4	4	4	7.3	7.3	7.3	86.47	21.242	11895000	8
22.9049	22.7801	23.3922	22.5795	22.6269	23.2603		0.284877	0.203531	1.15151	Q09028	Q09028	RBBP4	Histone-binding protein RBBP4	1383	6	6	4	21.2	21.2	16.2	47.655	38.666	54594000	34
28.2521	27.7139	28.2609	28.2621	28.4482	28.5411		0.793989	-0.341469	0.789237	Q09666	Q09666	AHNAK	Neuroblast differentiation-associated protein AHNAK	1385	169	169	168	54.4	54.4	54.4	629.09	323.31	2338600000	934
20.6265	20.9213	20.0772	20.2611	21.1191	20.1525		0.0262002	0.0307357	1.02153	Q12765	Q12765	SCRN1	Secernin-1	1391	5	5	5	15.9	15.9	15.9	46.382	10.767	10700000	12
20.7624	20.7564	20.9147	21.1002	20.728	20.7126		0.0931942	-0.0357526	0.975523	Q12792	Q12792	TWF1	Twinfilin-1	1394	3	3	3	12.9	12.9	12.9	40.282	75.68	13725000	19
26.8553	26.9699	26.9126	26.0595	26.3133	25.8131		2.34124	0.850657	1.80332	Q12797;O14879	Q12797	ASPH	Aspartyl/asparaginyl beta-hydroxylase	1395	17	17	17	27.7	27.7	27.7	85.862	221.23	693360000	168
22.0145	21.4568	21.1598	23.0816	22.3022	22.2266		1.25722	-0.993063	0.50241	Q12860	Q12860	CNTN1	Contactin-1	1398	10	10	10	15.4	15.4	15.4	113.32	46.413	39991000	26
23.531	22.7975	22.8583	23.9642	23.1034	22.4295		0.0721448	-0.103447	0.930806	Q12864	Q12864	CDH17	Cadherin-17	1399	15	15	15	24.4	24.4	24.4	92.218	83.359	79464000	47
21.9999	22.0095	22.3833	22.195	22.2009	22.1911		0.197187	-0.0647672	0.9561	Q12874	Q12874	SF3A3	Splicing factor 3A subunit 3	1400	7	7	7	18.6	18.6	18.6	58.848	93.998	33081000	26
21.9425	21.8049	21.9036	21.7594	21.6892	21.917		0.531504	0.0951163	1.06815	Q12888	Q12888	TP53BP1	Tumor suppressor p53-binding protein 1	1401	8	8	8	7.4	7.4	7.4	213.57	18.316	26707000	26
22.61	22.9744	23.0154	22.7485	22.8469	22.0205		0.491676	0.327995	1.25527	Q12904	Q12904	AIMP1	Aminoacyl tRNA synthase complex-interacting multifunctional protein 1;Endothelial monocyte-activating polypeptide 2	1402	8	8	8	38.1	38.1	38.1	34.352	12.83	47921000	21
24.5669	24.8224	24.7188	24.4503	24.5821	24.5308		1.02085	0.18163	1.13416	Q12905	Q12905	ILF2	Interleukin enhancer-binding factor 2	1403	12	12	12	37.9	37.9	37.9	43.062	71.36	186640000	81
24.7375	24.9741	24.9721	24.96	25.0684	25.4361		0.726284	-0.260293	0.834918	Q12906	Q12906	ILF3	Interleukin enhancer-binding factor 3	1404	24	24	21	39	39	36.5	95.337	118.9	241320000	157
23.2819	23.1407	23.0386	22.7866	23.0914	23.107		0.559063	0.158736	1.11631	Q12907	Q12907	LMAN2	Vesicular integral-membrane protein VIP36	1405	6	6	6	24.7	24.7	24.7	40.228	48.033	61800000	57
23.224	23.5223	23.5657	22.783	22.664	23.2492		1.2144	0.5386	1.45256	Q12931	Q12931	TRAP1	Heat shock protein 75 kDa, mitochondrial	1407	9	9	9	17.8	17.8	17.8	80.109	90.849	64000000	60
22.337	21.9741	22.1437	22.6221	22.1281	22.4109		0.593312	-0.235436	0.849428	Q12965;O00160	Q12965	MYO1E	Unconventional myosin-Ie	1408	10	10	10	10.5	10.5	10.5	127.06	38.28	31760000	25
24.4245	24.7194	24.5032	24.4649	25.0903	24.3843		0.151639	-0.0974916	0.934657	Q13011	Q13011	ECH1	Delta(3,5)-Delta(2,4)-dienoyl-CoA isomerase, mitochondrial	1411	10	10	10	38.4	38.4	38.4	35.816	87.942	187990000	82
21.4558	21.0193	21.3996	21.6856	21.5914	21.5295		1.00916	-0.310596	0.806309	Q13045	Q13045	FLII	Protein flightless-1 homolog	1412	6	6	6	6.1	6.1	6.1	144.75	32.566	22069000	22
22.9966	20.8151	22.7381	21.868	18.3504	23.0877		0.274994	1.08123	2.11584	Q13085;O00763	Q13085;O00763	ACACA;ACACB	Acetyl-CoA carboxylase 1;Biotin carboxylase;Acetyl-CoA carboxylase 2;Biotin carboxylase	1413	2	2	2	0.9	0.9	0.9	265.55	2.5575	32546000	7
19.9252	19.7366	20.0714	20.2347	18.8752	20.6912		0.0134925	-0.0226008	0.984456	Q13131;P54646	Q13131;P54646	PRKAA1;PRKAA2	5-AMP-activated protein kinase catalytic subunit alpha-1;5-AMP-activated protein kinase catalytic subunit alpha-2	1415	2	2	2	4.8	4.8	4.8	64.009	7.4854	7825000	7
21.0983	20.928	21.0541	20.8226	20.8006	20.8358		1.78427	0.207109	1.15437	Q13148	Q13148	TARDBP	TAR DNA-binding protein 43	1416	3	3	3	9.9	9.9	9.9	44.739	40.962	14410000	13
23.1791	23.9495	23.6901	23.4271	23.8193	21.7158		0.379896	0.618821	1.53562	Q13151	Q13151	HNRNPA0	Heterogeneous nuclear ribonucleoprotein A0	1417	4	4	4	19	19	19	30.84	24.653	129220000	29
22.5169	22.2664	23.0417	22.2033	22.45	21.1881		0.668469	0.661207	1.5814	Q13155	Q13155	AIMP2	Aminoacyl tRNA synthase complex-interacting multifunctional protein 2	1418	4	4	4	20	20	20	35.348	20.983	37908000	18
24.536	24.3727	24.3942	24.1883	24.4013	24.3472		0.67673	0.122044	1.08828	Q13162	Q13162	PRDX4	Peroxiredoxin-4	1419	12	10	10	59	54.6	54.6	30.54	64.102	157050000	86
22.0938	22.042	22.3499	22.5788	22.0131	22.3727		0.347044	-0.159619	0.895261	Q13177;O75914;Q13153	Q13177	PAK2	Serine/threonine-protein kinase PAK 2;PAK-2p27;PAK-2p34	1420	7	7	7	21.6	21.6	21.6	58.042	47.542	35063000	29
23.1957	23.2394	23.7047	23.225	23.135	23.7118		0.0316014	0.0226987	1.01586	Q13185	Q13185	CBX3	Chromobox protein homolog 3	1421	6	6	5	30.1	30.1	21.3	20.811	81.713	80672000	59
23.1022	23.1784	23.258	23.2991	23.0404	23.8171		0.370511	-0.206018	0.866927	Q13200	Q13200	PSMD2	26S proteasome non-ATPase regulatory subunit 2	1422	12	12	12	16.9	16.9	16.9	100.2	122.27	71170000	72
23.7897	23.2595	23.2717	24.4231	24.0298	24.0403		1.53608	-0.724073	0.605386	Q13228	Q13228	SELENBP1	Selenium-binding protein 1	1423	11	11	11	29.9	29.9	29.9	52.39	101.42	116080000	63
20.467	20.2342	19.9959	20.7383	19.9785	20.5062		0.266713	-0.175322	0.88557	Q13232	Q13232	NME3	Nucleoside diphosphate kinase 3	1424	3	3	3	21.3	21.3	21.3	19.015	7.8508	10205000	11
18.5928	21.4087	21.1983	20.8283	21.2238	20.9388		0.260476	-0.597052	0.661104	Q13242	Q13242	SRSF9	Serine/arginine-rich splicing factor 9	1425	5	4	4	24.4	21.3	21.3	25.542	8.4189	14310000	8
22.7116	23.1211	23.1773	22.5175	22.8275	22.9815		0.496226	0.227831	1.17107	Q13247;Q08170	Q13247	SRSF6	Serine/arginine-rich splicing factor 6	1427	3	3	2	7.3	7.3	4.7	39.586	9.6217	52488000	12
24.6671	25.016	25.0379	24.9838	24.8431	25.0079		0.104504	-0.0379086	0.974066	Q13263	Q13263	TRIM28	Transcription intermediary factor 1-beta	1428	22	22	22	44.1	44.1	44.1	88.549	164.35	216310000	145
22.6927	22.7793	22.9324	22.8035	22.2766	22.3122		0.852404	0.337339	1.26342	Q13283	Q13283	G3BP1	Ras GTPase-activating protein-binding protein 1	1429	8	8	8	25.3	25.3	25.3	52.164	47.246	45147000	40
21.5701	21.7575	21.6637	21.5391	21.7547	21.6686		0.0393903	0.00959524	1.00667	Q13347	Q13347	EIF3I	Eukaryotic translation initiation factor 3 subunit I	1432	7	7	7	29.5	29.5	29.5	36.501	11.636	23820000	26
21.5573	21.7302	22.0213	21.9747	21.7713	22.4201		0.537456	-0.285776	0.8203	Q13409	Q13409	DYNC1I2	Cytoplasmic dynein 1 intermediate chain 2	1436	5	5	5	10.8	10.8	10.8	71.456	22.611	29610000	30
14.8843	14.5625	14.5418	15.0774	18.534	15.1043		0.613414	-1.57571	0.335479	Q13418	Q13418	ILK	Integrin-linked protein kinase	1437	2	2	2	3.8	3.8	3.8	51.419	1.9708	188810	2
21.9297	21.5318	21.5294	22.1681	22.3193	22.275		1.86556	-0.590508	0.664109	Q13428	Q13428	TCOF1	Treacle protein	1439	11	11	11	11.8	11.8	11.8	152.1	57.379	28920000	33
22.7996	23.1502	22.983	23.1468	23.1975	22.9774		0.462367	-0.129634	0.914064	Q13435	Q13435	SF3B2	Splicing factor 3B subunit 2	1440	13	13	13	16.4	16.4	16.4	100.23	113.54	61218000	43
23.1011	22.9838	22.9164	22.5545	22.8204	23.1864		0.313988	0.146662	1.10701	Q13442	Q13442	PDAP1	28 kDa heat- and acid-stable phosphoprotein	1441	3	3	3	21.5	21.5	21.5	20.63	53.782	53888000	14
21.4443	21.6416	21.5177	21.0191	21.7808	19.2545		0.493814	0.849723	1.80215	Q13492;O60641	Q13492	PICALM	Phosphatidylinositol-binding clathrin assembly protein	1445	4	4	4	11.5	11.5	11.5	70.754	54.283	17845000	24
21.7966	22.2833	22.6468	21.836	21.4512	22.3823		0.409372	0.352419	1.2767	Q13501	Q13501	SQSTM1	Sequestosome-1	1446	8	8	8	36.1	36.1	36.1	47.687	104.01	28589000	35
22.1332	21.7952	21.8091	22.272	21.868	22.0135		0.35706	-0.13869	0.908344	Q13509;Q9H4B7	Q13509	TUBB3	Tubulin beta-3 chain	1448	17	6	3	41.8	16.2	9.6	50.432	28.679	32327000	52
21.5627	20.9241	21.2189	21.6539	22.0423	22.3974		1.31656	-0.795968	0.575956	Q13510	Q13510	ASAH1	Acid ceramidase;Acid ceramidase subunit alpha;Acid ceramidase subunit beta	1449	4	4	4	14.2	14.2	14.2	44.659	18.714	24159000	19
18.9237	20.5041	20.6218	20.3832	20.7107	21.2367		0.56118	-0.760363	0.590348	Q13526;O15428	Q13526	PIN1	Peptidyl-prolyl cis-trans isomerase NIMA-interacting 1	1451	3	3	3	31.3	31.3	31.3	18.243	49.304	11457000	11
20.6836	21.2166	20.9988	20.7742	20.8311	20.9098		0.330202	0.128014	1.09279	Q13547;O15379	Q13547	HDAC1	Histone deacetylase 1	1454	5	5	2	12.4	12.4	5.8	55.102	13.733	13683000	18
21.7614	21.6119	21.9871	22.4216	22.3156	22.2803		2.03769	-0.552329	0.681918	Q13557;Q9UQM7;Q13555;Q13554	Q13557	CAMK2D	Calcium/calmodulin-dependent protein kinase type II subunit delta	1455	5	5	5	15	15	15	56.369	99.687	31602000	23
22.5058	22.6291	22.8414	22.8125	22.5753	22.5781		0.00920956	0.00351524	1.00244	Q13561	Q13561	DCTN2	Dynactin subunit 2	1456	8	8	8	28.4	28.4	28.4	44.23	41.979	47867000	29
20.3012	18.8539	20.2229	19.8496	20.0084	20.383		0.227024	-0.287677	0.81922	Q13573	Q13573	SNW1	SNW domain-containing protein 1	1458	4	4	4	8.8	8.8	8.8	61.494	7.6037	6660800	7
24.1986	23.9906	24.2737	24.438	24.8397	25.4188		1.17855	-0.744534	0.596861	Q13576	Q13576	IQGAP2	Ras GTPase-activating-like protein IQGAP2	1459	35	33	33	28.3	27.3	27.3	180.58	264.2	171250000	163
20.2821	19.968	19.5322	19.7109	20.856	19.8868		0.207574	-0.223818	0.856296	Q13586	Q13586	STIM1	Stromal interaction molecule 1	1460	5	5	5	9.3	9.3	9.3	77.422	8.9524	8125700	12
19.9675	20.2325	19.1103	19.9228	19.884	19.1466		0.10117	0.118968	1.08596	Q13595	Q13595	TRA2A	Transformer-2 protein homolog alpha	1461	2	2	2	12.4	12.4	12.4	32.688	10.268	5058400	4
21.3244	21.6395	20.94	18.0757	21.2389	21.1426		0.470221	1.14892	2.21748	Q13596	Q13596	SNX1	Sorting nexin-1	1462	7	7	5	14.6	14.6	10.5	59.069	15.426	15793000	20
23.6557	23.4752	23.8376	23.6875	24.2797	24.3331		0.892836	-0.443977	0.735106	Q13740	Q13740	ALCAM	CD166 antigen	1467	14	14	14	31.9	31.9	31.9	65.102	45.458	109740000	75
26.6034	26.5021	26.3875	26.7988	26.9785	26.9076		2.08927	-0.397312	0.759272	Q13813	Q13813	SPTAN1	Spectrin alpha chain, non-erythrocytic 1	1468	92	92	92	44.6	44.6	44.6	284.54	323.31	794630000	475
25.4424	25.5557	25.3792	25.545	25.3717	25.0901		0.362303	0.123524	1.08939	Q13838	Q13838	DDX39B	Spliceosome RNA helicase DDX39B	1469	14	14	4	43.7	43.7	17.1	48.991	64.911	316800000	114
21.074	20.8221	21.0214	21.0024	21.4631	19.1115		0.243912	0.44685	1.36306	Q13867	Q13867	BLMH	Bleomycin hydrolase	1470	4	4	4	15.2	15.2	15.2	52.562	8.0259	14494000	11
20.7837	21.0545	20.8191	21.06	21.4753	21.3378		1.2774	-0.405235	0.755113	Q13885;Q9BVA1	Q13885;Q9BVA1	TUBB2A;TUBB2B	Tubulin beta-2A chain;Tubulin beta-2B chain	1471	19	5	4	57.1	18	15.3	49.906	18.02	17152000	16
21.2063	21.1065	21.1299	20.4321	20.5938	18.8114		0.98877	1.20185	2.30034	Q14008	Q14008	CKAP5	Cytoskeleton-associated protein 5	1473	6	6	6	5.7	5.7	5.7	225.49	13.814	11951000	10
21.8057	21.5169	21.5506	21.5512	21.7743	17.8055		0.410594	1.24738	2.37409	Q14019	Q14019	COTL1	Coactosin-like protein	1475	4	4	4	37.3	37.3	37.3	15.945	12.422	20700000	14
25.8924	25.7344	25.8528	25.6089	25.8703	24.7322		0.536762	0.422763	1.34049	Q14103	Q14103	HNRNPD	Heterogeneous nuclear ribonucleoprotein D0	1477	10	10	9	27.3	27.3	25.1	38.434	87.642	455250000	115
20.394	18.1369	20.3166	20.2946	21.0855	20.23		0.511234	-0.920827	0.528206	Q14108	Q14108	SCARB2	Lysosome membrane protein 2	1478	3	3	3	6.9	6.9	6.9	54.29	8.7326	10240000	9
24.2176	23.7676	23.6161	24.8288	24.1247	22.358		0.043546	0.0965977	1.06925	Q14126	Q14126	DSG2	Desmoglein-2	1480	11	11	11	16	16	16	122.29	49.518	115310000	37
21.0401	21.5474	21.6572	20.845	20.9721	21.1787		0.910118	0.416266	1.33447	Q14137	Q14137	BOP1	Ribosome biogenesis protein BOP1	1481	4	4	4	9.2	9.2	9.2	83.629	8.7487	16989000	20
23.4722	23.7216	23.7333	23.2332	23.3386	23.121		1.75137	0.411443	1.33002	Q14152	Q14152	EIF3A	Eukaryotic translation initiation factor 3 subunit A	1483	20	20	20	17.4	17.4	17.4	166.57	69.178	78703000	73
22.3882	22.3768	22.4486	22.0769	22.1441	21.8202		1.7424	0.390846	1.31116	Q14157	Q14157	UBAP2L	Ubiquitin-associated protein 2-like	1484	8	8	8	13.6	13.6	13.6	114.53	36.956	34821000	40
21.2839	21.1802	21.5562	21.8094	21.587	21.6061		1.15923	-0.327351	0.796999	Q14165	Q14165	MLEC	Malectin	1485	6	6	6	30.5	30.5	30.5	32.233	38.183	25069000	24
20.6402	20.8821	20.6671	20.7805	20.5984	17.9643		0.446728	0.94869	1.93012	Q14166	Q14166	TTLL12	Tubulin--tyrosine ligase-like protein 12	1486	3	3	3	9.3	9.3	9.3	74.403	6.0601	11247000	7
21.3727	21.6194	21.3565	21.5743	21.208	21.4715		0.0806942	0.0316143	1.02216	Q14203	Q14203	DCTN1	Dynactin subunit 1	1488	7	6	6	7.6	7.1	7.1	141.69	10.322	19960000	25
25.6243	25.7829	25.7931	25.9419	25.5852	25.7685		0.0975169	-0.0317434	0.978237	Q14204	Q14204	DYNC1H1	Cytoplasmic dynein 1 heavy chain 1	1489	78	78	78	21.7	21.7	21.7	532.4	323.31	408930000	304
24.1651	23.9707	24.1929	24.7148	24.7691	24.6447		2.80041	-0.599943	0.65978	Q14247	Q14247	CTTN	Src substrate cortactin	1492	14	14	14	31.1	31.1	31.1	61.585	220.17	174630000	104
22.1008	21.7885	21.7809	22.1181	22.268	22.5125		1.23336	-0.409512	0.752878	Q14254	Q14254	FLOT2	Flotillin-2	1493	7	7	7	23.6	23.6	23.6	47.064	81.572	33291000	28
21.9944	22.1039	22.0762	21.9446	21.867	21.5048		0.960408	0.286043	1.21929	Q14257	Q14257	RCN2	Reticulocalbin-2	1494	6	6	6	27.1	27.1	27.1	36.876	84.467	27620000	28
21.5611	21.3193	21.5415	22.0188	22.3549	19.2635		0.0951927	0.261599	1.19881	Q14258	Q14258	TRIM25	E3 ubiquitin/ISG15 ligase TRIM25	1495	8	8	8	16.7	16.7	16.7	70.973	45.823	25210000	22
20.6944	20.4212	20.651	20.7479	21.0288	21.059		1.28193	-0.356386	0.781119	Q14376	Q14376	GALE	UDP-glucose 4-epimerase	1497	3	3	3	18.4	18.4	18.4	38.281	70.803	12347000	18
20.1432	17.8645	20.0706	21.8449	20.4178	20.5151		0.826813	-1.56649	0.337629	Q14432	Q14432	PDE3A	cGMP-inhibited 3,5-cyclic phosphodiesterase A	1498	4	4	4	5.7	5.7	5.7	124.98	60.789	12963000	10
22.8673	23.1356	23.3693	22.8692	22.971	23.3692		0.0919068	0.0542723	1.03834	Q14444	Q14444	CAPRIN1	Caprin-1	1499	6	6	6	13.4	13.4	13.4	78.365	40.116	62499000	60
22.1919	22.3775	22.4988	21.8753	22.216	21.9895		1.15396	0.329102	1.25623	Q14498	Q14498	RBM39	RNA-binding protein 39	1500	5	5	5	12.8	12.8	12.8	59.379	63.975	29895000	19
20.6539	21.6731	22.4182	21.5244	20.3254	20.9321		0.457221	0.654421	1.57398	Q14533;O43790;P78385;P15241;A6NCN2	Q14533;O43790;P78385	KRT81;KRT86;KRT83	Keratin, type II cuticular Hb1;Keratin, type II cuticular Hb6;Keratin, type II cuticular Hb3	1501	7	6	4	17.2	15.8	11.7	54.928	68.634	20898000	19
22.3954	22.322	22.5686	23.2383	23.0929	22.535		1.09358	-0.526728	0.694127	Q14651	Q14651	PLS1	Plastin-1	1504	13	10	10	23.7	18.1	18.1	70.253	65.38	54410000	36
20.4575	20.9115	20.2481	20.061	20.8955	20.2847		0.146995	0.125306	1.09074	Q14677	Q14677	CLINT1	Clathrin interactor 1	1506	4	4	4	7.2	7.2	7.2	68.259	9.6104	10536000	22
19.2483	19.9352	20.0204	19.719	19.4007	19.5578		0.268934	0.175471	1.12933	Q14690	Q14690	PDCD11	Protein RRP5 homolog	1508	4	4	4	2	2	2	208.7	6.4736	5953800	9
20.9588	21.2771	21.3236	20.9275	21.0043	18.5091		0.557104	1.03949	2.0555	Q14694	Q14694	USP10	Ubiquitin carboxyl-terminal hydrolase 10	1509	4	4	4	8.9	8.9	8.9	87.133	8.1231	13923000	10
21.8995	21.5588	22.0896	21.157	21.1759	21.4288		1.53971	0.595382	1.51087	Q14696	Q14696	MESDC2	LDLR chaperone MESD	1510	5	5	5	22.6	22.6	22.6	26.076	19.949	19779000	23
26.0472	26.013	25.9901	25.6278	25.2744	25.4037		2.29083	0.581444	1.49635	Q14697	Q14697	GANAB	Neutral alpha-glucosidase AB	1511	30	30	30	39.5	39.5	39.5	106.87	245.16	407760000	158
20.3471	21.1108	21.7731	20.0425	20.0268	19.2127		1.24902	1.31635	2.49035	Q14739	Q14739	LBR	Lamin-B receptor	1513	2	2	2	4.9	4.9	4.9	70.702	52.013	11230000	9
25.7264	25.5007	25.5911	26.3048	26.5978	26.3983		2.80008	-0.827571	0.563477	Q14764	Q14764	MVP	Major vault protein	1514	26	26	26	36.6	36.6	36.6	99.326	147.3	549050000	185
24.9052	24.3133	24.3074	24.8647	25.1652	24.4228		0.454564	-0.308906	0.807254	Q14847	Q14847	LASP1	LIM and SH3 domain protein 1	1517	9	9	9	45.6	45.6	45.6	29.717	82.528	233840000	57
25.0727	25.2918	25.4245	25.7752	26.1115	25.6238		1.50083	-0.573826	0.671833	Q14914	Q14914	PTGR1	Prostaglandin reductase 1	1519	15	15	15	51.4	51.4	51.4	35.869	84.1	411030000	200
23.836	24.2497	24.2721	23.6475	24.059	23.825		0.675184	0.27541	1.21034	Q14974	Q14974	KPNB1	Importin subunit beta-1	1520	12	12	12	18.5	18.5	18.5	97.169	196.02	119690000	96
20.1026	20.3178	20.4994	19.9276	20.0294	20.2053		0.833901	0.252515	1.19128	Q14978	Q14978	NOLC1	Nucleolar and coiled-body phosphoprotein 1	1521	3	3	3	5.3	5.3	5.3	73.602	3.6055	8413300	6
23.4773	23.5192	23.6583	23.5723	23.7189	23.9602		0.724579	-0.198892	0.871219	Q14980	Q14980	NUMA1	Nuclear mitotic apparatus protein 1	1522	30	30	30	20.8	20.8	20.8	238.26	261.25	92682000	118
22.2914	22.2038	21.9817	21.6302	21.9411	21.6279		1.42615	0.425917	1.34343	Q15008	Q15008	PSMD6	26S proteasome non-ATPase regulatory subunit 6	1524	5	5	5	15.9	15.9	15.9	45.531	13.901	29839000	29
23.6288	23.692	23.857	23.9292	23.9917	23.5228		0.212293	-0.0886358	0.940412	Q15019	Q15019	2002-09-01	Septin-2	1525	8	8	8	32.4	32.4	32.4	41.487	65.641	105500000	53
22.7989	23.0126	23.1749	22.6318	23.0061	22.8498		0.467851	0.166211	1.12211	Q15029	Q15029	EFTUD2	116 kDa U5 small nuclear ribonucleoprotein component	1528	14	13	13	22.4	21.4	21.4	109.43	45.454	55713000	45
22.3853	23.0556	22.8933	22.1993	22.0885	22.4996		1.02435	0.5156	1.42959	Q15046	Q15046	KARS	Lysine--tRNA ligase	1531	9	9	9	18.3	18.3	18.3	68.047	32.821	42828000	37
24.2525	24.1414	24.3454	24.2219	23.9254	23.7744		0.881113	0.272514	1.20791	Q15056	Q15056	EIF4H	Eukaryotic translation initiation factor 4H	1533	6	6	6	29.4	29.4	29.4	27.385	58.166	130670000	44
21.4704	21.6184	21.5016	20.8595	21.8221	17.9012		0.493395	1.33588	2.52429	Q15067	Q15067	ACOX1	Peroxisomal acyl-coenzyme A oxidase 1	1535	4	4	4	13.2	13.2	13.2	74.423	7.2676	18722000	12
26.8196	26.597	26.6955	26.606	26.3611	26.497		1.0605	0.216018	1.16152	Q15084	Q15084	PDIA6	Protein disulfide-isomerase A6	1537	14	14	14	37.5	37.5	37.5	48.121	216.42	741180000	140
23.486	23.4836	23.635	23.4113	23.5043	23.3296		0.776472	0.119771	1.08656	Q15102	Q15102	PAFAH1B3	Platelet-activating factor acetylhydrolase IB subunit gamma	1538	7	7	7	36.4	36.4	36.4	25.734	54.326	82502000	42
19.5339	19.7595	19.4465	17.3844	19.535	19.0561		0.630233	0.921442	1.89401	Q15126	Q15126	PMVK	Phosphomevalonate kinase	1539	3	3	3	14.6	14.6	14.6	21.995	3.544	3745900	6
28.2645	28.0659	28.1705	28.8329	28.7246	28.291		1.20494	-0.449187	0.732456	Q15149	Q15149	PLEC	Plectin	1540	193	193	188	45.1	45.1	43.5	531.78	323.31	2795600000	1143
20.4778	19.9618	19.8795	18.0423	20.0908	18.3364		0.898166	1.28322	2.43382	Q15155;P69849;Q5JPE7	Q15155;P69849;Q5JPE7	NOMO1;NOMO3;NOMO2	Nodal modulator 1;Nodal modulator 3;Nodal modulator 2	1541	3	3	3	3.8	3.8	3.8	134.32	13.008	7499400	6
24.2048	24.3464	24.4249	24.8415	24.5974	24.6398		1.68449	-0.367524	0.775111	Q15165	Q15165	PON2	Serum paraoxonase/arylesterase 2	1542	7	7	7	27.7	27.7	27.7	39.38	46.019	175620000	64
20.1132	20.3497	21.0158	19.7557	18.6969	18.3689		1.44799	1.55244	2.93313	Q15166	Q15166	PON3	Serum paraoxonase/lactonase 3	1543	3	3	3	12.1	12.1	12.1	39.607	6.5773	7879800	8
24.5243	24.5133	24.7219	24.7172	24.9846	24.8272		1.17051	-0.256467	0.837135	Q15181	Q15181	PPA1	Inorganic pyrophosphatase	1544	15	15	15	65.4	65.4	65.4	32.66	114.39	197580000	106
24.6226	25.017	25.4066	24.6368	24.9243	24.2521		0.618501	0.41095	1.32956	Q15185	Q15185	PTGES3	Prostaglandin E synthase 3	1545	5	5	5	35.6	35.6	35.6	18.697	58.71	213880000	37
23.6855	23.8965	23.9404	24.3286	24.3283	23.8331		0.81635	-0.322544	0.799658	Q15233	Q15233	NONO	Non-POU domain-containing octamer-binding protein	1546	13	12	11	31.2	29.5	28.2	54.231	134.51	131890000	112
20.4276	20.119	20.1906	20.7388	20.3795	20.2911		0.606388	-0.22407	0.856147	Q15257	Q15257	PPP2R4	Serine/threonine-protein phosphatase 2A activator	1547	4	4	4	12.3	12.3	12.3	40.667	13.76	10021000	16
23.3601	22.8107	23.0964	23.4476	23.3701	23.1512		0.572492	-0.233903	0.850331	Q15293	Q15293	RCN1	Reticulocalbin-1	1549	9	9	9	32.3	32.3	32.3	38.89	92.142	74875000	46
20.9128	20.4956	20.6795	21.0181	20.5514	19.7209		0.266925	0.265832	1.20233	Q15363	Q15363	TMED2	Transmembrane emp24 domain-containing protein 2	1550	2	2	2	12.4	12.4	12.4	22.761	16.125	11340000	16
26.4841	26.6707	26.6249	26.8359	26.8398	27.2896		1.15635	-0.395156	0.760407	Q15365	Q15365	PCBP1	Poly(rC)-binding protein 1	1551	12	12	9	61.2	61.2	50.3	37.497	124.35	886460000	146
24.9566	25.2183	24.9746	24.3716	24.4905	24.2019		2.36962	0.695148	1.61905	Q15366;P57721	Q15366	PCBP2	Poly(rC)-binding protein 2	1552	12	9	9	41.1	30.4	30.4	38.58	25.525	180940000	43
21.9186	21.5714	21.9421	21.6169	21.7373	21.6531		0.493901	0.141598	1.10313	Q15369	Q15369	TCEB1	Transcription elongation factor B polypeptide 1	1553	2	2	2	30.4	30.4	30.4	12.473	71.629	26968000	24
23.028	23.0858	22.8968	23.1843	23.216	22.9249		0.413447	-0.104853	0.929899	Q15370	Q15370	TCEB2	Transcription elongation factor B polypeptide 2	1554	4	4	4	31.4	31.4	31.4	13.133	26.175	64291000	22
22.8523	23.4285	23.23	23.0126	23.1306	23.1517		0.154208	0.0719738	1.05115	Q15393	Q15393	SF3B3	Splicing factor 3B subunit 3	1557	16	16	16	18.5	18.5	18.5	135.58	66.139	65359000	61
19.8836	20.0808	19.8926	20.3884	19.9834	18.8427		0.173648	0.214183	1.16005	Q15404	Q15404	RSU1	Ras suppressor protein 1	1558	2	2	2	8.7	8.7	8.7	31.54	5.3792	7368900	9
22.8955	22.9716	23.4176	23.3218	23.2387	23.8107		0.681544	-0.362153	0.778003	Q15424	Q15424	SAFB	Scaffold attachment factor B1	1560	9	9	3	15.5	15.5	5.5	102.64	99.151	74791000	48
22.4222	22.2486	22.4987	22.5331	22.4146	23.0412		0.592817	-0.273137	0.827518	Q15436	Q15436	SEC23A	Protein transport protein Sec23A	1563	8	8	7	15	15	13.5	86.16	131.72	44341000	39
23.3377	23.4669	23.5507	22.9964	23.4216	23.2745		0.726366	0.220921	1.16548	Q15459	Q15459	SF3A1	Splicing factor 3A subunit 1	1564	14	14	14	24.7	24.7	24.7	88.885	60.006	74991000	71
21.0609	21.3899	21.3121	21.0856	21.0356	21.4861		0.107891	0.0518939	1.03662	Q15599	Q15599	SLC9A3R2	Na(+)/H(+) exchange regulatory cofactor NHE-RF2	1565	6	6	6	24.9	24.9	24.9	37.413	27.115	15977000	21
21.9076	21.9551	22.1919	21.6443	21.7855	22.5495		0.0286266	0.0250963	1.01755	Q15637	Q15637	SF1	Splicing factor 1	1567	6	6	6	13.8	13.8	13.8	68.329	32.881	30763000	28
23.8941	23.982	24.3832	24.1498	23.9269	24.2181		0.0226139	-0.0118059	0.99185	Q15691;Q15555	Q15691	MAPRE1	Microtubule-associated protein RP/EB family member 1	1569	8	8	7	44.4	44.4	44.4	29.999	157.55	121860000	53
21.6452	22.005	22.2495	22.4363	22.2665	22.0848		0.661251	-0.29596	0.81453	Q15717;Q12926;P26378	Q15717	ELAVL1	ELAV-like protein 1	1571	4	4	4	15.6	15.6	15.6	36.091	13.341	30935000	18
21.7883	22.3317	22.1004	21.6343	21.7218	18.6545		0.617885	1.40329	2.64504	Q15758	Q15758	SLC1A5	Neutral amino acid transporter B(0)	1573	4	4	4	12.2	12.2	12.2	56.598	27.387	26698000	23
19.9101	20.0746	20.2876	19.8423	18.3421	18.6325		1.14715	1.1518	2.22191	Q15813	Q15813	TBCE	Tubulin-specific chaperone E	1574	2	2	2	4.9	4.9	4.9	59.345	12.141	5311000	8
22.8732	23.0406	23.1489	22.7141	22.5099	22.7627		1.48978	0.358635	1.28221	Q15819	Q15819	UBE2V2	Ubiquitin-conjugating enzyme E2 variant 2	1575	6	6	2	47.6	47.6	14.5	16.363	27.489	56476000	43
21.6661	21.6505	21.9862	22.5568	21.8874	22.4874		1.06749	-0.542929	0.686376	Q15836;P63027	Q15836;P63027	VAMP3;VAMP2	Vesicle-associated membrane protein 3;Vesicle-associated membrane protein 2	1576	3	3	3	40	40	40	11.309	79.795	32786000	23
23.4113	22.18	24.1573	23.6162	22.4924	23.4874		0.0251663	0.0508855	1.0359	Q15843	Q15843	NEDD8	NEDD8	1577	2	2	2	17.3	17.3	17.3	9.0714	15.282	84757000	19
24.4086	24.2636	24.4958	24.4058	24.2142	24.8082		0.175283	-0.0867634	0.941633	Q15907	Q15907	RAB11B	Ras-related protein Rab-11B	1578	10	10	2	50.5	50.5	13.3	24.488	209.89	166410000	44
22.2459	21.2612	21.7601	22.6291	22.3711	22.1828		0.957284	-0.638636	0.64232	Q15942	Q15942	ZYX	Zyxin	1579	10	10	10	30.8	30.8	30.8	61.277	71.361	35589000	36
22.7407	22.6849	22.6935	22.915	23.1201	22.8059		1.20669	-0.240657	0.84636	Q16181;Q6ZU15	Q16181	2007-09-01	Septin-7	1580	8	8	8	22.7	22.7	22.7	50.679	51.384	62622000	35
22.1435	21.5541	21.868	21.8534	21.6604	21.7942		0.182103	0.0858688	1.06133	Q16401	Q16401	PSMD5	26S proteasome non-ATPase regulatory subunit 5	1583	8	8	8	21.2	21.2	21.2	56.195	14.97	24849000	13
21.8513	22.3105	22.0425	21.7288	21.8558	22.0423		0.524659	0.192459	1.14271	Q16531	Q16531	DDB1	DNA damage-binding protein 1	1584	8	8	8	9.9	9.9	9.9	126.97	20.018	29141000	32
21.4338	21.8307	21.1942	18.84	21.5126	21.6402		0.369151	0.821973	1.76782	Q16543	Q16543	CDC37	Hsp90 co-chaperone Cdc37;Hsp90 co-chaperone Cdc37, N-terminally processed	1585	4	4	4	15.6	15.6	15.6	44.468	15.18	18403000	15
25.0647	25.0658	25.1206	25.9211	25.5777	25.6458		2.39024	-0.631192	0.645643	Q16555;Q14195;Q14194	Q16555	DPYSL2	Dihydropyrimidinase-related protein 2	1586	18	18	18	50.9	50.9	50.9	62.293	163.89	336530000	137
21.5668	21.3351	21.4512	21.9154	21.8057	21.9157		2.30506	-0.427905	0.743341	Q16563	Q16563	SYPL1	Synaptophysin-like protein 1	1587	2	2	2	13.9	13.9	13.9	28.565	8.5441	24562000	16
21.151	21.4582	21.8845	20.767	21.1171	18.9085		0.794013	1.23367	2.35165	Q16576	Q16576	RBBP7	Histone-binding protein RBBP7	1588	5	3	3	22.4	17.4	17.4	47.82	10.4	16398000	17
24.3436	24.5138	24.6437	24.3333	24.4996	24.0819		0.583814	0.195405	1.14505	Q16629	Q16629	SRSF7	Serine/arginine-rich splicing factor 7	1590	5	5	4	21.4	21.4	21.4	27.366	11.615	163970000	32
21.5854	21.6369	21.7794	21.735	21.6996	21.4162		0.162471	0.0503044	1.03548	Q16630	Q16630	CPSF6	Cleavage and polyadenylation specificity factor subunit 6	1591	5	5	5	12	12	12	59.209	43.161	24820000	21
21.8591	22.1302	21.9137	21.6377	21.1841	22.5865		0.1454	0.164914	1.1211	Q16643	Q16643	DBN1	Drebrin	1592	7	7	7	20.6	20.6	20.6	71.428	44.046	27426000	21
24.3368	24.0892	24.2257	24.2669	23.9423	23.4188		0.592875	0.341223	1.26683	Q16658	Q16658	FSCN1	Fascin	1593	13	13	13	36.1	36.1	36.1	54.529	217.15	138620000	64
22.8353	22.7607	23.1938	22.5809	22.5599	22.0503		1.14445	0.532918	1.44685	Q16698	Q16698	DECR1	2,4-dienoyl-CoA reductase, mitochondrial	1594	5	5	5	18.8	18.8	18.8	36.067	44.643	48383000	11
21.8118	22.2915	21.9914	21.7809	21.924	21.3417		0.71175	0.349351	1.27399	Q16718	Q16718	NDUFA5	NADH dehydrogenase [ubiquinone] 1 alpha subcomplex subunit 5	1595	2	2	2	22.4	22.4	22.4	13.459	7.7746	29903000	21
25.5376	25.4146	25.3368	26.1186	25.3458	25.4305		0.330529	-0.201944	0.869378	Q16719	Q16719	KYNU	Kynureninase	1596	17	17	17	45.8	45.8	45.8	52.351	67.716	393610000	124
23.6336	23.7716	23.8242	23.8362	23.8204	23.6082		0.0433586	-0.0118122	0.991846	Q16762	Q16762	TST	Thiosulfate sulfurtransferase	1598	9	9	9	32.3	32.3	32.3	33.429	56.841	105090000	44
20.3145	19.436	19.9311	19.7772	20.4252	19.3076		0.0475767	0.0572103	1.04045	Q16775	Q16775	HAGH	Hydroxyacylglutathione hydrolase, mitochondrial	1599	3	3	3	12	12	12	33.805	8.4141	7409700	22
21.432	20.4343	20.8014	19.2223	21.0398	20.7498		0.363029	0.551968	1.46608	Q16790	Q16790	CA9	Carbonic anhydrase 9	1600	2	2	2	6.5	6.5	6.5	49.697	10.494	11091000	13
21.2915	21.6286	21.8732	21.1979	21.5013	18.9086		0.564359	1.06184	2.0876	Q16795	Q16795	NDUFA9	NADH dehydrogenase [ubiquinone] 1 alpha subcomplex subunit 9, mitochondrial	1601	4	4	4	14.1	14.1	14.1	42.509	8.1405	18928000	7
22.2816	22.0724	22.022	22.0011	21.3363	22.6077		0.141726	0.143681	1.10472	Q16822	Q16822	PCK2	Phosphoenolpyruvate carboxykinase [GTP], mitochondrial	1603	8	8	8	18.6	18.6	18.6	70.698	47.077	28473000	23
23.0774	22.9018	23.3303	23.6228	23.2157	23.7837		0.977079	-0.437526	0.7384	Q16851	Q16851	UGP2	UTP--glucose-1-phosphate uridylyltransferase	1606	8	8	8	21.3	21.3	21.3	56.94	33.472	76207000	44
25.8542	26.4924	25.8496	25.8159	25.961	25.4385		0.547212	0.326953	1.25436	Q16881;Q9NNW7	Q16881	TXNRD1	Thioredoxin reductase 1, cytoplasmic	1608	19	19	19	38.7	38.7	38.7	70.905	143.54	432160000	148
21.1154	21.0965	20.9185	18.5038	21.5667	18.1604		0.684909	1.63314	3.10188	Q16890	Q16890	TPD52L1	Tumor protein D53	1609	4	4	4	24	24	24	22.449	39.316	16477000	14
24.561	24.5717	24.1282	24.4638	24.1824	24.2823		0.263608	0.110783	1.07981	Q16891	Q16891	IMMT	MICOS complex subunit MIC60	1610	17	17	17	33.2	33.2	33.2	83.677	72.381	149740000	92
19.2849	19.2378	19.2055	19.8515	17.3622	18.5287		0.387632	0.661926	1.58219	Q17RN3	Q17RN3	FAM98C	Protein FAM98C	1611	2	2	2	8	8	8	37.329	2.8313	4675600	3
23.5909	23.5367	23.7279	23.9989	24.0589	23.5909		0.772676	-0.264391	0.83255	Q1KMD3	Q1KMD3	HNRNPUL2	Heterogeneous nuclear ribonucleoprotein U-like protein 2	1612	19	19	19	31.3	31.3	31.3	85.104	204.15	106920000	98
22.8487	22.8229	22.9236	23.4024	23.2815	23.2114		2.61936	-0.433315	0.740558	Q27J81	Q27J81	INF2	Inverted formin-2	1613	15	15	15	22.3	22.3	22.3	135.62	129.29	67149000	65
21.3972	21.0192	21.2767	21.2395	21.6055	21.9828		0.714872	-0.378246	0.769372	Q32MZ4	Q32MZ4	LRRFIP1	Leucine-rich repeat flightless-interacting protein 1	1619	9	9	8	19.4	19.4	17.9	89.252	118.59	21001000	39
23.0768	22.8517	23.1046	23.4339	23.63	23.1041		1.02625	-0.378312	0.769337	Q3LXA3	Q3LXA3	DAK	Bifunctional ATP-dependent dihydroxyacetone kinase/FAD-AMP lyase (cyclizing);ATP-dependent dihydroxyacetone kinase;FAD-AMP lyase (cyclizing)	1620	10	10	10	28.5	28.5	28.5	58.946	53.381	71601000	63
24.1779	25.2597	23.607	24.8997	23.7827	18.7387		0.406512	1.87452	3.66681	Q3ZCM7	Q3ZCM7	TUBB8	Tubulin beta-8 chain	1623	9	2	2	22.7	7.4	7.4	49.775	16.845	166720000	32
21.8732	22.2519	22.3685	21.6005	21.3652	18.7933		0.800253	1.57816	2.98589	Q3ZCQ8	Q3ZCQ8	TIMM50	Mitochondrial import inner membrane translocase subunit TIM50	1624	4	4	4	17.3	17.3	17.3	39.646	23.057	25699000	22
19.8809	18.3149	20.2008	20.7329	20.5433	20.3249		0.833309	-1.06815	0.47693	Q52LJ0	Q52LJ0	FAM98B	Protein FAM98B	1628	3	3	3	12.1	12.1	12.1	37.19	59.829	9489600	5
21.382	21.3243	21.4018	17.7413	21.1157	22.1942		0.310004	1.01899	2.02649	Q53EL6	Q53EL6	PDCD4	Programmed cell death protein 4	1629	6	6	6	19.4	19.4	19.4	51.735	16.269	19130000	23
22.3004	22.4461	22.4046	23.2587	22.8979	22.7082		1.57105	-0.571249	0.673034	Q53FA7	Q53FA7	TP53I3	Quinone oxidoreductase PIG3	1630	7	7	7	28.6	28.6	28.6	35.536	18.08	55628000	44
20.6375	20.3445	20.1021	17.8124	19.7091	17.7789		1.37153	1.92794	3.80512	Q53GQ0	Q53GQ0	HSD17B12	Very-long-chain 3-oxoacyl-CoA reductase	1631	5	5	5	17	17	17	34.324	9.4759	7759100	7
19.4399	19.9221	19.2422	18.1573	19.3631	18.0934		1.01777	0.996777	1.99554	Q53H12	Q53H12	AGK	Acylglycerol kinase, mitochondrial	1633	3	3	3	8.5	8.5	8.5	47.137	17.603	3927100	11
21.2166	21.3152	21.2167	21.3759	23.1346	21.9888		0.8225	-0.916943	0.52963	Q53H82	Q53H82	LACTB2	Beta-lactamase-like protein 2	1634	5	5	5	24.3	24.3	24.3	32.805	18.531	29333000	21
19.197	19.1076	17.8147	19.777	19.9345	19.4884		1.03642	-1.02683	0.490787	Q56VL3	Q56VL3	OCIAD2	OCIA domain-containing protein 2	1636	2	2	2	11.7	11.7	11.7	16.953	3.7432	5392300	8
23.7353	24.2532	22.8992	21.7907	22.2794	18.7277		1.0748	2.69665	6.48293	Q58FF8	Q58FF8	HSP90AB2P	Putative heat shock protein HSP 90-beta 2	1637	8	1	1	16.8	3.9	3.9	44.348	19.124	56344000	36
20.2167	20.1865	20.8372	20.3623	20.0845	20.5457		0.120164	0.0826715	1.05898	Q5JRX3	Q5JRX3	PITRM1	Presequence protease, mitochondrial	1643	4	4	4	5.7	5.7	5.7	117.41	34.014	9616000	5
21.2528	21.1738	21.516	21.3146	21.5047	21.8107		0.573953	-0.22916	0.853132	Q5JTJ3	Q5JTJ3	COA6	Cytochrome c oxidase assembly factor 6 homolog	1646	3	3	3	32	32	32	14.116	39.898	19431000	17
21.7541	21.7458	21.5051	21.5896	21.267	21.6394		0.52372	0.16967	1.1248	Q5JTV8	Q5JTV8	TOR1AIP1	Torsin-1A-interacting protein 1	1647	5	5	5	12.9	12.9	12.9	66.248	38.772	22732000	20
20.3905	20.49	19.8194	20.685	19.3151	18.4843		0.474633	0.738504	1.66844	Q5RI15	Q5RI15	COX20	Cytochrome c oxidase protein 20 homolog	1649	2	2	2	22	22	22	13.291	27.27	7196500	5
24.3722	24.2943	24.33	24.6815	24.4809	23.3187		0.150579	0.171792	1.12646	Q5SSJ5	Q5SSJ5	HP1BP3	Heterochromatin protein 1-binding protein 3	1651	8	8	8	16.6	16.6	16.6	61.206	25.659	157810000	44
19.8423	20.1071	19.9868	19.6637	19.8216	20.1582		0.232506	0.0975583	1.06996	Q5T4S7	Q5T4S7	UBR4	E3 ubiquitin-protein ligase UBR4	1653	5	5	5	1.3	1.3	1.3	573.83	9.6477	7172800	10
20.0847	20.8167	20.4027	20.2044	20.0985	20.5409		0.241678	0.153397	1.11218	Q5TFE4	Q5TFE4	NT5DC1	5-nucleotidase domain-containing protein 1	1656	5	5	5	17.6	17.6	17.6	51.844	26.066	9350500	6
21.4184	21.51	21.5827	22.0259	21.5727	22.0114		1.10327	-0.366322	0.775758	Q5VW32	Q5VW32	BROX	BRO1 domain-containing protein BROX	1660	4	4	4	12.9	12.9	12.9	46.476	45.821	24777000	17
19.8939	17.6395	19.4818	19.6647	20.7106	20.1988		0.717406	-1.18631	0.439427	Q63HN8	Q63HN8	RNF213	E3 ubiquitin-protein ligase RNF213	1664	5	5	5	1.2	1.2	1.2	591.4	12.965	6915700	11
20.4268	20.785	20.8843	18.0994	20.3935	20.8881		0.447203	0.904995	1.87254	Q68CZ2	Q68CZ2	TNS3	Tensin-3	1667	6	6	6	6.5	6.5	6.5	155.26	8.929	10771000	11
21.7401	21.9101	21.6263	22.2139	21.5622	21.7146		0.122202	-0.0713933	0.951718	Q6DD88	Q6DD88	ATL3	Atlastin-3	1668	9	9	9	29	29	29	60.541	55.994	28695000	35
20.0331	20.1816	19.3748	20.0747	18.239	19.4065		0.454473	0.623072	1.54015	Q6EEV4	Q6EEV4	POLR2M	DNA-directed RNA polymerase II subunit GRINL1A, isoforms 4/5	1670	2	2	2	25	25	25	15.131	6.7557	6910300	5
21.4856	21.1802	21.5766	20.8524	21.3171	21.3128		0.577932	0.253373	1.19199	Q6FI81	Q6FI81	CIAPIN1	Anamorsin	1671	5	5	5	17	17	17	33.582	11.371	17482000	15
21.7056	21.5221	21.883	21.1942	21.4779	18.2413		0.60249	1.39913	2.63742	Q6GMV3	Q6GMV3	PTRHD1	Putative peptidyl-tRNA hydrolase PTRHD1	1672	3	3	3	25.7	25.7	25.7	15.805	11.282	20644000	17
22.4175	21.7486	21.7614	22.779	22.9873	21.4906		0.356424	-0.443149	0.735527	Q6NZI2	Q6NZI2	PTRF	Polymerase I and transcript release factor	1680	6	6	6	17.2	17.2	17.2	43.476	87.765	41736000	36
20.6072	20.4656	20.4944	20.3555	20.2759	18.6277		0.611189	0.76937	1.70453	Q6P2E9	Q6P2E9	EDC4	Enhancer of mRNA-decapping protein 4	1685	3	3	3	3.5	3.5	3.5	151.66	10.574	8601800	8
22.0896	22.7567	22.6653	22.2046	22.2307	22.1935		0.634375	0.294294	1.22629	Q6P2Q9	Q6P2Q9	PRPF8	Pre-mRNA-processing-splicing factor 8	1686	14	14	14	8.2	8.2	8.2	273.6	96.179	37652000	38
21.6746	21.0015	21.4908	21.8498	20.7039	20.8453		0.245045	0.255999	1.19416	Q6PIU2	Q6PIU2	NCEH1	Neutral cholesterol ester hydrolase 1	1693	4	4	4	15	15	15	45.807	27.269	19647000	22
23.7498	23.1015	23.9382	24.6842	24.2113	23.7155		0.737741	-0.607178	0.656479	Q6PUV4	Q6PUV4	CPLX2	Complexin-2	1695	5	5	5	37.3	37.3	37.3	15.394	28.903	129320000	31
22.8023	22.3476	23.0492	23.1147	23.1493	23.0054		0.783665	-0.356783	0.780904	Q6UW68	Q6UW68	TMEM205	Transmembrane protein 205	1701	2	2	2	15.9	15.9	15.9	21.198	21.715	58431000	22
22.3922	21.6608	22.0106	22.1406	22.2398	21.0917		0.176588	0.197147	1.14643	Q6YHK3	Q6YHK3	CD109	CD109 antigen	1706	8	8	8	7.8	7.8	7.8	161.69	87.531	30018000	25
23.4437	23.0357	23.4643	22.8851	22.8773	23.4924		0.392418	0.229629	1.17253	Q71UM5	Q71UM5	RPS27L	40S ribosomal protein S27-like	1711	4	4	2	39.3	39.3	14.3	9.4771	12.954	79586000	41
24.7015	24.8136	24.9942	24.8133	24.7591	24.6952		0.36639	0.0805092	1.05739	Q7KZF4	Q7KZF4	SND1	Staphylococcal nuclease domain-containing protein 1	1712	23	23	23	35.9	35.9	35.9	102	190	204980000	114
20.634	20.6805	20.7476	20.6388	20.8437	20.8125		0.4686	-0.077659	0.947594	Q7L014	Q7L014	DDX46	Probable ATP-dependent RNA helicase DDX46	1713	9	9	9	9.9	9.9	9.9	117.36	14.469	12303000	21
21.7661	21.8056	21.3474	20.8452	21.0695	21.6597		0.722769	0.448181	1.36432	Q7L1Q6	Q7L1Q6	BZW1	Basic leucine zipper and W2 domain-containing protein 1	1715	7	7	5	14.3	14.3	11.2	48.043	10.101	19274000	24
19.7328	20.3997	19.6353	19.4411	17.5235	19.2842		0.823437	1.17298	2.25476	Q7L576;Q96F07	Q7L576;Q96F07	CYFIP1;CYFIP2	Cytoplasmic FMR1-interacting protein 1;Cytoplasmic FMR1-interacting protein 2	1720	2	2	2	1.8	1.8	1.8	145.18	13.347	4939400	4
20.1835	20.0911	19.813	19.6225	20.3786	20.5061		0.17875	-0.139873	0.907599	Q7Z2K6	Q7Z2K6	ERMP1	Endoplasmic reticulum metallopeptidase 1	1725	4	4	4	4.8	4.8	4.8	100.23	11.299	7835600	11
22.224	22.3753	22.6013	22.3529	22.1721	22.6193		0.0374905	0.0187874	1.01311	Q7Z2W4	Q7Z2W4	ZC3HAV1	Zinc finger CCCH-type antiviral protein 1	1726	12	12	12	19.5	19.5	19.5	101.43	76.744	37076000	48
23.0708	22.8666	23.2628	23.7617	23.7921	24.0655		2.24046	-0.806395	0.571809	Q7Z434	Q7Z434	MAVS	Mitochondrial antiviral-signaling protein	1731	10	10	10	37.4	37.4	37.4	56.527	46.374	87601000	61
19.7513	19.6939	20.5307	19.6188	18.9208	19.1908		1.04062	0.748473	1.68001	Q7Z4H3	Q7Z4H3	HDDC2	HD domain-containing protein 2	1732	2	2	2	10.3	10.3	10.3	23.39	13.613	6148900	12
22.8466	22.4187	22.9641	23.1309	22.6851	22.9862		0.379299	-0.190966	0.876019	Q7Z5L9;Q9H1B7	Q7Z5L9	IRF2BP2	Interferon regulatory factor 2-binding protein 2	1735	6	6	6	24	24	24	61.024	36.545	55867000	30
22.8596	22.8518	22.8867	23.2137	23.1698	23.1045		3.04929	-0.296598	0.81417	Q7Z6Z7	Q7Z6Z7	HUWE1	E3 ubiquitin-protein ligase HUWE1	1737	22	22	22	7.5	7.5	7.5	481.89	122.51	61181000	79
19.8854	20.1083	20.2871	20.0567	19.8818	20.4435		0.0575545	-0.0337232	0.976896	Q7Z739	Q7Z739	YTHDF3	YTH domain-containing family protein 3	1738	2	2	2	5.5	5.5	5.5	63.86	22.26	7883700	11
20.1075	19.6071	20.2595	20.7172	19.8973	20.0608		0.297486	-0.233705	0.850448	Q7Z7H5	Q7Z7H5	TMED4	Transmembrane emp24 domain-containing protein 4	1739	2	2	2	8.8	8.8	8.8	25.943	23.336	8274400	6
17.9325	18.6215	19.9376	20.4613	20.6335	20.7312		1.39696	-1.77815	0.291558	Q7Z7K0	Q7Z7K0	CMC1	COX assembly mitochondrial protein homolog	1740	3	3	3	34.9	34.9	34.9	12.49	18.352	8323400	9
18.0127	20.735	20.4567	20.7919	21.1148	21.4402		0.712975	-1.38082	0.384001	Q7Z7K6	Q7Z7K6	CENPV	Centromere protein V	1741	3	3	3	16.7	16.7	16.7	29.946	20.932	12900000	10
18.3344	17.9239	17.2754	18.9008	17.9955	17.9388		0.42204	-0.433765	0.740327	Q86SF2	Q86SF2	GALNT7	N-acetylgalactosaminyltransferase 7	1743	2	2	2	3.5	3.5	3.5	75.388	2.7572	1918500	2
20.6869	20.1768	20.6645	18.3496	20.4219	20.2266		0.547543	0.843347	1.79421	Q86SX6	Q86SX6	GLRX5	Glutaredoxin-related protein 5, mitochondrial	1744	2	2	2	21	21	21	16.628	18.482	8250300	13
21.4927	21.8293	21.7508	21.6489	22.082	22.0956		0.634432	-0.251203	0.840196	Q86U42	Q86U42	PABPN1	Polyadenylate-binding protein 2	1746	2	2	2	18.3	18.3	18.3	32.749	12.664	25907000	12
23.1236	22.9383	23.1522	23.0062	23.3052	23.152		0.310407	-0.0831184	0.944015	Q86UE4	Q86UE4	MTDH	Protein LYRIC	1747	9	9	9	21.8	21.8	21.8	63.836	121.91	64059000	36
23.4077	23.2623	23.3632	23.6852	23.4112	23.4935		0.945078	-0.185572	0.879301	Q86UP2	Q86UP2	KTN1	Kinectin	1749	17	17	17	17.2	17.2	17.2	156.27	134.04	81292000	74
22.8282	22.9511	23.1725	23.1541	23.203	23.2907		1.00422	-0.231979	0.851466	Q86V81	Q86V81	ALYREF	THO complex subunit 4	1750	6	6	6	35	35	35	26.888	76.749	64680000	23
24.6586	24.6158	24.788	24.3802	24.4028	24.5813		1.32804	0.232711	1.17504	Q86VP6	Q86VP6	CAND1	Cullin-associated NEDD8-dissociated protein 1	1752	21	21	21	22.2	22.2	22.2	136.37	121.94	174040000	97
19.3371	19.2974	19.4136	19.2667	19.4238	19.0616		0.3753	0.0986799	1.07079	Q86VR2	Q86VR2	FAM134C	Protein FAM134C	1753	2	2	2	6.4	6.4	6.4	51.396	7.8485	4244000	6
21.3028	21.1726	21.0896	21.2538	21.451	21.7865		0.85726	-0.308746	0.807343	Q86XP3	Q86XP3	DDX42	ATP-dependent RNA helicase DDX42	1761	7	7	7	12.6	12.6	12.6	102.97	22.075	19078000	19
17.6043	17.5736	17.7529	17.9314	17.7512	19.8837		0.570307	-0.878497	0.543934	Q86XZ4	Q86XZ4	SPATS2	Spermatogenesis-associated serine-rich protein 2	1762	2	2	2	5.5	5.5	5.5	59.544	14.927	1056900	3
20.9376	21.1325	21.1358	20.3709	20.4271	19.209		1.24435	1.06631	2.09407	Q86Y56	Q86Y56	DNAAF5	Dynein assembly factor 5, axonemal	1764	2	2	2	4.6	4.6	4.6	93.52	8.1325	11257000	14
20.42	20.8111	20.607	20.7389	20.5576	21.0299		0.384856	-0.162748	0.893322	Q8IV08	Q8IV08	PLD3	Phospholipase D3	1767	3	3	3	6.3	6.3	6.3	54.705	5.8813	12259000	8
24.8118	24.1021	24.205	25.597	25.3713	24.6641		1.10117	-0.837798	0.559497	Q8IVF2	Q8IVF2	AHNAK2	Protein AHNAK2	1768	56	55	55	28.1	27.7	27.7	616.62	323.31	271330000	153
22.6558	22.3554	22.2667	22.9073	22.7779	22.8436		1.55447	-0.416976	0.748993	Q8IVT2	Q8IVT2	MISP	Mitotic interactor and substrate of PLK1	1770	12	12	12	30	30	30	75.356	38.264	48709000	49
20.3586	20.8178	20.5212	20.8826	20.7248	21.3167		0.855066	-0.408851	0.753223	Q8IX12	Q8IX12	CCAR1	Cell division cycle and apoptosis regulator protein 1	1772	5	5	5	6.2	6.2	6.2	132.82	12.748	13170000	12
20.122	20.4452	20.0474	19.9125	18.1952	18.4386		1.15903	1.35611	2.55994	Q8IY17	Q8IY17	PNPLA6	Neuropathy target esterase	1777	2	2	2	3.6	3.6	3.6	150.95	4.5945	6009600	4
20.1173	19.955	19.8704	17.5513	20.1278	16.8981		0.8396	1.78853	3.45462	Q8IY67	Q8IY67	RAVER1	Ribonucleoprotein PTB-binding 1	1779	2	2	2	7.3	7.3	7.3	63.876	4.1723	5691700	4
21.3726	21.1209	21.7053	21.3207	21.1122	21.0703		0.551659	0.231881	1.17436	Q8IY81	Q8IY81	FTSJ3	pre-rRNA processing protein FTSJ3	1780	8	8	8	15.7	15.7	15.7	96.557	25.663	18188000	17
21.3677	22.0728	20.4998	20.9977	20.5275	18.5827		0.667453	1.27743	2.42407	Q8IYD1	Q8IYD1	GSPT2	Eukaryotic peptide chain release factor GTP-binding subunit ERF3B	1782	4	4	1	7.5	7.5	2.7	68.882	9.1975	13807000	13
19.6433	19.5918	19.5418	19.2472	19.7309	18.1822		0.515746	0.538856	1.45282	Q8IZ83	Q8IZ83	ALDH16A1	Aldehyde dehydrogenase family 16 member A1	1785	3	3	3	6.2	6.2	6.2	85.126	4.2957	4435100	8
21.706	18.5117	21.7821	22.0114	22.2617	21.8565		0.563834	-1.37661	0.385122	Q8IZL8	Q8IZL8	PELP1	Proline-, glutamic acid- and leucine-rich protein 1	1786	5	5	5	7.1	7.1	7.1	119.7	9.8484	29038000	10
23.2988	23.3749	23.4777	23.5839	23.5066	23.9911		0.910693	-0.310102	0.806585	Q8N163	Q8N163	CCAR2	Cell cycle and apoptosis regulator protein 2	1790	13	13	13	22.6	22.6	22.6	102.9	76.881	89017000	67
21.0212	21.1951	21.1342	20.6843	20.5773	20.8548		1.9	0.411378	1.32996	Q8N1F7	Q8N1F7	NUP93	Nuclear pore complex protein Nup93	1791	8	8	8	14.3	14.3	14.3	93.487	44.864	13213000	20
20.9678	21.5916	21.2425	21.349	21.5235	20.7161		0.0825799	0.0711123	1.05053	Q8N1G4	Q8N1G4	LRRC47	Leucine-rich repeat-containing protein 47	1792	5	5	5	14.1	14.1	14.1	63.472	22.763	18705000	15
21.0006	20.4691	20.7448	20.2375	18.3487	20.9851		0.478595	0.881083	1.84176	Q8N4Q1	Q8N4Q1	CHCHD4	Mitochondrial intermembrane space import and assembly protein 40	1801	3	3	3	29.6	29.6	29.6	15.996	4.9268	10264000	8
21.6328	21.4955	21.4553	21.6453	21.7182	21.3384		0.111427	-0.0394319	0.973038	Q8N5K1	Q8N5K1	CISD2	CDGSH iron-sulfur domain-containing protein 2	1803	4	4	4	36.3	36.3	36.3	15.278	31.78	22468000	13
20.5511	20.3116	20.6126	19.9861	19.7001	19.0281		1.4345	0.920366	1.89259	Q8N766	Q8N766	EMC1	ER membrane protein complex subunit 1	1808	6	6	6	9.7	9.7	9.7	111.76	11.268	8346800	12
23.1885	23.0069	23.1034	23.1745	24.1279	23.0459		0.43388	-0.349865	0.784658	Q8NBQ5	Q8NBQ5	HSD17B11	Estradiol 17-beta-dehydrogenase 11	1816	7	7	7	31.7	31.7	31.7	32.935	51.576	75477000	37
23.6267	22.9153	23.3981	23.1304	23.3719	23.5723		0.063482	-0.0448271	0.969406	Q8NBS9	Q8NBS9	TXNDC5	Thioredoxin domain-containing protein 5	1817	11	11	11	25.5	25.5	25.5	47.628	34.601	75952000	74
21.5859	21.4037	21.192	21.9449	21.4369	22.0146		0.878257	-0.404942	0.755267	Q8NBX0	Q8NBX0	SCCPDH	Saccharopine dehydrogenase-like oxidoreductase	1818	4	4	4	11	11	11	47.151	14.238	23466000	20
23.8831	24.0402	24.2431	23.5035	23.6526	23.6112		1.83397	0.466331	1.38159	Q8NC51	Q8NC51	SERBP1	Plasminogen activator inhibitor 1 RNA-binding protein	1820	5	5	5	19.4	19.4	19.4	44.965	32.558	99614000	44
22.5553	22.6994	22.9517	23.6982	23.5368	22.7508		0.877482	-0.59309	0.662921	Q8NCW5	Q8NCW5	APOA1BP	NAD(P)H-hydrate epimerase	1824	6	6	6	29.9	29.9	29.9	31.674	63.207	71824000	32
20.0106	20.0207	19.8477	18.6217	19.6893	19.7188		0.778018	0.616388	1.53303	Q8NE71	Q8NE71	ABCF1	ATP-binding cassette sub-family F member 1	1829	4	4	4	5.9	5.9	5.9	95.925	67.391	5665000	24
20.3511	19.4165	20.1149	21.3643	20.0955	20.2453		0.549984	-0.607483	0.656341	Q8NE86	Q8NE86	MCU	Calcium uniporter protein, mitochondrial	1830	4	4	4	16.2	16.2	16.2	39.866	5.3658	10619000	7
24.4082	24.9591	23.9902	23.7282	24.5315	24.4775		0.209728	0.206813	1.15414	Q8NF91	Q8NF91	SYNE1	Nesprin-1	1835	3	3	3	0.3	0.3	0.3	1011.1	4.8284	141000000	7
20.9591	20.949	20.9938	16.9215	20.8951	21.3505		0.370447	1.24491	2.37004	Q8NFH5	Q8NFH5	NUP35	Nucleoporin NUP53	1836	3	3	3	15	15	15	34.773	12.707	12727000	14
20.136	20.0764	19.8396	21.0083	20.876	20.5931		2.21851	-0.808469	0.570988	Q8NFW8	Q8NFW8	CMAS	N-acylneuraminate cytidylyltransferase	1837	4	4	4	12.2	12.2	12.2	48.379	18.424	10327000	15
20.5642	20.5008	20.8143	18.6505	20.5568	20.7568		0.398214	0.638393	1.55659	Q8TAQ2;Q92922	Q8TAQ2;Q92922	SMARCC2;SMARCC1	SWI/SNF complex subunit SMARCC2;SWI/SNF complex subunit SMARCC1	1843	2	2	2	3.7	3.7	3.7	132.88	12.014	9168700	11
20.5546	20.7177	20.8979	21.0165	20.7811	21.0461		0.799072	-0.224517	0.855882	Q8TAT6	Q8TAT6	NPLOC4	Nuclear protein localization protein 4 homolog	1844	3	3	3	6.9	6.9	6.9	68.119	39.923	13270000	15
19.6624	17.4723	19.6532	19.3073	19.2767	19.4529		0.222396	-0.416322	0.749332	Q8TC07	Q8TC07	TBC1D15	TBC1 domain family member 15	1849	2	2	2	4.2	4.2	4.2	79.49	24.073	4517900	4
21.8233	21.4131	21.7831	21.8896	21.5551	21.3472		0.136705	0.0758788	1.054	Q8TCJ2	Q8TCJ2	STT3B	Dolichyl-diphosphooligosaccharide--protein glycosyltransferase subunit STT3B	1852	3	3	3	3.9	3.9	3.9	93.673	7.7899	24136000	18
21.6826	21.8196	21.9384	21.9661	21.7814	21.631		0.0586937	0.0206649	1.01443	Q8TCT9	Q8TCT9	HM13	Minor histocompatibility antigen H13	1853	4	4	4	15.9	15.9	15.9	41.488	57.331	29297000	40
20.092	20.2195	20.1591	18.0395	20.0013	18.708		1.00891	1.2406	2.36296	Q8TDN6	Q8TDN6	BRIX1	Ribosome biogenesis protein BRX1 homolog	1858	3	3	3	14.4	14.4	14.4	41.401	4.0186	5231900	5
17.1668	17.7817	17.329	17.3349	18.5237	19.3276		0.731321	-0.969533	0.510671	Q8TEA8	Q8TEA8	DTD1	D-tyrosyl-tRNA(Tyr) deacylase 1	1861	2	2	2	11.5	11.5	11.5	23.423	4.7966	1696100	7
20.8808	21.4489	21.7009	20.4393	20.2182	20.6785		1.50259	0.898226	1.86377	Q8TEX9	Q8TEX9	IPO4	Importin-4	1866	8	8	8	10.5	10.5	10.5	118.71	45.196	13550000	21
21.6661	19.6886	22.2255	22.0781	21.3506	22.2652		0.358626	-0.704577	0.613622	Q9NP97;Q8TF09	Q9NP97;Q8TF09	DYNLRB1;DYNLRB2	Dynein light chain roadblock-type 1;Dynein light chain roadblock-type 2	1867	3	3	3	22.9	22.9	22.9	10.921	6.5114	27461000	12
19.9002	19.735	20.0196	17.7169	19.9106	20.0911		0.348948	0.645384	1.56416	Q8WU90	Q8WU90	ZC3H15	Zinc finger CCCH domain-containing protein 15	1870	2	2	2	5.2	5.2	5.2	48.602	20.111	6539700	8
24.5358	24.5574	24.7171	24.7481	24.6731	24.6706		0.681702	-0.0938174	0.93704	Q8WUM4	Q8WUM4	PDCD6IP	Programmed cell death 6-interacting protein	1872	23	23	23	34.1	34.1	34.1	96.022	208.82	191650000	124
21.9418	22.1188	22.191	22.0906	21.7299	18.5493		0.501528	1.29395	2.45199	Q8WVM8	Q8WVM8	SCFD1	Sec1 family domain-containing protein 1	1876	5	5	5	12.5	12.5	12.5	72.379	68.282	27671000	26
20.8283	16.8553	21.2576	21.9893	21.838	21.4769		0.684346	-2.12099	0.229889	Q8WVV4	Q8WVV4	POF1B	Protein POF1B	1877	8	8	8	17.5	17.5	17.5	68.064	28.472	21441000	19
20.8055	21.0804	21.5876	21.1458	21.0397	21.8529		0.213124	-0.188295	0.877642	Q8WW12	Q8WW12	PCNP	PEST proteolytic signal-containing nuclear protein	1880	3	3	3	22.5	22.5	22.5	18.925	17.206	15715000	17
21.0245	20.7492	20.5313	21.3632	21.1042	20.6555		0.470072	-0.272656	0.827794	Q8WWI1	Q8WWI1	LMO7	LIM domain only protein 7	1881	10	10	10	8.1	8.1	8.1	192.69	18.439	15270000	17
20.9151	20.8933	21.4028	20.8394	21.0316	19.5943		0.534264	0.581968	1.49689	Q8WWM7	Q8WWM7	ATXN2L	Ataxin-2-like protein	1883	6	6	6	10.3	10.3	10.3	113.37	12.985	14077000	12
21.7988	21.6093	21.5941	21.6398	21.8175	22.0548		0.548596	-0.169951	0.888873	Q8WXF1	Q8WXF1	PSPC1	Paraspeckle component 1	1888	6	5	5	10.9	9.8	9.8	58.743	11.384	24299000	18
20.7241	21.9805	21.5411	19.9512	20.5775	18.0096		1.04375	1.90246	3.73851	Q8WXX5	Q8WXX5	DNAJC9	DnaJ homolog subfamily C member 9	1891	4	4	4	20	20	20	29.909	8.1699	12776000	11
23.9474	23.9009	24.231	24.0005	24.1367	23.8682		0.0665971	0.0246493	1.01723	Q92499	Q92499	DDX1	ATP-dependent RNA helicase DDX1	1895	17	17	17	30.7	30.7	30.7	82.431	71.447	120220000	84
23.3873	22.8532	23.1703	22.9055	22.6011	23.3464		0.281227	0.185932	1.13755	Q92522	Q92522	H1FX	Histone H1x	1897	3	3	3	18.8	18.8	18.8	22.487	10.62	61360000	10
21.1753	21.1276	21.6392	21.781	21.4948	21.0967		0.217334	-0.14348	0.905333	Q92530	Q92530	PSMF1	Proteasome inhibitor PI31 subunit	1898	4	4	4	18.5	18.5	18.5	29.816	7.804	21042000	18
23.4491	23.7208	23.717	23.1022	23.1501	23.3332		1.71827	0.433796	1.35078	Q92598;Q8TDX9	Q92598	HSPH1	Heat shock protein 105 kDa	1905	15	15	14	23.7	23.7	22	96.864	120.88	78628000	63
19.9818	19.3865	19.3448	20.2772	20.4975	19.4276		0.572773	-0.496403	0.708872	Q92599	Q92599	2008-09-01	Septin-8	1906	4	3	3	13.7	9.7	9.7	55.756	20.806	7354000	8
20.9168	20.9264	21.1325	21.0583	21.8718	21.5103		0.928993	-0.488245	0.712892	Q92614	Q92614	MYO18A	Unconventional myosin-XVIIIa	1909	11	11	11	7.5	7.5	7.5	233.11	98.311	18975000	17
20.1055	17.2558	20.552	19.8639	20.0477	20.0321		0.260826	-0.676819	0.625543	Q92615	Q92615	LARP4B	La-related protein 4B	1910	3	3	3	6.8	6.8	6.8	80.551	22.306	8102200	10
23.3217	23.3776	23.3458	23.1434	22.9549	23.284		1.07364	0.220896	1.16546	Q92616	Q92616	GCN1L1	Translational activator GCN1	1911	27	27	27	12.3	12.3	12.3	292.75	86.549	69539000	81
17.4868	18.0589	16.9589	18.023	18.1101	18.0065		0.787834	-0.545022	0.685381	Q92621	Q92621	NUP205	Nuclear pore complex protein Nup205	1912	2	2	2	1.2	1.2	1.2	227.92	7.1942	1749600	5
22.891	23.0493	23.368	23.3012	23.1091	22.2083		0.249583	0.229895	1.17275	Q92688	Q92688	ANP32B	Acidic leucine-rich nuclear phosphoprotein 32 family member B	1914	5	3	3	23.5	14.3	14.3	28.787	9.6434	73763000	41
22.3762	22.4274	22.7333	22.543	22.7803	22.3533		0.100576	-0.0466086	0.96821	Q92734	Q92734	TFG	Protein TFG	1917	4	4	4	20	20	20	43.447	68.774	52056000	39
19.7882	19.4945	20.1093	20.0841	20.7302	19.8637		0.610833	-0.428668	0.742947	Q92804	Q92804	TAF15	TATA-binding protein-associated factor 2N	1923	4	2	2	11.5	7.6	7.6	61.829	25.919	9834800	19
21.4328	21.1074	21.4671	17.9569	20.694	19.503		1.14613	1.95116	3.86687	Q92820	Q92820	GGH	Gamma-glutamyl hydrolase	1924	5	5	5	18.9	18.9	18.9	35.964	9.791	12829000	12
25.4156	25.4915	25.6801	25.7128	25.4477	25.8312		0.41584	-0.134813	0.910788	Q92841	Q92841	DDX17	Probable ATP-dependent RNA helicase DDX17	1926	21	21	15	36.4	36.4	27.4	80.272	156.24	375860000	143
19.1722	19.2782	19.0617	19.6189	21.1004	20.6829		1.36017	-1.29672	0.40705	Q92887;O15440	Q92887	ABCC2	Canalicular multispecific organic anion transporter 1	1928	4	4	4	3.1	3.1	3.1	174.21	8.3099	7014400	5
19.7762	20.1828	19.8344	19.2976	19.7753	18.11		0.785545	0.870179	1.82789	Q92888	Q92888	ARHGEF1	Rho guanine nucleotide exchange factor 1	1929	4	4	4	4.9	4.9	4.9	102.43	9.0172	6622600	9
22.0683	22.2619	21.6614	21.7444	21.9823	18.9672		0.48615	1.09922	2.14238	Q92896	Q92896	GLG1	Golgi apparatus protein 1	1930	6	6	6	7.5	7.5	7.5	134.55	60.317	26030000	26
24.2641	23.8383	24.3657	24.3326	24.4493	24.7003		0.803217	-0.338092	0.791087	Q92945	Q92945	KHSRP	Far upstream element-binding protein 2	1933	17	17	17	37.4	37.4	37.4	73.114	148.19	151880000	118
23.6758	24.0172	24.3728	23.6727	23.3988	23.7632		0.830444	0.410327	1.32899	Q92973;O14787	Q92973	TNPO1	Transportin-1	1934	13	13	13	22	22	22	102.35	184.12	103090000	62
22.0713	22.0774	22.4033	23.0019	23.0745	22.8589		2.48179	-0.794404	0.576581	Q93052	Q93052	LPP	Lipoma-preferred partner	1935	10	10	10	34	34	34	65.746	58.933	51476000	39
21.9553	22.1995	22.1805	22.9173	23.3467	22.6493		1.77307	-0.859304	0.551218	Q93099	Q93099	HGD	Homogentisate 1,2-dioxygenase	1937	9	9	9	31.2	31.2	31.2	49.963	22.698	48277000	38
17.6692	17.6105	22.0151	21.2667	20.6277	21.0515		0.569523	-1.88364	0.270999	Q969H8	Q969H8	MYDGF	Myeloid-derived growth factor	1939	3	3	3	13.9	13.9	13.9	18.795	6.9463	15843000	10
21.151	20.6756	20.6197	20.4373	18.014	19.8803		0.847103	1.37157	2.58752	Q96A26	Q96A26	FAM162A	Protein FAM162A	1945	3	3	3	22.7	22.7	22.7	17.342	7.0748	10798000	8
20.5619	18.2106	19.138	20.4671	20.4149	20.9836		0.86698	-1.31842	0.400973	Q96A57	Q96A57	TMEM230	Transmembrane protein 230	1948	2	2	2	20.8	20.8	20.8	13.188	9.0538	9097400	6
20.1039	20.3874	20.1586	20.75	20.5895	20.6521		1.97746	-0.447226	0.733452	Q96A65	Q96A65	EXOC4	Exocyst complex component 4	1949	5	5	5	7.5	7.5	7.5	110.5	20.465	10655000	14
21.459	20.7719	20.9382	18.418	20.4293	20.3959		0.874806	1.30863	2.47706	Q96A72;P61326	Q96A72;P61326	MAGOHB;MAGOH	Protein mago nashi homolog 2;Protein mago nashi homolog	1950	3	3	3	25	25	25	17.276	4.0683	13978000	6
24.3047	23.9285	24.5097	24.4312	24.3982	24.6097		0.564966	-0.232055	0.851421	Q96AE4	Q96AE4	FUBP1	Far upstream element-binding protein 1	1952	15	15	15	35.1	35.1	35.1	67.56	162.92	149090000	67
25.3673	25.4161	25.7315	25.358	25.4312	24.6406		0.582579	0.361687	1.28493	Q96AG4	Q96AG4	LRRC59	Leucine-rich repeat-containing protein 59	1953	11	11	11	44.3	44.3	44.3	34.93	135.89	321100000	75
20.9144	21.0181	21.1233	20.3757	20.1046	17.8697		0.920124	1.56861	2.96619	Q96AT9;Q2QD12	Q96AT9	RPE	Ribulose-phosphate 3-epimerase	1955	3	3	3	20.6	20.6	20.6	24.927	23.715	11158000	9
21.9648	21.5416	21.6394	21.2826	20.9806	18.8609		0.802077	1.3405	2.53239	Q96AY3	Q96AY3	FKBP10	Peptidyl-prolyl cis-trans isomerase FKBP10	1956	4	4	4	10.3	10.3	10.3	64.244	7.174	19351000	7
20.7051	20.6528	20.4596	20.9937	21.2518	20.9474		1.71943	-0.458405	0.727791	Q96B54	Q96B54	ZNF428	Zinc finger protein 428	1959	4	4	4	29.8	29.8	29.8	20.48	18.001	13421000	18
20.657	18.8076	20.8066	20.8767	20.4868	20.1499		0.241486	-0.414054	0.750511	Q96BS2	Q96BS2	TESC	Calcineurin B homologous protein 3	1962	2	2	2	14	14	14	24.75	4.6849	10925000	8
20.2582	20.3368	20.4723	20.749	21.6649	20.3667		0.663219	-0.571102	0.673103	Q96C23	Q96C23	GALM	Aldose 1-epimerase	1966	3	3	3	12.3	12.3	12.3	37.765	8.9365	12429000	12
21.4392	21.3603	21.5189	18.4583	20.7624	21.6224		0.54092	1.15844	2.23216	Q96C90	Q96C90	PPP1R14B	Protein phosphatase 1 regulatory subunit 14B	1969	2	2	2	34.7	34.7	34.7	15.911	6.6509	15755000	14
19.7512	19.2599	19.361	19.3764	19.5108	19.9632		0.275688	-0.159479	0.895348	Q96CP2;Q4VC44	Q96CP2	FLYWCH2	FLYWCH family member 2	1972	3	3	3	26.4	26.4	26.4	14.563	4.3166	5304800	12
22.746	22.8942	22.8194	22.4044	22.4276	22.4028		3.1425	0.40829	1.32711	Q96CS3	Q96CS3	FAF2	FAS-associated factor 2	1973	8	8	8	29.7	29.7	29.7	52.623	55.152	49332000	41
20.7382	20.8418	20.7216	20.8133	17.3185	21.8462		0.220292	0.774523	1.71062	Q96CT7	Q96CT7	CCDC124	Coiled-coil domain-containing protein 124	1974	3	3	3	22	22	22	25.835	14.522	12205000	15
21.741	21.6281	21.608	22.0345	21.9762	22.0901		2.6788	-0.374561	0.77134	Q96CW1	Q96CW1	AP2M1	AP-2 complex subunit mu	1975	9	9	9	24.8	24.8	24.8	49.654	15.863	26233000	34
19.7867	19.479	19.8772	20.1262	20.9362	19.9944		0.93763	-0.637949	0.642626	Q96DG6	Q96DG6	CMBL	Carboxymethylenebutenolidase homolog	1976	2	2	2	9	9	9	28.048	3.857	8657300	7
21.2157	21.3738	21.0684	19.5541	21.029	19.1843		1.0687	1.29683	2.45689	Q96DI7	Q96DI7	SNRNP40	U5 small nuclear ribonucleoprotein 40 kDa protein	1978	5	5	5	20.2	20.2	20.2	39.31	13.746	9964700	5
21.673	22.2444	21.5182	18.4766	21.2953	22.9287		0.277829	0.9117	1.88126	Q96EK6	Q96EK6	GNPNAT1	Glucosamine 6-phosphate N-acetyltransferase	1981	3	3	3	31.5	31.5	31.5	20.749	5.8237	18459000	10
20.1185	20.8681	20.8023	17.4948	20.2047	19.1055		0.944814	1.66131	3.16303	Q96EP5	Q96EP5	DAZAP1	DAZ-associated protein 1	1983	2	2	2	7.6	7.6	7.6	43.383	10.104	8188200	13
20.6387	19.5543	20.3708	20.8746	19.7904	19.5677		0.0747107	0.110385	1.07952	Q96FQ6	Q96FQ6	S100A16	Protein S100-A16	1988	4	4	4	35	35	35	11.801	8.9459	9376100	14
23.493	23.8244	23.3264	23.1566	23.6263	23.2033		0.451234	0.219193	1.16408	Q96FW1	Q96FW1	OTUB1	Ubiquitin thioesterase OTUB1	1989	11	11	11	50.9	50.9	50.9	31.284	112.41	78779000	61
21.3602	17.4747	21.5727	21.2046	21.6951	21.8386		0.463657	-1.44353	0.367667	Q96G23	Q96G23	CERS2	Ceramide synthase 2	1992	2	2	2	6.6	6.6	6.6	44.876	2.6851	17014000	4
19.3954	19.332	18.5536	19.571	20.0931	19.3179		0.733943	-0.566985	0.675026	Q96GA7	Q96GA7	SDSL	Serine dehydratase-like	1993	3	3	3	10.6	10.6	10.6	34.674	5.8092	5554300	23
27.0462	27.4379	27.2971	26.1333	26.8642	27.9793		0.186605	0.268127	1.20424	Q96H79	Q96H79	ZC3HAV1L	Zinc finger CCCH-type antiviral protein 1-like	1999	2	2	2	10.3	10.3	10.3	32.962	4.9832	1348600000	42
24.7828	24.6599	24.9483	25.0547	25.5661	25.5451		1.4692	-0.591604	0.663605	Q96HC4	Q96HC4	PDLIM5	PDZ and LIM domain protein 5	2000	17	17	17	41.1	41.1	41.1	63.944	147.54	256510000	122
21.1994	20.8561	20.983	21.2622	21.4035	18.6987		0.24993	0.558051	1.47228	Q96HY6	Q96HY6	DDRGK1	DDRGK domain-containing protein 1	2003	3	3	3	21	21	21	35.61	9.248	16325000	19
22.4291	22.1201	22.2476	22.1798	22.1582	19.323		0.475899	1.04528	2.06376	Q96I24	Q96I24	FUBP3	Far upstream element-binding protein 3	2004	6	6	6	21	21	21	61.64	15.418	31365000	16
22.7057	22.7151	22.7893	23.2043	23.1866	23.6841		1.70592	-0.621641	0.649931	Q96I99	Q96I99	SUCLG2	Succinyl-CoA ligase [GDP-forming] subunit beta, mitochondrial	2006	10	10	10	28.7	28.7	28.7	46.51	27.849	71128000	26
21.4803	21.3561	21.5928	21.7541	22.333	21.8689		1.25914	-0.508941	0.702738	Q96IU4	Q96IU4	ABHD14B	Alpha/beta hydrolase domain-containing protein 14B	2008	4	4	4	28.1	28.1	28.1	22.345	12.442	27993000	28
17.3783	17.9101	21.2892	21.5081	20.7781	21.2872		0.872819	-2.33196	0.198615	Q96IX5	Q96IX5	USMG5	Up-regulated during skeletal muscle growth protein 5	2009	3	3	3	44.8	44.8	44.8	6.4575	50.855	17157000	13
20.7958	20.8285	20.9705	21.3404	21.3193	21.6557		2.04054	-0.573512	0.671979	Q96IZ0	Q96IZ0	PAWR	PRKC apoptosis WT1 regulator protein	2010	6	6	6	33.8	33.8	33.8	36.567	111.34	17600000	28
20.0843	17.9286	19.8463	20.9227	21.1184	21.1853		1.22356	-1.78904	0.289365	Q96JP2	Q96JP2	MYO15B	Unconventional myosin-XVB	2012	6	6	6	6.9	6.9	6.9	167.09	43.406	11357000	19
18.0206	17.3626	20.0217	20.2806	20.7168	20.5408		1.18715	-2.04439	0.242424	Q96JQ2	Q96JQ2	CLMN	Calmin	2013	2	2	2	2.7	2.7	2.7	111.65	15.044	7499900	6
23.353	23.2931	23.2519	23.686	23.7259	23.8581		2.80609	-0.457368	0.728314	Q96KP4	Q96KP4	CNDP2	Cytosolic non-specific dipeptidase	2017	10	10	10	34.3	34.3	34.3	52.878	29.449	89767000	71
20.6894	20.4921	20.8284	20.2843	20.6559	20.7448		0.250192	0.108276	1.07794	Q96KR1	Q96KR1	ZFR	Zinc finger RNA-binding protein	2018	4	4	4	9.2	9.2	9.2	117.01	17.734	10785000	13
21.732	21.488	21.3959	21.7372	21.5861	21.7745		0.624832	-0.160625	0.894638	Q96N66	Q96N66	MBOAT7	Lysophospholipid acyltransferase 7	2022	5	5	5	14.6	14.6	14.6	52.764	40.058	22723000	25
21.203	21.3104	21.5096	21.1164	20.6519	21.2448		0.770438	0.336648	1.26282	Q96P70	Q96P70	IPO9	Importin-9	2024	3	3	3	4.6	4.6	4.6	115.96	16.702	17009000	8
21.2586	21.1028	21.3605	21.465	21.0579	18.4216		0.411092	0.925749	1.89967	Q96PD2	Q96PD2	DCBLD2	Discoidin, CUB and LCCL domain-containing protein 2	2025	4	4	4	12.5	12.5	12.5	85.034	19.905	15114000	10
22.7304	22.661	22.9366	22.6566	22.6463	22.7577		0.421997	0.0891005	1.06371	Q96PK6	Q96PK6	RBM14	RNA-binding protein 14	2026	8	8	8	16.4	16.4	16.4	69.491	50.194	52161000	30
22.9241	18.3225	22.8138	23.2032	22.601	22.8745		0.431689	-1.53937	0.344035	Q96Q89	Q96Q89	KIF20B	Kinesin-like protein KIF20B	2029	2	2	2	1	1	1	210.63	2.3307	50027000	4
23.199	22.9819	23.1925	23.3564	23.2723	23.4846		1.22839	-0.246614	0.842872	Q96QK1	Q96QK1	VPS35	Vacuolar protein sorting-associated protein 35	2031	9	9	9	15.1	15.1	15.1	91.706	41.425	72952000	39
20.8979	21.2232	21.2261	21.1685	20.9957	20.6876		0.391706	0.165144	1.12128	Q96RP9	Q96RP9	GFM1	Elongation factor G, mitochondrial	2033	7	7	7	12.3	12.3	12.3	83.471	33.493	14900000	19
22.1119	21.3216	21.4531	22.0891	21.7602	21.5386		0.223364	-0.167117	0.89062	Q96S97	Q96S97	MYADM	Myeloid-associated differentiation marker	2038	2	2	2	10.2	10.2	10.2	35.273	36.008	27917000	15
20.5344	20.203	20.1154	20.7874	21.4956	19.2027		0.110701	-0.210938	0.863976	Q96SQ9	Q96SQ9	CYP2S1	Cytochrome P450 2S1	2040	2	2	2	4.4	4.4	4.4	55.816	14.559	11592000	12
20.4789	20.4443	20.4528	20.8036	20.4947	20.8006		1.10018	-0.241011	0.846152	Q96T51	Q96T51	RUFY1	RUN and FYVE domain-containing protein 1	2042	7	7	7	12.4	12.4	12.4	79.817	22.073	12552000	14
22.1984	22.2292	22.3794	22.0214	22.212	19.0078		0.499543	1.18856	2.27925	Q96TA1	Q96TA1	FAM129B	Niban-like protein 1	2044	7	7	7	14.9	14.9	14.9	84.137	30.087	27454000	11
22.323	22.1745	22.5899	22.1357	22.3627	22.5871		0.00116498	0.000636419	1.00044	Q99426	Q99426	TBCB	Tubulin-folding cofactor B	2045	4	4	4	20.1	20.1	20.1	27.325	93.239	37255000	24
21.4131	21.7093	21.0242	20.4557	20.2118	20.6476		1.7979	0.943811	1.9236	Q99436	Q99436	PSMB7	Proteasome subunit beta type-7	2046	4	4	4	26	26	26	29.965	11.416	13653000	29
19.9908	18.9818	19.1216	19.3241	19.2742	19.0605		0.168115	0.145138	1.10584	Q99439	Q99439	CNN2	Calponin-2	2047	4	4	4	18.1	18.1	18.1	33.697	11.283	4449300	13
21.4838	21.6201	21.7571	21.5098	21.5338	21.5922		0.382259	0.0750758	1.05342	Q99459	Q99459	CDC5L	Cell division cycle 5-like protein	2048	8	8	8	15.6	15.6	15.6	92.25	20.266	20603000	20
23.3915	23.8485	24.2053	23.4187	23.5972	23.7321		0.388104	0.232464	1.17484	Q99460	Q99460	PSMD1	26S proteasome non-ATPase regulatory subunit 1	2049	12	12	12	18.7	18.7	18.7	105.84	55.077	100770000	52
26.437	26.4823	26.6734	26.5496	26.5676	26.5247		0.0784785	-0.0163708	0.988717	Q99497	Q99497	PARK7	Protein deglycase DJ-1	2051	11	11	11	65.6	65.6	65.6	19.891	41.73	719930000	98
23.2347	22.9342	23.1509	23.7426	24.1007	23.6014		1.82205	-0.708321	0.612032	Q99536	Q99536	VAT1	Synaptic vesicle membrane protein VAT-1 homolog	2052	10	10	10	35.9	35.9	35.9	41.92	48.258	89108000	33
20.8451	20.8412	20.8894	19.2744	20.577	20.9715		0.497143	0.584253	1.49926	Q99541	Q99541	PLIN2	Perilipin-2	2053	3	3	3	10.1	10.1	10.1	48.075	17.095	10159000	5
22.6719	21.6675	22.795	23.2316	21.6325	20.7984		0.242619	0.490681	1.40511	Q99584	Q99584	S100A13	Protein S100-A13	2055	4	4	4	54.1	54.1	54.1	11.471	13.662	43023000	20
22.6255	22.9589	23.1669	22.5605	22.7862	22.8234		0.472259	0.193755	1.14374	Q99613;B5ME19	Q99613;B5ME19	EIF3C;EIF3CL	Eukaryotic translation initiation factor 3 subunit C;Eukaryotic translation initiation factor 3 subunit C-like protein	2056	11	11	11	13.9	13.9	13.9	105.34	85.051	52768000	46
20.0985	20.2261	20.3738	20.0973	20.0182	20.5912		0.00458415	-0.00274595	0.998098	Q99614	Q99614	TTC1	Tetratricopeptide repeat protein 1	2057	3	3	3	14.7	14.7	14.7	33.526	33.405	8687800	7
24.669	25.0537	24.682	24.2996	24.145	24.1804		1.9355	0.593222	1.50861	Q99623	Q99623	PHB2	Prohibitin-2	2060	11	11	11	40.1	40.1	40.1	33.296	49.814	171590000	72
20.8566	20.7668	20.8311	20.6416	20.451	20.9708		0.351133	0.130325	1.09454	Q99627	Q99627	COPS8	COP9 signalosome complex subunit 8	2061	3	3	3	23.4	23.4	23.4	23.225	23.174	12271000	20
20.7333	20.9136	20.8941	20.4975	20.433	18.3026		0.694409	1.10263	2.14745	Q99653	Q99653	CHP1	Calcineurin B homologous protein 1	2063	2	2	2	14.4	14.4	14.4	22.456	7.7138	10450000	7
24.0428	24.3769	24.2379	23.4748	23.4571	22.6984		1.6764	1.00909	2.01264	Q99714	Q99714	HSD17B10	3-hydroxyacyl-CoA dehydrogenase type-2	2064	10	10	10	58.2	58.2	58.2	26.923	220.5	105560000	80
22.7966	22.6254	22.6092	21.2192	22.3363	22.6658		0.612795	0.60324	1.51912	Q99729	Q99729	HNRNPAB	Heterogeneous nuclear ribonucleoprotein A/B	2065	5	5	5	14.8	14.8	14.8	36.224	27.801	35444000	39
22.5694	22.3664	22.7116	22.4311	22.4721	22.3931		0.497408	0.117051	1.08452	Q99733	Q99733	NAP1L4	Nucleosome assembly protein 1-like 4	2066	8	7	7	33.6	30.9	30.9	42.823	77.612	41888000	47
21.1725	21.1067	21.1182	17.6759	20.6695	18.4541		1.15301	2.19931	4.59259	Q99757	Q99757	TXN2	Thioredoxin, mitochondrial	2067	2	2	2	21.7	21.7	21.7	18.383	5.1033	11283000	12
23.7425	23.5916	23.6516	23.6535	23.6715	24.0983		0.40765	-0.145845	0.90385	Q99798	Q99798	ACO2	Aconitate hydratase, mitochondrial	2068	19	19	19	34.5	34.5	34.5	85.424	102.57	98943000	69
20.9791	21.0306	20.9863	20.9266	20.8497	18.2342		0.489773	0.995153	1.99329	Q99805	Q99805	TM9SF2	Transmembrane 9 superfamily member 2	2069	4	4	4	9	9	9	75.775	9.7913	13104000	12
19.9052	19.5892	19.8277	20.2911	18.1293	19.6145		0.265522	0.429055	1.34635	Q99829	Q99829	CPNE1	Copine-1	2070	2	2	2	4.7	4.7	4.7	59.058	4.0763	6074400	5
24.2835	24.5055	24.4915	23.8959	24.1507	24.1952		1.37359	0.346234	1.27124	Q99832	Q99832	CCT7	T-complex protein 1 subunit eta	2071	14	14	14	28.9	28.9	28.9	59.366	153.38	141410000	66
20.3803	20.9168	21.2448	20.7087	20.6542	18.7865		0.514125	0.79749	1.73808	Q99848	Q99848	EBNA1BP2	Probable rRNA-processing protein EBP2	2072	3	3	3	16	16	16	34.852	17.25	12191000	13
23.8513	24.196	24.1615	23.875	23.7569	23.216		0.918801	0.453594	1.36945	Q99873;Q9NR22	Q99873	PRMT1	Protein arginine N-methyltransferase 1	2073	10	10	10	31.5	31.5	31.5	42.461	42.165	109690000	79
22.561	18.6636	18.901	21.6705	22.4583	23.9643		0.863989	-2.65582	0.158678	Q9BPW8	Q9BPW8	NIPSNAP1	Protein NipSnap homolog 1	2075	4	4	3	18.7	18.7	16.5	33.31	16.266	29443000	18
20.2483	19.7715	20.3404	19.2337	19.8525	20.4629		0.273699	0.270376	1.20612	Q9BQ61	Q9BQ61	C19orf43	Uncharacterized protein C19orf43	2077	3	3	3	21.6	21.6	21.6	18.419	5.4455	6529300	7
23.9227	24.1947	24.0245	24.15	23.9198	23.612		0.366408	0.15333	1.11213	Q9BQE3	Q9BQE3	TUBA1C	Tubulin alpha-1C chain	2081	20	5	3	60.6	16.5	13.4	49.895	38.632	132850000	50
22.8952	23.0696	22.9597	22.7086	23.112	22.9295		0.172867	0.0581112	1.0411	Q9BQG0	Q9BQG0	MYBBP1A	Myb-binding protein 1A	2083	17	17	16	16.8	16.8	16.3	148.85	116.06	57316000	61
22.7381	21.9004	21.8854	23.197	22.5114	21.7041		0.224628	-0.296219	0.814384	Q9BR76	Q9BR76	CORO1B	Coronin-1B	2085	4	4	4	14.5	14.5	14.5	54.234	8.1441	41779000	19
23.9931	23.8071	23.8642	23.6672	24.4925	24.3315		0.460419	-0.275627	0.826091	Q9BRA2	Q9BRA2	TXNDC17	Thioredoxin domain-containing protein 17	2086	3	3	3	26.8	26.8	26.8	13.941	16.58	118520000	25
21.6203	21.5049	20.8088	21.5429	21.9682	20.6611		0.0596902	-0.0794004	0.946451	Q9BRF8	Q9BRF8	CPPED1	Serine/threonine-protein phosphatase CPPED1	2087	2	2	2	12.1	12.1	12.1	35.548	29.861	20670000	18
20.367	20.3821	20.7442	20.3105	20.6143	20.531		0.0273433	0.0124671	1.00868	Q9BRJ6	Q9BRJ6	C7orf50	Uncharacterized protein C7orf50	2088	2	2	2	18	18	18	22.083	6.1081	10051000	8
19.346	19.0562	17.9396	19.2666	19.4096	18.9157		0.387419	-0.416729	0.749121	Q9BRK5	Q9BRK5	SDF4	45 kDa calcium-binding protein	2089	3	3	3	8.6	8.6	8.6	41.806	4.7408	3812800	8
21.6593	21.4791	21.6912	21.7833	21.7815	22.191		0.954912	-0.308757	0.807337	Q9BRP8	Q9BRP8	WIBG	Partner of Y14 and mago	2090	5	5	5	47.5	47.5	47.5	22.655	33.389	26082000	18
21.5569	21.4467	21.6335	21.6071	21.9036	21.4125		0.246922	-0.0953439	0.936049	Q9BS26	Q9BS26	ERP44	Endoplasmic reticulum resident protein 44	2093	6	6	6	21.4	21.4	21.4	46.971	16.369	23507000	28
21.1933	21.175	21.2451	21.3062	21.4197	18.7702		0.336846	0.705751	1.63099	Q9BSD7	Q9BSD7	NTPCR	Cancer-related nucleoside-triphosphatase	2094	4	4	4	29.5	29.5	29.5	20.713	10.499	18075000	19
22.8251	22.3477	22.6677	22.8225	22.8036	22.534		0.250498	-0.106516	0.928828	Q9BSJ8	Q9BSJ8	ESYT1	Extended synaptotagmin-1	2097	9	9	9	11.2	11.2	11.2	122.85	70.893	50002000	41
19.9931	20.3113	20.3408	18.1513	20.2674	23.105		0.0712348	-0.292821	0.816304	Q9BTD8	Q9BTD8	RBM42	RNA-binding protein 42	2099	2	2	2	9.2	9.2	9.2	50.413	8.8786	13828000	6
23.0406	23.5444	22.9597	21.8726	22.3573	22.977		0.992281	0.779249	1.71624	Q9BTT0	Q9BTT0	ANP32E	Acidic leucine-rich nuclear phosphoprotein 32 family member E	2101	7	7	7	36.9	36.9	36.9	30.692	140.79	50556000	50
21.9033	22.076	21.8826	22.0066	22.1467	21.7331		0.0200861	-0.00820414	0.994329	Q9BTV4	Q9BTV4	TMEM43	Transmembrane protein 43	2102	6	6	6	22.8	22.8	22.8	44.875	13.803	29826000	27
19.7082	20.4108	19.6247	18.1824	19.6092	17.2368		1.00575	1.57178	2.97272	Q9BUF5	Q9BUF5	TUBB6	Tubulin beta-6 chain	2103	12	2	2	28.9	6.5	6.5	49.857	12.63	5294100	5
24.1236	23.9019	24.2484	24.4706	24.449	24.416		1.58446	-0.35392	0.782455	Q9BUJ2	Q9BUJ2	HNRNPUL1	Heterogeneous nuclear ribonucleoprotein U-like protein 1	2105	15	14	14	26.3	25.6	25.6	95.737	83.365	156000000	90
20.2196	20.2738	20.2781	20.0769	19.8679	18.7832		0.782655	0.681162	1.60343	Q9BUN8	Q9BUN8	DERL1	Derlin-1	2107	2	2	2	7.6	7.6	7.6	28.8	6.9125	7438000	7
18.0059	20.5489	20.403	20.1193	20.3833	19.7767		0.201446	-0.440505	0.736876	Q9BUP3	Q9BUP3	HTATIP2	Oxidoreductase HTATIP2	2108	3	3	3	13.2	13.2	13.2	27.049	5.1438	8292700	9
19.2162	19.5056	19.6178	19.0912	18.2482	18.9727		1.09818	0.675808	1.59749	Q9BUQ8	Q9BUQ8	DDX23	Probable ATP-dependent RNA helicase DDX23	2109	3	3	3	6.1	6.1	6.1	95.581	3.3699	3817600	4
20.7213	17.6227	20.7875	20.7937	20.5562	21.1106		0.452487	-1.10964	0.46341	Q9BUR5	Q9BUR5	APOO	Apolipoprotein O	2110	2	2	2	13.1	13.1	13.1	22.284	8.3955	10618000	8
22.3811	20.1145	20.1887	22.8091	20.5153	19.8018		0.0428152	-0.147302	0.902937	Q9BV36	Q9BV36	MLPH	Melanophilin	2111	8	8	8	22.2	22.2	22.2	65.948	19.649	25870000	18
21.806	22.5195	22.5483	22.5102	22.1186	23.1126		0.31315	-0.289256	0.818324	Q9BVK6	Q9BVK6	TMED9	Transmembrane emp24 domain-containing protein 9	2117	5	5	5	18.7	18.7	18.7	27.277	117.13	42025000	15
21.025	21.2983	21.781	21.7033	21.4409	21.8156		0.504318	-0.285176	0.820642	Q9BWF3;Q9BQ04	Q9BWF3	RBM4	RNA-binding protein 4	2121	3	3	3	14.3	14.3	14.3	40.313	80.598	21609000	15
20.1441	19.6055	19.9182	17.2899	20.4894	20.7855		0.118494	0.36765	1.29025	Q9BWJ5	Q9BWJ5	SF3B5	Splicing factor 3B subunit 5	2122	2	2	2	32.6	32.6	32.6	10.135	12.804	7497400	14
21.0909	20.6509	20.6635	21.8037	21.4876	21.3554		1.71988	-0.74714	0.595784	Q9BWM7	Q9BWM7	SFXN3	Sideroflexin-3	2123	4	4	4	16.8	16.8	16.8	35.503	14.013	19033000	18
22.4636	22.4959	22.2204	22.5689	22.6681	18.5539		0.344621	1.12966	2.18807	Q9BX68	Q9BX68	HINT2	Histidine triad nucleotide-binding protein 2, mitochondrial	2125	3	3	3	31.9	31.9	31.9	17.162	68.979	38978000	30
21.1849	20.4419	21.6312	21.255	18.0864	21.3636		0.3071	0.850978	1.80372	Q9BXP5	Q9BXP5	SRRT	Serrate RNA effector molecule homolog	2129	4	4	4	4.9	4.9	4.9	100.67	13.352	16072000	12
20.2645	20.1808	20.3629	20.5866	20.2784	18.4083		0.305232	0.511663	1.42569	Q9BXS5;Q9Y6Q5	Q9BXS5	AP1M1	AP-1 complex subunit mu-1	2130	4	4	4	12.3	12.3	12.3	48.586	10.461	9230000	15
20.505	20.2034	20.1169	19.9765	19.8484	17.2505		0.628205	1.24998	2.37838	Q9BXY0	Q9BXY0	MAK16	Protein MAK16 homolog	2132	2	2	2	10	10	10	35.368	3.4334	7432800	10
22.2931	22.2265	22.7913	22.3676	22.3486	22.639		0.0245388	-0.0147667	0.989817	Q9BY32	Q9BY32	ITPA	Inosine triphosphate pyrophosphatase	2133	5	5	5	33.5	33.5	33.5	21.445	84.604	37708000	18
20.9301	21.12	18.481	21.4735	20.9824	21.3107		0.554347	-1.07854	0.473508	Q9BY43	Q9BY43	CHMP4A	Charged multivesicular body protein 4a	2134	3	3	3	18	18	18	25.098	52.426	15497000	13
21.5647	21.5037	21.7342	20.8582	20.5128	21.7506		0.678644	0.56035	1.47463	Q9BY44	Q9BY44	EIF2A	Eukaryotic translation initiation factor 2A;Eukaryotic translation initiation factor 2A, N-terminally processed	2135	6	6	6	19.7	19.7	19.7	64.989	12.222	17081000	24
21.6469	21.6689	22.0294	22.1285	21.8389	22.3664		0.772193	-0.329515	0.795804	Q9BYT8	Q9BYT8	NLN	Neurolysin, mitochondrial	2141	7	7	7	14.1	14.1	14.1	80.651	15.647	27660000	25
20.3529	20.5992	20.0872	18.3612	19.842	17.6841		1.2331	1.71734	3.28829	Q9BZE1	Q9BZE1	MRPL37	39S ribosomal protein L37, mitochondrial	2142	3	3	3	12.5	12.5	12.5	48.117	18.764	6119100	9
18.6428	17.9025	19.4918	19.2657	19.1861	19.2963		0.548086	-0.570318	0.673469	Q9BZE4	Q9BZE4	GTPBP4	Nucleolar GTP-binding protein 1	2143	2	2	2	3	3	3	73.964	5.9103	4261100	9
20.2986	17.4427	19.6891	20.8287	21.1046	20.7032		0.925182	-1.7354	0.300325	Q9BZG1	Q9BZG1	RAB34	Ras-related protein Rab-34	2144	2	2	2	9.3	9.3	9.3	29.044	14.498	10349000	17
21.9329	21.9612	21.9679	22.0636	22.0611	22.2277		1.36015	-0.163436	0.892896	Q9BZZ5	Q9BZZ5	API5	Apoptosis inhibitor 5	2147	5	5	5	11.1	11.1	11.1	59.004	33.991	30920000	23
23.0863	22.4836	22.7778	23.3177	23.1482	23.5515		1.24648	-0.556526	0.679937	Q9C0C2	Q9C0C2	TNKS1BP1	182 kDa tankyrase-1-binding protein	2151	22	22	22	21.9	21.9	21.9	181.79	225.42	69146000	65
23.129	22.3058	22.6508	17.5093	23.3687	17.5187		0.754986	3.22962	9.38022	Q9GZP8	Q9GZP8	IMUP	Immortalization up-regulated protein	2154	1	1	1	25.5	25.5	25.5	10.897	3.5291	63207000	31
21.9106	22.2059	22.4448	22.2143	21.8957	22.1969		0.172629	0.0847816	1.06053	Q9GZT3	Q9GZT3	SLIRP	SRA stem-loop-interacting RNA-binding protein, mitochondrial	2158	4	4	4	45	45	45	12.349	11.78	34388000	22
19.8274	20.1754	19.7507	18.089	19.7282	19.4135		0.743647	0.840938	1.79121	Q9GZT9	Q9GZT9	EGLN1	Egl nine homolog 1	2159	2	2	2	8	8	8	46.02	8.7447	6275000	15
18.1671	20.2628	20.3334	20.2611	20.4522	20.6647		0.533426	-0.871556	0.546557	Q9H074	Q9H074	PAIP1	Polyadenylate-binding protein-interacting protein 1	2163	2	2	2	4.8	4.8	4.8	53.524	6.6404	8441200	8
22.7266	22.0049	22.2642	22.0572	22.3733	22.5657		0.000240934	-0.000190735	0.999868	Q9H098	Q9H098	FAM107B	Protein FAM107B	2165	4	4	4	36.6	36.6	36.6	15.558	56.998	36649000	19
21.8164	22.178	22.3091	22.364	21.8275	22.7343		0.276165	-0.207446	0.866069	Q9H0D6	Q9H0D6	XRN2	5-3 exoribonuclease 2	2168	10	10	10	15.6	15.6	15.6	108.58	30.285	33841000	32
21.4581	22.0489	21.4843	22.0791	21.5567	21.6243		0.130049	-0.0895837	0.939794	Q9H0U4;Q92928;P51153;Q92930;P59190	Q9H0U4	RAB1B	Ras-related protein Rab-1B	2172	6	5	4	46.8	41.3	31.8	22.171	28.525	25060000	19
22.5469	22.3621	22.2325	22.9003	23.3458	22.6106		1.15655	-0.571744	0.672803	Q9H0W9	Q9H0W9	C11orf54	Ester hydrolase C11orf54	2173	6	6	6	21.6	21.6	21.6	35.117	18.021	52082000	30
21.4904	21.3794	21.4543	21.1464	21.5326	19.427		0.498186	0.73937	1.66945	Q9H299	Q9H299	SH3BGRL3	SH3 domain-binding glutamic acid-rich-like protein 3	2176	3	3	3	31.2	31.2	31.2	10.438	15.106	17926000	10
21.2883	21.3547	20.3779	20.684	17.5883	17.8683		1.03821	2.29348	4.90239	Q9H2G2	Q9H2G2	SLK	STE20-like serine/threonine-protein kinase	2177	4	4	4	6.6	6.6	6.6	142.69	32.155	10758000	15
22.047	21.6651	21.7125	21.8976	21.8791	21.7436		0.0874263	-0.0319036	0.978129	Q9H2U2	Q9H2U2	PPA2	Inorganic pyrophosphatase 2, mitochondrial	2179	5	5	5	19.8	19.8	19.8	37.92	40.569	28014000	20
22.6803	23.2946	23.2469	22.5952	22.5311	23.0361		0.627845	0.353137	1.27733	Q9H3K6	Q9H3K6	BOLA2	BolA-like protein 2	2181	5	5	5	72.1	72.1	72.1	10.116	12.303	55068000	37
22.5498	22.0935	21.6536	21.8254	20.8091	21.1031		1.00671	0.853116	1.8064	Q9H3N1	Q9H3N1	TMX1	Thioredoxin-related transmembrane protein 1	2182	6	6	6	20	20	20	31.791	19.536	24793000	21
22.1895	22.0019	21.8462	21.8355	21.7405	21.8922		0.807758	0.189776	1.14059	Q9H3P7	Q9H3P7	ACBD3	Golgi resident protein GCP60	2183	6	6	6	17.4	17.4	17.4	60.593	105.95	27746000	26
19.9795	20.3712	20.1376	20.1207	20.0965	20.2956		0.0208985	-0.00814501	0.99437	Q9H3U1	Q9H3U1	UNC45A	Protein unc-45 homolog A	2185	3	3	3	4	4	4	103.08	10.046	8598900	14
21.1386	21.1661	21.0968	21.3436	21.2284	21.5098		1.26487	-0.226786	0.854536	Q9H444	Q9H444	CHMP4B	Charged multivesicular body protein 4b	2187	3	3	3	15.6	15.6	15.6	24.95	73.868	20829000	16
24.0542	24.1976	24.1235	24.305	24.5136	24.4005		1.73597	-0.281232	0.822888	Q9H4A4	Q9H4A4	RNPEP	Aminopeptidase B	2191	15	15	15	34.8	34.8	34.8	72.595	63.392	142650000	70
22.8298	22.3263	22.6269	23.2101	23.2828	23.2145		1.90846	-0.64147	0.641059	Q9H4G0;Q9Y2J2	Q9H4G0	EPB41L1	Band 4.1-like protein 1	2192	15	15	14	25.3	25.3	24.4	98.502	69.126	64271000	58
21.7485	21.8713	22.1534	21.6401	22.0226	22.274		0.088099	-0.0545044	0.962925	Q9H773	Q9H773	DCTPP1	dCTP pyrophosphatase 1	2202	5	5	5	44.7	44.7	44.7	18.681	10.895	26449000	36
21.1143	21.0634	21.3211	22.4001	21.9014	21.7356		1.77108	-0.846141	0.556271	Q9H8Y8	Q9H8Y8	GORASP2	Golgi reassembly-stacking protein 2	2208	4	4	4	15.3	15.3	15.3	47.145	36.833	23868000	21
22.4682	22.1809	22.6775	22.3695	22.7246	22.7809		0.400634	-0.182794	0.880995	Q9H910	Q9H910	HN1L	Hematological and neurological expressed 1-like protein	2209	5	5	5	42.6	42.6	42.6	20.063	23.868	45304000	28
23.1028	23.2956	23.2676	23.0329	23.1061	23.5558		0.018354	-0.00961622	0.993357	Q9H9B4	Q9H9B4	SFXN1	Sideroflexin-1	2211	8	8	8	29.8	29.8	29.8	35.619	47.019	68286000	35
21.0552	20.0955	21.3736	19.866	19.9844	18.4517		1.05908	1.40739	2.65257	Q9HAV7	Q9HAV7	GRPEL1	GrpE protein homolog 1, mitochondrial	2216	3	3	3	17.5	17.5	17.5	24.279	11.002	9461200	10
21.6593	21.5403	21.6218	21.6724	22.1981	21.6831		0.619796	-0.24407	0.84436	Q9HB07	Q9HB07	C12orf10	UPF0160 protein MYG1, mitochondrial	2217	7	7	7	22.1	22.1	22.1	42.449	15.338	24184000	16
23.1749	23.7278	23.169	22.8108	22.9092	22.7485		1.30999	0.534395	1.44833	Q9HB71	Q9HB71	CACYBP	Calcyclin-binding protein	2219	8	8	8	45.2	45.2	45.2	26.21	34.941	61195000	39
19.7241	19.8641	19.7615	21.0517	20.3938	20.2668		1.47897	-0.787541	0.579331	Q9HBI6	Q9HBI6	CYP4F11	Phylloquinone omega-hydroxylase CYP4F11	2220	5	5	1	9.7	9.7	2.3	60.145	8.8723	9928100	17
24.3892	23.7503	24.2227	24.0189	24.8226	24.3179		0.3669	-0.265694	0.831799	Q9HC35	Q9HC35	EML4	Echinoderm microtubule-associated protein-like 4	2223	18	18	18	25.2	25.2	25.2	108.91	60.995	152580000	72
22.7467	22.6373	22.537	23.1993	23.6041	22.7672		1.0367	-0.549873	0.68308	Q9HC38	Q9HC38	GLOD4	Glyoxalase domain-containing protein 4	2224	5	5	5	21.4	21.4	21.4	34.793	19.951	59890000	19
27.7314	25.8759	26.2119	28.4221	25.6438	26.5675		0.0975383	-0.2714	0.828515	Q9HC84;Q02817	Q9HC84	MUC5B	Mucin-5B	2226	69	69	65	25.5	25.5	24.7	596.33	323.31	1344000000	456
21.415	21.1507	21.0653	21.0576	21.2268	20.757		0.495549	0.196562	1.14596	Q9HD45	Q9HD45	TM9SF3	Transmembrane 9 superfamily member 3	2230	3	3	3	5.4	5.4	5.4	67.887	14.692	16437000	20
23.5982	23.3893	23.3864	23.6446	23.7909	23.2371		0.21509	-0.0995846	0.933302	Q9HDC9	Q9HDC9	APMAP	Adipocyte plasma membrane-associated protein	2231	10	10	10	31.7	31.7	31.7	46.48	26.494	88051000	61
20.5951	20.5684	21.0668	20.3668	20.1304	20.6954		0.682971	0.345919	1.27096	Q9NP79	Q9NP79	VTA1	Vacuolar protein sorting-associated protein VTA1 homolog	2234	1	1	1	6.5	6.5	6.5	33.879	66.777	10613000	7
17.964	17.0205	17.5561	17.9778	17.0636	17.273		0.067682	0.0753752	1.05364	Q9NPE3	Q9NPE3	NOP10	H/ACA ribonucleoprotein complex subunit 3	2240	3	3	3	37.5	37.5	37.5	7.7059	5.6101	1231000	17
19.9225	20.0984	19.8424	20.2514	21.9177	21.778		1.18728	-1.36129	0.389234	Q9NQ94	Q9NQ94	A1CF	APOBEC1 complementation factor	2245	6	6	6	13	13	13	65.202	9.6891	12899000	10
25.4015	25.2318	25.4731	25.762	26.1447	25.6101		1.26505	-0.470175	0.721877	Q9NQC3	Q9NQC3	RTN4	Reticulon-4	2246	11	11	11	19.2	19.2	19.2	129.93	44.116	389710000	135
20.7465	20.7459	20.7932	17.6978	21.0657	18.4632		0.760853	1.68629	3.21827	Q9NQG5	Q9NQG5	RPRD1B	Regulation of nuclear pre-mRNA domain-containing protein 1B	2247	5	5	5	20.6	20.6	20.6	36.899	102.39	10904000	9
23.6856	23.6769	23.7602	23.5758	23.9608	24.0262		0.440229	-0.146709	0.903309	Q9NQR4	Q9NQR4	NIT2	Omega-amidase NIT2	2249	10	10	10	53.3	53.3	53.3	30.608	117.17	96879000	66
20.5487	20.5535	20.9644	20.0996	19.1899	21.1274		0.404418	0.549892	1.46398	Q9NR09	Q9NR09	BIRC6	Baculoviral IAP repeat-containing protein 6	2254	5	5	5	1.8	1.8	1.8	530.25	12.985	12526000	6
20.957	20.7961	18.6796	20.7719	21.0654	20.9238		0.452646	-0.776145	0.583925	Q9NR28	Q9NR28	DIABLO	Diablo homolog, mitochondrial	2256	3	3	3	18	18	18	27.131	7.8061	12802000	9
23.4956	24.2064	24.2009	22.9085	22.7129	23.3843		1.45188	0.965696	1.95301	Q9NR30;Q9BQ39	Q9NR30	DDX21	Nucleolar RNA helicase 2	2257	17	17	17	30.1	30.1	30.1	87.343	106.07	81714000	65
21.7723	18.2983	21.7396	21.6342	21.6051	21.612		0.367739	-1.01372	0.495269	Q9NR31	Q9NR31	SAR1A	GTP-binding protein SAR1a	2258	3	3	1	15.7	15.7	6.1	22.367	6.2324	21550000	12
21.4436	21.2113	21.3238	22.2482	21.7157	21.7357		1.42901	-0.573591	0.671942	Q9NR45	Q9NR45	NANS	Sialic acid synthase	2259	3	3	3	10	10	10	40.307	34.914	24123000	14
21.5419	20.7558	20.7458	20.926	21.3572	20.977		0.086417	-0.0722701	0.95114	Q9NR56;Q5VZF2;Q9NUK0	Q9NR56	MBNL1	Muscleblind-like protein 1	2261	5	5	5	14.7	14.7	14.7	41.817	14.067	15849000	12
20.0693	19.8581	20.3914	20.7839	20.5102	18.5749		0.0739049	0.149984	1.10956	Q9NRX4	Q9NRX4	PHPT1	14 kDa phosphohistidine phosphatase	2266	2	2	2	28.8	28.8	28.8	13.832	14.65	10362000	9
23.0118	23.0503	23.5223	22.4709	22.1017	23.1924		0.776732	0.60648	1.52254	Q9NS69	Q9NS69	TOMM22	Mitochondrial import receptor subunit TOM22 homolog	2267	3	3	3	40.8	40.8	40.8	15.521	67.339	53215000	37
23.2792	23.6403	23.4604	23.3072	23.2933	23.1723		0.832824	0.202369	1.15059	Q9NSD9	Q9NSD9	FARSB	Phenylalanine--tRNA ligase beta subunit	2268	15	15	15	28.7	28.7	28.7	66.115	45.361	74872000	51
22.8295	22.8497	23.0556	23.0098	22.1297	22.8344		0.383055	0.253637	1.19221	Q9NSE4	Q9NSE4	IARS2	Isoleucine--tRNA ligase, mitochondrial	2269	13	13	13	16.8	16.8	16.8	113.79	52.509	54180000	50
18.2582	19.5756	19.5923	20.5116	20.3751	21.4015		1.38336	-1.62073	0.325171	Q9NSK0	Q9NSK0	KLC4	Kinesin light chain 4	2270	4	4	3	9.2	9.2	7.8	68.639	42.133	8851700	7
22.0484	22.4291	22.1373	22.3427	22.5516	22.6597		0.992616	-0.313053	0.804936	Q9NTK5	Q9NTK5	OLA1	Obg-like ATPase 1	2272	5	5	5	17.4	17.4	17.4	44.743	10.886	38814000	19
18.0013	20.0057	18.4298	20.2419	20.7355	21.3134		1.33562	-1.95133	0.258578	Q9NUI1	Q9NUI1	DECR2	Peroxisomal 2,4-dienoyl-CoA reductase	2275	3	3	3	11.6	11.6	11.6	30.777	4.0688	9208900	6
20.6104	20.7546	20.8938	20.5925	20.3532	18.1119		0.601611	1.06704	2.09514	Q9NUJ1	Q9NUJ1	ABHD10	Mycophenolic acid acyl-glucuronide esterase, mitochondrial	2276	4	4	4	18.6	18.6	18.6	33.932	44.895	9873100	10
22.615	22.3616	22.773	22.5313	22.4404	22.3896		0.437932	0.129498	1.09391	Q9NUQ9;Q9H0Q0	Q9NUQ9	FAM49B	Protein FAM49B	2279	8	8	8	36.7	36.7	36.7	36.748	75.322	40480000	22
22.1509	22.1133	22.5029	22.3041	22.391	22.8388		0.545939	-0.255568	0.837658	Q9NUU7;Q9UMR2	Q9NUU7;Q9UMR2	DDX19A;DDX19B	ATP-dependent RNA helicase DDX19A;ATP-dependent RNA helicase DDX19B	2280	7	7	7	22.4	22.4	22.4	53.974	96.89	40574000	35
22.0994	22.22	22.1251	22.1751	22.6014	22.7058		0.974183	-0.345966	0.786781	Q9NVA2	Q9NVA2	2011-09-01	Septin-11	2282	7	7	6	22.6	22.6	18.2	49.398	101.18	37521000	36
20.3275	20.7103	20.9568	20.0234	20.3454	19.1158		0.952468	0.836677	1.78593	Q9NVP1	Q9NVP1	DDX18	ATP-dependent RNA helicase DDX18	2285	3	3	3	4.6	4.6	4.6	75.406	10.365	9815700	16
21.4476	21.2538	21.9906	21.9873	23.0628	23.0295		1.27243	-1.12916	0.457181	Q9NVS9	Q9NVS9	PNPO	Pyridoxine-5-phosphate oxidase	2286	6	6	6	26.1	26.1	26.1	29.988	26.375	37614000	26
21.8703	21.5386	21.6529	17.7783	21.5383	17.9522		0.990878	2.59765	6.05299	Q9NWV4	Q9NWV4	C1orf123	UPF0587 protein C1orf123	2290	3	3	3	30	30	30	18.048	3.358	17352000	6
18.2977	21.1893	21.5335	20.8733	21.2968	21.3848		0.335868	-0.844764	0.556802	Q9NX14	Q9NX14	NDUFB11	NADH dehydrogenase [ubiquinone] 1 beta subcomplex subunit 11, mitochondrial	2293	2	2	2	22.2	22.2	22.2	17.316	5.222	16350000	8
21.6613	21.3812	20.9062	20.8308	18.4076	18.2297		1.17095	2.16019	4.46975	Q9NX40	Q9NX40	OCIAD1	OCIA domain-containing protein 1	2295	5	5	5	24.5	24.5	24.5	27.626	20.804	12518000	9
22.1043	21.9131	22.2463	21.9599	21.372	22.1553		0.435974	0.258861	1.19653	Q9NX63	Q9NX63	CHCHD3	MICOS complex subunit MIC19	2297	6	6	6	21.6	21.6	21.6	26.152	41.248	31483000	23
21.4727	21.3315	21.6254	21.5259	21.7815	18.5813		0.339896	0.847005	1.79876	Q9NXG2	Q9NXG2	THUMPD1	THUMP domain-containing protein 1	2299	3	3	3	19	19	19	39.315	11.075	21071000	16
21.2251	20.8212	20.8371	21.1238	21.2839	18.4627		0.294038	0.670972	1.59214	Q9NY12	Q9NY12	GAR1	H/ACA ribonucleoprotein complex subunit 1	2302	3	3	3	15.7	15.7	15.7	22.348	5.144	16347000	13
23.0436	22.9751	23.1817	23.4984	23.8043	23.6713		2.27489	-0.591212	0.663785	Q9NY33	Q9NY33	DPP3	Dipeptidyl peptidase 3	2303	8	8	8	17.8	17.8	17.8	82.588	111.84	79944000	50
23.1547	23.3986	23.0016	23.1543	23.3644	23.3176		0.286914	-0.0937812	0.937064	Q9NYL9	Q9NYL9	TMOD3	Tropomodulin-3	2309	9	9	9	30.1	30.1	30.1	39.594	163.39	69827000	60
23.627	23.3448	23.5863	23.6763	23.4838	23.4858		0.0962154	-0.0292555	0.979926	Q9NYU2	Q9NYU2	UGGT1	UDP-glucose:glycoprotein glucosyltransferase 1	2310	14	14	14	12.9	12.9	12.9	177.19	135.33	86158000	62
21.9111	22.0427	21.2654	20.898	21.7489	21.2303		0.577618	0.447325	1.36351	Q9NZ01	Q9NZ01	TECR	Very-long-chain enoyl-CoA reductase	2311	4	4	4	14	14	14	36.034	9.8207	21088000	11
20.8453	20.916	20.9979	20.8067	21.2951	21.0652		0.387448	-0.135918	0.91009	Q9NZ45	Q9NZ45	CISD1	CDGSH iron-sulfur domain-containing protein 1	2312	4	4	4	44.4	44.4	44.4	12.199	25.915	15766000	18
22.3683	22.0838	22.3717	22.5495	22.5535	22.8387		1.29217	-0.372626	0.772375	Q9NZB2;Q5T035	Q9NZB2	FAM120A	Constitutive coactivator of PPAR-gamma-like protein 1	2313	12	12	12	16.3	16.3	16.3	121.89	36.024	43977000	57
23.9492	23.9766	24.0894	23.5899	23.7716	23.1484		1.24039	0.501766	1.41595	Q9NZI8;Q9Y6M1	Q9NZI8	IGF2BP1	Insulin-like growth factor 2 mRNA-binding protein 1	2315	11	11	9	25.1	25.1	21.1	63.48	130.03	101670000	115
21.1892	21.0786	21.2612	21.2009	21.4393	21.4781		0.901657	-0.196459	0.87269	Q9NZL9	Q9NZL9	MAT2B	Methionine adenosyltransferase 2 subunit beta	2317	4	4	4	16.8	16.8	16.8	37.551	14.743	17383000	15
23.6949	23.8348	23.6266	23.5442	22.7088	23.0548		1.15919	0.616178	1.53281	Q9NZM1;O75923	Q9NZM1	MYOF	Myoferlin	2318	26	26	26	16.9	16.9	16.9	234.71	116.81	82248000	78
23.2651	23.0985	23.1327	23.507	23.8397	23.6221		1.95309	-0.490837	0.711612	Q9NZN4	Q9NZN4	EHD2	EH domain-containing protein 2	2319	13	13	12	31.7	31.7	30	61.161	38.531	78864000	54
17.3418	20.595	20.6873	21.2993	21.8022	22.4563		0.93995	-2.3112	0.201493	Q9NZW5	Q9NZW5	MPP6	MAGUK p55 subfamily member 6	2322	7	7	7	16.5	16.5	16.5	61.116	13.545	17476000	14
22.3075	22.6692	22.448	22.7286	22.7794	22.3708		0.383084	-0.151353	0.900406	Q9P035	Q9P035	HACD3	Very-long-chain (3R)-3-hydroxyacyl-CoA dehydratase 3	2325	5	5	5	17.7	17.7	17.7	43.159	50.837	44877000	14
22.9139	22.1888	22.669	21.8185	22.8521	22.0246		0.398419	0.358822	1.28238	Q9P0L0	Q9P0L0	VAPA	Vesicle-associated membrane protein-associated protein A	2329	4	4	3	19.3	19.3	19.3	27.893	38.257	41932000	20
20.3067	19.6394	20.405	20.7936	21.3167	22.0756		1.34873	-1.27824	0.412298	Q9P0M6	Q9P0M6	H2AFY2	Core histone macro-H2A.2	2330	8	6	6	32.8	25.8	25.8	40.058	22.239	15122000	23
20.2409	20.9799	20.3426	20.0031	20.7761	18.5392		0.465306	0.748304	1.67982	Q9P258	Q9P258	RCC2	Protein RCC2	2335	4	4	4	8.8	8.8	8.8	56.084	7.0766	9318100	11
21.3115	21.4827	21.1046	20.4999	20.725	18.0911		0.833495	1.52761	2.88308	Q9P287	Q9P287	BCCIP	BRCA2 and CDKN1A-interacting protein	2336	3	3	3	15	15	15	35.979	15.301	12205000	13
25.2856	25.0425	25.0779	25.2851	25.6728	25.5774		1.26955	-0.376445	0.770333	Q9P2E9	Q9P2E9	RRBP1	Ribosome-binding protein 1	2338	34	34	34	32.5	32.5	32.5	152.45	323.31	305710000	195
23.1193	23.4357	23.3329	23.2426	23.2826	23.3348		0.0323179	0.00928497	1.00646	Q9P2J5	Q9P2J5	LARS	Leucine--tRNA ligase, cytoplasmic	2340	17	17	17	17.9	17.9	17.9	134.46	133.06	71058000	58
20.603	20.6586	20.9685	21.2254	21.3629	20.6335		0.588065	-0.330572	0.795221	Q9P2R3	Q9P2R3	ANKFY1	Rabankyrin-5	2342	5	5	5	5.7	5.7	5.7	128.4	13.706	14933000	10
19.4233	18.0089	18.049	20.0004	19.0604	19.3867		0.849856	-0.988782	0.503903	Q9P2R7	Q9P2R7	SUCLA2	Succinyl-CoA ligase [ADP-forming] subunit beta, mitochondrial	2343	2	2	2	4.8	4.8	4.8	50.317	6.9687	4665700	6
19.4641	19.1207	19.2143	18.2509	19.7529	19.6293		0.0381615	0.0553506	1.03911	Q9UBC2	Q9UBC2	EPS15L1	Epidermal growth factor receptor substrate 15-like 1	2346	3	3	3	5	5	5	94.254	5.4796	4465200	6
22.1309	22.6907	22.1967	22.0132	22.495	22.0517		0.259113	0.152767	1.1117	Q9UBE0	Q9UBE0	SAE1	SUMO-activating enzyme subunit 1;SUMO-activating enzyme subunit 1, N-terminally processed	2348	7	7	7	25.7	25.7	25.7	38.449	35.054	34610000	47
22.4451	22.1236	22.148	23.3978	18.2735	18.3896		0.584947	2.21855	4.65427	Q9UBI6	Q9UBI6	GNG12	Guanine nucleotide-binding protein G(I)/G(S)/G(O) subunit gamma-12	2352	3	3	3	44.4	44.4	44.4	8.0061	10.404	45133000	8
20.872	18.0296	21.0528	21.3153	21.4463	21.1886		0.608333	-1.33197	0.397227	Q9UBQ0	Q9UBQ0	VPS29	Vacuolar protein sorting-associated protein 29	2354	2	2	2	14.3	14.3	14.3	20.505	10.428	15811000	17
23.5532	23.3668	23.6827	24.0421	24.3402	24.3836		2.15835	-0.721077	0.606644	Q9UBQ7	Q9UBQ7	GRHPR	Glyoxylate reductase/hydroxypyruvate reductase	2356	10	10	10	42.1	42.1	42.1	35.668	85.386	116080000	47
21.8404	21.6321	21.98	22.667	22.8097	22.3991		2.16771	-0.807758	0.571269	Q9UBR2	Q9UBR2	CTSZ	Cathepsin Z	2357	6	6	6	29	29	29	33.868	23.73	41175000	27
23.1328	23.2939	23.153	22.8753	23.2348	23.2404		0.228431	0.0764065	1.05439	Q9UBT2	Q9UBT2	UBA2	SUMO-activating enzyme subunit 2	2359	10	10	10	23.3	23.3	23.3	71.223	154.35	65024000	64
21.857	21.2779	18.205	21.081	21.5115	21.5063		0.33174	-0.919607	0.528653	Q9UDT6	Q9UDT6	CLIP2	CAP-Gly domain-containing linker protein 2	2360	3	3	3	3	3	3	115.84	4.2469	20719000	8
19.2026	19.8394	19.5382	19.4985	19.3546	17.7025		0.485451	0.674878	1.59646	Q9UG63	Q9UG63	ABCF2	ATP-binding cassette sub-family F member 2	2366	3	3	3	6.7	6.7	6.7	71.289	5.7888	4867600	8
19.2139	18.5212	18.9447	19.6258	19.9933	19.5949		1.6185	-0.844725	0.556817	Q9UGI8	Q9UGI8	TES	Testin	2367	5	5	5	15.2	15.2	15.2	47.996	8.6297	5670100	12
20.7153	21.706	21.2119	21.2878	20.8341	19.6785		0.474889	0.610926	1.52724	Q9UHB9	Q9UHB9	SRP68	Signal recognition particle subunit SRP68	2370	6	6	6	13.4	13.4	13.4	70.729	17.692	14898000	19
21.7361	21.81	22.2917	18.8578	21.7656	21.7255		0.522483	1.16295	2.23915	Q9UHD1	Q9UHD1	CHORDC1	Cysteine and histidine-rich domain-containing protein 1	2371	5	5	5	22.9	22.9	22.9	37.489	33.572	22299000	13
23.1257	23.0774	23.2473	23.5701	24.0852	23.7869		1.86746	-0.663909	0.631166	Q9UHD8	Q9UHD8	2009-09-01	Septin-9	2372	11	11	11	28.5	28.5	28.5	65.401	73.372	86396000	67
20.4932	19.6431	20.2691	19.994	19.892	20.937		0.121333	-0.139215	0.908013	Q9UHD9	Q9UHD9	UBQLN2	Ubiquilin-2	2373	6	6	4	17.8	17.8	12.2	65.695	78.616	8417500	25
17.7961	20.3639	20.1442	21.4212	21.0276	21.1325		0.993693	-1.75901	0.295452	Q9UHG3	Q9UHG3	PCYOX1	Prenylcysteine oxidase 1	2375	4	4	4	11.3	11.3	11.3	56.639	18.388	14049000	11
20.5453	19.7865	20.8931	20.839	21.9274	21.3097		0.981308	-0.950397	0.51749	Q9UHL4	Q9UHL4	DPP7	Dipeptidyl peptidase 2	2376	4	4	4	10.4	10.4	10.4	54.341	11.044	14954000	11
21.7922	22.1964	21.8327	21.6699	21.7681	21.7578		0.721228	0.20852	1.1555	Q9UHX1	Q9UHX1	PUF60	Poly(U)-binding-splicing factor PUF60	2378	6	6	6	16.5	16.5	16.5	59.875	78.102	24940000	12
21.0267	20.9063	20.9398	21.1085	20.9877	21.4891		0.696976	-0.237488	0.848221	Q9UI09	Q9UI09	NDUFA12	NADH dehydrogenase [ubiquinone] 1 alpha subcomplex subunit 12	2379	3	3	3	28.3	28.3	28.3	17.114	23.22	15677000	11
22.6422	22.4899	22.7794	22.8551	22.7477	22.8679		0.949451	-0.186427	0.87878	Q9UIA9	Q9UIA9	XPO7	Exportin-7	2382	7	7	7	8.6	8.6	8.6	123.91	60.832	46950000	32
20.402	20.6787	20.2188	19.7849	20.1125	20.4207		0.65144	0.327115	1.2545	Q9UIG0	Q9UIG0	BAZ1B	Tyrosine-protein kinase BAZ1B	2383	5	5	5	4.6	4.6	4.6	170.9	8.2551	9389000	9
21.7357	21.4878	21.8877	22.2489	21.7951	22.8618		0.840492	-0.598178	0.660588	Q9UIJ7	Q9UIJ7	AK3	GTP:AMP phosphotransferase AK3, mitochondrial	2384	5	5	5	25.1	25.1	25.1	25.565	33.254	32799000	14
20.6543	20.3847	20.2462	20.8748	21.6978	20.9552		1.21919	-0.747515	0.595629	Q9UJ70	Q9UJ70	NAGK	N-acetyl-D-glucosamine kinase	2385	4	4	4	19.2	19.2	19.2	37.375	13.106	15375000	14
20.5654	20.1482	20.2008	19.3398	18.7985	19.3874		2.0984	1.12957	2.18794	Q9UJM3	Q9UJM3	ERRFI1	ERBB receptor feedback inhibitor 1	2388	2	2	2	8.9	8.9	8.9	50.559	4.7609	4040300	7
22.417	22.336	22.2752	22.2141	22.2912	22.0968		0.951399	0.142016	1.10345	Q9UJS0	Q9UJS0	SLC25A13	Calcium-binding mitochondrial carrier protein Aralar2	2390	11	11	8	19.9	19.9	14.8	74.175	77.744	36712000	49
21.756	21.2151	21.7791	21.7584	21.7962	21.7133		0.391948	-0.172583	0.887253	Q9UJU6	Q9UJU6	DBNL	Drebrin-like protein	2391	6	6	6	19.8	19.8	19.8	48.207	91.62	23939000	23
20.7416	20.8995	20.6179	20.1209	20.6046	18.5568		0.729053	0.992259	1.9893	Q9UJW0	Q9UJW0	DCTN4	Dynactin subunit 4	2392	3	3	3	13	13	13	52.337	6.6262	9874200	10
22.7226	22.9294	23.1096	21.9816	22.4647	18.3551		0.69545	1.98677	3.96349	Q9UJZ1	Q9UJZ1	STOML2	Stomatin-like protein 2, mitochondrial	2393	5	5	5	23	23	23	38.534	43.956	40397000	33
23.5081	23.5024	23.6852	23.2188	23.1947	22.742		1.43576	0.513386	1.4274	Q9UK76	Q9UK76	HN1	Hematological and neurological expressed 1 protein;Hematological and neurological expressed 1 protein, N-terminally processed	2394	6	6	6	74	74	74	16.014	58.411	78486000	49
20.8662	20.871	20.5867	21.1965	21.3147	17.7657		0.228914	0.682347	1.60475	Q9UKK3	Q9UKK3	PARP4	Poly [ADP-ribose] polymerase 4	2397	5	5	5	3.8	3.8	3.8	192.59	12.712	13628000	12
21.7657	22.5319	22.2709	21.6527	21.553	21.4408		1.28876	0.640687	1.55907	Q9UKK9	Q9UKK9	NUDT5	ADP-sugar pyrophosphatase	2398	8	8	8	52.5	52.5	52.5	24.327	19.149	26960000	21
20.762	20.913	20.6364	21.016	20.9847	20.6893		0.408107	-0.126195	0.916245	Q9UKM9	Q9UKM9	RALY	RNA-binding protein Raly	2399	2	2	2	7.5	7.5	7.5	32.463	6.3389	13625000	12
20.5196	20.4805	21.1173	21.1773	20.3935	20.7916		0.0954179	-0.0816765	0.944959	Q9UKV3	Q9UKV3	ACIN1	Apoptotic chromatin condensation inducer in the nucleus	2400	4	4	4	5.8	5.8	5.8	151.86	9.5198	13234000	14
22.6401	21.9785	22.8098	22.4362	22.5014	22.6707		0.0805099	-0.0599861	0.959273	Q9UKY7	Q9UKY7	CDV3	Protein CDV3 homolog	2402	8	8	8	62.4	62.4	62.4	27.335	48.109	41996000	36
17.5918	20.2013	20.3092	21.5694	21.5804	21.2511		1.1032	-2.09951	0.233337	Q9ULA0	Q9ULA0	DNPEP	Aspartyl aminopeptidase	2405	4	4	4	11.4	11.4	11.4	52.428	17.584	14889000	12
20.119	19.4541	19.9421	20.1982	20.7473	20.8699		1.25551	-0.766747	0.587741	Q9ULD2	Q9ULD2	MTUS1	Microtubule-associated tumor suppressor 1	2407	4	4	4	5	5	5	141.4	8.8497	8518200	17
21.8834	22.1034	21.9918	21.6834	21.7765	22.0744		0.480396	0.148122	1.10813	Q9ULV4	Q9ULV4	CORO1C	Coronin-1C	2409	7	7	7	19	19	19	53.248	43.448	26956000	22
21.9116	22.1926	21.3577	21.0409	21.364	18.4711		0.739993	1.52864	2.88514	Q9UM00	Q9UM00	TMCO1	Transmembrane and coiled-coil domain-containing protein 1	2410	2	2	2	12.1	12.1	12.1	27.079	4.1907	20459000	10
21.5876	21.2763	21.4098	21.4521	22.2838	19.1694		0.186202	0.456121	1.37185	Q9UM22	Q9UM22	EPDR1	Mammalian ependymin-related protein 1	2411	4	4	4	18.3	18.3	18.3	25.437	10.028	26124000	18
20.8431	20.595	21.1687	20.5315	20.6045	18.061		0.59656	1.13666	2.19871	Q9UMS0	Q9UMS0	NFU1	NFU1 iron-sulfur cluster scaffold homolog, mitochondrial	2413	3	3	3	17.3	17.3	17.3	28.462	10.071	11292000	9
26.023	26.3398	26.3219	26.428	25.9578	25.9745		0.228792	0.108145	1.07784	Q9UMS4	Q9UMS4	PRPF19	Pre-mRNA-processing factor 19	2414	9	9	9	36.1	36.1	36.1	55.18	33.918	545920000	46
21.7942	21.3062	21.9853	21.7036	21.126	21.668		0.287574	0.196072	1.14558	Q9UMX0;Q9NRR5	Q9UMX0	UBQLN1	Ubiquilin-1	2415	5	3	3	16.6	10.7	10.7	62.518	20.58	22590000	17
20.9249	20.208	18.9013	20.7626	20.1656	20.7431		0.365364	-0.545685	0.685066	Q9UMX5	Q9UMX5	NENF	Neudesin	2416	3	3	3	22.1	22.1	22.1	18.856	10.637	10184000	13
21.7856	21.348	21.9101	22.1008	21.7734	21.7371		0.38688	-0.18921	0.877086	Q9UNF1;Q12816	Q9UNF1	MAGED2	Melanoma-associated antigen D2	2422	9	9	9	23.1	23.1	23.1	64.953	23.233	25167000	24
20.1746	20.0242	20.2859	20.2512	20.4034	20.0102		0.164571	-0.0600262	0.959247	Q9UNH7;Q9P1Q0	Q9UNH7	SNX6	Sorting nexin-6;Sorting nexin-6, N-terminally processed	2423	3	3	3	8.1	8.1	8.1	46.648	41.026	8717400	10
20.57	20.6451	20.9721	20.5385	20.5921	20.7223		0.341589	0.11143	1.0803	Q9UNL2	Q9UNL2	SSR3	Translocon-associated protein subunit gamma	2424	1	1	1	7.6	7.6	7.6	21.08	12.813	11654000	7
21.5325	21.6346	21.7013	21.3376	21.2766	21.4978		1.42668	0.252146	1.19098	Q9UNM6	Q9UNM6	PSMD13	26S proteasome non-ATPase regulatory subunit 13	2425	7	7	7	21	21	21	42.945	49.738	19285000	27
19.9906	20.4685	20.2216	19.5593	19.0439	18.5301		1.64661	1.18252	2.26973	Q9UNN8	Q9UNN8	PROCR	Endothelial protein C receptor	2426	3	3	3	16.4	16.4	16.4	26.671	5.5701	5895800	6
23.3111	23.3518	23.736	23.2246	23.3628	23.5687		0.183223	0.0809053	1.05768	Q9UNZ2	Q9UNZ2	NSFL1C	NSFL1 cofactor p47	2431	10	10	10	37	37	37	40.572	177.65	76669000	58
21.3358	20.5572	21.4193	21.1071	20.2593	21.108		0.28603	0.279335	1.21364	Q9UPQ0	Q9UPQ0	LIMCH1	LIM and calponin homology domains-containing protein 1	2434	6	6	6	8.8	8.8	8.8	121.87	29.687	13793000	10
24.7983	24.8462	25.0978	24.759	24.6141	25.4928		0.0491711	-0.0412	0.971846	Q9UQ35	Q9UQ35	SRRM2	Serine/arginine repetitive matrix protein 2	2435	8	8	8	5.8	5.8	5.8	299.61	32.478	278450000	41
25.1094	25.3273	24.9387	24.6235	24.8958	24.6886		1.30925	0.389153	1.30962	Q9UQ80	Q9UQ80	PA2G4	Proliferation-associated protein 2G4	2436	17	17	17	52.5	52.5	52.5	43.786	274.78	229540000	147
20.4615	20.2827	20.4549	20.3682	19.919	20.393		0.452306	0.173016	1.12741	Q9UQE7	Q9UQE7	SMC3	Structural maintenance of chromosomes protein 3	2437	6	6	6	7.2	7.2	7.2	141.54	16.48	8814400	14
22.118	22.3308	22.2591	22.2745	22.1217	21.9996		0.441747	0.10408	1.07481	Q9Y224	Q9Y224	C14orf166	UPF0568 protein C14orf166	2438	6	6	6	30.3	30.3	30.3	28.068	46.689	33565000	27
23.6046	23.557	23.3309	23.1531	23.4951	23.2168		0.708719	0.209134	1.15599	Q9Y230	Q9Y230	RUVBL2	RuvB-like 2	2439	13	13	13	33.3	33.3	33.3	51.156	89.533	78629000	55
22.0874	22.6275	22.4891	22.056	22.2036	22.1965		0.669268	0.249274	1.18861	Q9Y262	Q9Y262	EIF3L	Eukaryotic translation initiation factor 3 subunit L	2442	8	8	8	17.7	17.7	17.7	66.726	132.26	34657000	37
24.3936	24.6067	24.5303	24.3464	24.1384	24.0902		1.47232	0.318498	1.24703	Q9Y265	Q9Y265	RUVBL1	RuvB-like 1	2444	14	14	14	43.9	43.9	43.9	50.227	109.01	158730000	90
21.4233	22.0705	20.6845	20.9068	22.1309	21.0991		0.00824978	0.0138524	1.00965	Q9Y266	Q9Y266	NUDC	Nuclear migration protein nudC	2445	8	8	8	24.8	24.8	24.8	38.242	15.002	22331000	26
23.9486	24.1809	24.0239	23.9437	23.6534	23.7395		1.16419	0.272237	1.20768	Q9Y277	Q9Y277	VDAC3	Voltage-dependent anion-selective channel protein 3	2446	8	8	8	35.3	35.3	35.3	30.658	120.49	112490000	61
18.8826	19.5053	19.1565	18.804	17.903	18.0036		1.31197	0.944604	1.92466	Q9Y285	Q9Y285	FARSA	Phenylalanine--tRNA ligase alpha subunit	2449	3	3	3	9.4	9.4	9.4	57.563	4.07	3484700	15
21.0974	21.5112	21.4491	21.5727	21.3622	21.4741		0.339757	-0.117074	0.922056	Q9Y295	Q9Y295	DRG1	Developmentally-regulated GTP-binding protein 1	2450	7	7	7	26.4	26.4	26.4	40.542	135.81	19861000	31
22.6883	21.8533	22.4737	22.4707	23.0441	22.6202		0.543134	-0.373217	0.772059	Q9Y2B0	Q9Y2B0	CNPY2	Protein canopy homolog 2	2452	3	3	3	22.5	22.5	22.5	20.652	12.413	44305000	16
21.0015	21.48	21.1547	21.1785	20.934	18.8651		0.521075	0.886207	1.84831	Q9Y2R5	Q9Y2R5	MRPS17	28S ribosomal protein S17, mitochondrial	2456	2	2	2	29.2	29.2	29.2	14.502	9.3511	18849000	10
21.8872	22.1568	22.0433	22.7628	22.7317	23.6601		1.50467	-1.02246	0.492277	Q9Y2V2	Q9Y2V2	CARHSP1	Calcium-regulated heat stable protein 1	2459	3	3	3	34.7	34.7	34.7	15.892	6.9328	48908000	12
21.7761	22.1356	22.2228	22.0381	22.4514	22.5444		0.654935	-0.299789	0.812371	Q9Y2W1	Q9Y2W1	THRAP3	Thyroid hormone receptor-associated protein 3	2460	6	6	5	8.6	8.6	7.4	108.66	30.043	34268000	29
23.0027	22.9847	22.7077	23.278	23.3138	23.3171		1.86395	-0.404603	0.755444	Q9Y2X3	Q9Y2X3	NOP58	Nucleolar protein 58	2462	12	12	12	30.8	30.8	30.8	59.578	53.955	68267000	47
21.3735	21.2535	21.4746	21.4133	21.4027	21.212		0.0959788	0.0245393	1.01715	Q9Y305	Q9Y305	ACOT9	Acyl-coenzyme A thioesterase 9, mitochondrial	2464	4	4	4	11.8	11.8	11.8	49.901	10.883	19927000	15
21.0209	21.2122	20.9814	21.2911	21.4883	18.1115		0.284868	0.774503	1.7106	Q9Y315	Q9Y315	DERA	Deoxyribose-phosphate aldolase	2465	4	4	4	18.2	18.2	18.2	35.23	13.216	16127000	12
20.9403	21.0135	21.2132	20.9608	21.3048	18.9291		0.368794	0.65745	1.57729	Q9Y333	Q9Y333	LSM2	U6 snRNA-associated Sm-like protein LSm2	2468	2	2	2	41.1	41.1	41.1	10.834	15.741	14384000	11
21.5391	20.9834	20.9674	21.2944	20.8904	20.9367		0.20933	0.1228	1.08885	Q9Y383	Q9Y383	LUC7L2	Putative RNA-binding protein Luc7-like 2	2469	6	6	4	21.4	21.4	14	46.513	61.7	15709000	25
21.9452	21.6921	21.34	22.1409	22.8737	20.8664		0.188174	-0.301294	0.811524	Q9Y394	Q9Y394	DHRS7	Dehydrogenase/reductase SDR family member 7	2470	4	4	4	13	13	13	38.298	22.098	31932000	16
20.5839	20.4099	20.7447	21.2283	20.5298	19.8807		0.0277854	0.0331783	1.02326	Q9Y3B3	Q9Y3B3	TMED7	Transmembrane emp24 domain-containing protein 7	2473	3	3	3	15.6	15.6	15.6	25.171	7.2629	12489000	12
20.4367	20.1472	19.9225	20.3412	20.0263	17.5779		0.409126	0.853672	1.80709	Q9Y3B4	Q9Y3B4	SF3B6	Splicing factor 3B subunit 6	2474	3	3	3	28	28	28	14.585	8.4042	7897600	10
21.9272	21.6162	21.3258	18.8487	18.2859	21.9823		0.758114	1.91741	3.77743	Q9Y3D6	Q9Y3D6	FIS1	Mitochondrial fission 1 protein	2478	2	2	2	19.1	19.1	19.1	16.937	23.696	13315000	9
19.1694	19.5401	19.7299	19.4432	19.3105	19.3089		0.299008	0.125572	1.09094	Q9Y3D9	Q9Y3D9	MRPS23	28S ribosomal protein S23, mitochondrial	2480	3	3	3	15.8	15.8	15.8	21.77	7.5485	4809600	7
22.2142	22.665	22.1337	21.757	22.5441	21.5422		0.490126	0.389863	1.31027	Q9Y3E5	Q9Y3E5	PTRH2	Peptidyl-tRNA hydrolase 2, mitochondrial	2482	3	3	3	31.8	31.8	31.8	19.193	39.423	33646000	23
21.9441	22.2184	22.3899	21.9058	21.8479	22.029		0.848905	0.25659	1.19465	Q9Y3F4	Q9Y3F4	STRAP	Serine-threonine kinase receptor-associated protein	2484	9	9	9	37.4	37.4	37.4	38.438	106.69	31022000	34
22.8254	23.039	22.7558	23.2079	23.4563	23.0093		1.06564	-0.351089	0.783992	Q9Y3I0	Q9Y3I0	RTCB	tRNA-splicing ligase RtcB homolog	2485	11	11	11	26.7	26.7	26.7	55.21	69.521	57398000	37
23.3016	23.1559	23.6754	23.4625	23.4391	23.5144		0.23764	-0.0943724	0.93668	Q9Y3U8	Q9Y3U8	RPL36	60S ribosomal protein L36	2486	4	4	4	29.5	29.5	29.5	12.254	10.451	90041000	41
19.8562	19.5205	19.7261	20.1768	19.6088	19.8595		0.400138	-0.180769	0.882233	Q9Y3Y2	Q9Y3Y2	CHTOP	Chromatin target of PRMT1 protein	2487	3	3	3	16.9	16.9	16.9	26.396	24.813	7589600	15
19.9604	19.3932	19.4964	20.6082	21.1473	20.6454		2.06503	-1.1836	0.440252	Q9Y446	Q9Y446	PKP3	Plakophilin-3	2488	4	4	4	7.7	7.7	7.7	87.081	18.244	8740500	7
25.8245	26.0995	26.1039	26.0841	25.9994	26.2079		0.326806	-0.087808	0.940951	Q9Y490;Q9Y4G6	Q9Y490	TLN1	Talin-1	2489	63	63	63	37	37	37	269.76	323.31	504150000	360
19.8612	19.6423	20.4693	19.7335	19.3997	19.357		0.835099	0.494226	1.40857	Q9Y4H2	Q9Y4H2	IRS2	Insulin receptor substrate 2	2490	2	2	2	5.5	5.5	5.5	137.33	2.3843	6333700	2
23.6661	23.3987	23.5594	23.2029	22.9953	23.1263		1.93077	0.433229	1.35025	Q9Y4L1;Q9BXT5	Q9Y4L1	HYOU1	Hypoxia up-regulated protein 1	2491	21	21	21	28.4	28.4	28.4	111.33	150.98	76938000	69
20.9996	20.9153	20.5594	21.1799	19.0902	21.1118		0.200836	0.364146	1.28712	Q9Y4P3	Q9Y4P3	TBL2	Transducin beta-like protein 2	2492	5	5	5	16.6	16.6	16.6	49.797	41.862	13368000	14
20.4951	20.4545	20.4477	21.0401	20.5717	21.0207		1.25721	-0.41175	0.751711	Q9Y512	Q9Y512	SAMM50	Sorting and assembly machinery component 50 homolog	2495	4	4	4	10.7	10.7	10.7	51.976	12.935	12993000	17
20.7784	20.4654	20.593	20.1893	20.6721	20.8136		0.091672	0.0539341	1.03809	Q9Y520	Q9Y520	PRRC2C	Protein PRRC2C	2496	8	8	8	3.9	3.9	3.9	316.91	17.194	10986000	21
21.5002	21.5859	21.6255	21.4791	21.5032	21.2667		0.856054	0.154229	1.11283	Q9Y570	Q9Y570	PPME1	Protein phosphatase methylesterase 1	2497	5	5	5	18.9	18.9	18.9	42.315	101.25	20302000	23
22.8364	23.3721	23.7057	23.2484	22.8879	23.4743		0.120894	0.101189	1.07266	Q9Y5B9	Q9Y5B9	SUPT16H	FACT complex subunit SPT16	2499	15	15	15	16.6	16.6	16.6	119.91	49.558	70615000	51
21.3486	21.275	21.503	21.7934	21.2119	21.1433		0.0111487	-0.00733058	0.994932	Q9Y5K6	Q9Y5K6	CD2AP	CD2-associated protein	2503	6	6	6	12.1	12.1	12.1	71.45	9.8201	21285000	15
21.9595	21.6822	22.0384	21.6912	21.3782	21.8702		0.616499	0.246808	1.18658	Q9Y5L4	Q9Y5L4	TIMM13	Mitochondrial import inner membrane translocase subunit Tim13	2504	2	2	2	26.3	26.3	26.3	10.5	28.023	24314000	12
21.9057	21.523	21.7552	20.9221	21.6523	21.5969		0.578889	0.337507	1.26357	Q9Y5M8	Q9Y5M8	SRPRB	Signal recognition particle receptor subunit beta	2505	5	5	5	22.9	22.9	22.9	29.702	18.095	21538000	19
21.5073	21.8636	21.5323	21.9497	21.7346	22.0141		0.864962	-0.265076	0.832155	Q9Y5S9	Q9Y5S9	RBM8A	RNA-binding protein 8A	2507	4	4	4	36.8	36.8	36.8	19.889	21.636	25593000	25
21.5239	21.6504	20.7402	21.2151	21.2676	17.8087		0.439318	1.20768	2.30966	Q9Y5X3	Q9Y5X3	SNX5	Sorting nexin-5	2510	6	6	6	20.8	20.8	20.8	46.816	31.802	17662000	15
21.6639	21.2293	21.1586	21.2295	21.5653	21.7128		0.288088	-0.151971	0.90002	Q9Y5Z4	Q9Y5Z4	HEBP2	Heme-binding protein 2	2511	4	4	4	23.9	23.9	23.9	22.875	54.097	20060000	18
21.5712	22.398	21.9847	20.9174	20.8146	21.2989		1.59354	0.974319	1.96471	Q9Y617	Q9Y617	PSAT1	Phosphoserine aminotransferase	2514	9	9	9	28.4	28.4	28.4	40.422	18.626	21117000	19
21.1352	21.123	21.0068	21.2097	20.4488	17.4555		0.531646	1.38363	2.60925	Q9Y624	Q9Y624	F11R	Junctional adhesion molecule A	2515	4	4	4	22.1	22.1	22.1	32.583	12.217	13707000	12
22.8591	22.7318	22.8937	22.9389	22.5578	22.7908		0.209665	0.0656713	1.04657	Q9Y678	Q9Y678	COPG1	Coatomer subunit gamma-1	2519	11	11	11	18.2	18.2	18.2	97.717	76.465	55737000	44
20.4897	20.7342	20.6363	20.6374	20.7498	16.9872		0.396783	1.16194	2.23759	Q9Y679	Q9Y679	AUP1	Ancient ubiquitous protein 1	2520	3	3	3	14.4	14.4	14.4	45.786	9.4318	10692000	11
22.3711	21.9591	22.5973	22.7441	22.3394	23.1998		0.658168	-0.451948	0.731055	Q9Y6C9	Q9Y6C9	MTCH2	Mitochondrial carrier homolog 2	2522	6	6	6	25.4	25.4	25.4	33.331	35.307	46225000	47
21.0595	20.9063	21.4799	20.9777	20.3014	20.7764		0.812947	0.463404	1.37879	Q9Y6E2	Q9Y6E2	BZW2	Basic leucine zipper and W2 domain-containing protein 2	2525	5	3	3	12.4	9.3	9.3	48.162	37.518	13794000	15
20.4121	20.4958	20.6449	20.7666	20.5603	20.8891		0.874751	-0.221052	0.85794	Q9Y6G9	Q9Y6G9	DYNC1LI1	Cytoplasmic dynein 1 light intermediate chain 1	2526	4	4	4	15.1	15.1	15.1	56.578	30.763	12078000	17
23.1637	22.7649	23.3275	22.5336	22.7996	23.353		0.257406	0.189931	1.14071	Q9Y6H1;Q5T1J5	Q9Y6H1;Q5T1J5	CHCHD2;CHCHD2P9	Coiled-coil-helix-coiled-coil-helix domain-containing protein 2;Putative coiled-coil-helix-coiled-coil-helix domain-containing protein CHCHD2P9, mitochondrial	2527	4	4	4	33.8	33.8	33.8	15.512	41.564	57201000	34
21.3378	20.8261	21.4198	21.6203	21.8044	21.2396		0.653612	-0.36022	0.779046	Q9Y6I3	Q9Y6I3	EPN1	Epsin-1	2528	2	2	2	8	8	8	60.293	33.346	23582000	22
22.9149	22.6468	22.9483	22.9817	22.6707	22.5491		0.254834	0.102826	1.07387	Q9Y6N5	Q9Y6N5	SQRDL	Sulfide:quinone oxidoreductase, mitochondrial	2531	12	12	12	34.9	34.9	34.9	49.96	32.082	52288000	37
23.9623	21.8572	21.4718	23.6697	19.5198	18.3772		0.461967	1.90816	3.75329	Q9Y6R7	Q9Y6R7	FCGBP	IgGFc-binding protein	2533	21	21	21	9	9	9	572.01	123.28	50549000	40
21.1906	21.1539	21.1857	21.3669	21.3755	18.988		0.307861	0.599948	1.51566	Q9Y6Y8	Q9Y6Y8	SEC23IP	SEC23-interacting protein	2534	4	4	4	6.2	6.2	6.2	111.08	10.875	17369000	14
