# Supplementary material for: Adipose Triglyceride Lipase Loss Promotes a Metabolic Switch in A549 Non–Small Cell Lung Cancer Cell Spheroids
Source: Mol Cell Proteomics. 2021 May 14;20:100095. doi: 10.1016/j.mcpro.2021.100095 (PMC8214150; doi:10.1016/j.mcpro.2021.100095)
Supplement: Supplemental Table S2 [file mmc2.xlsx]

## Sheet: Tabelle1
log2 LFQ intensity KO13D (normalized)	log2 LFQ intensity KO23D (normalized)	log2 LFQ intensity KO33D (normalized)	log2 LFQ intensity WT13D (normalized)	log2 LFQ intensity WT23D (normalized)	log2 LFQ intensity WT33D (normalized)	Significant	-log10 (p-value)	Log2 Difference	Fold Change KO/WT	Taxonomy	Protein IDs	Majority protein IDs	Gene names	Protein names	id	Peptides	Razor + unique peptides	Unique peptides	Sequence coverage [%]	Unique + razor sequence coverage [%]	Unique sequence coverage [%]	Mol. weight [kDa]	Score	Intensity	MS/MS count
11.0207	10.3167	11.6397	4.91083	4.23022	10.8174	+	0.955396	4.33954	20.2457	Homo sapiens	P06454	P06454	PTMA	Prothymosin alpha;Prothymosin alpha, N-terminally processed;Thymosin alpha-1	2202	2	2	2	22.5	22.5	22.5	12.203	39.809	76957000	91
8.04399	8.17264	8.91996	4.21308	4.61368	4.29825	+	3.74487	4.00386	16.0428	Homo sapiens	P15531	P15531	NME1	Nucleoside diphosphate kinase A	2328	9	4	4	57.2	27	27	17.149	8.4403	25724000	40
8.67589	8.58484	8.52246	5.01954	4.82101	4.12771	+	3.8661	3.93831	15.3303	Homo sapiens	Q5F3X5;A0A1D5P709;Q99615	Q5F3X5;A0A1D5P709;Q99615	DNAJC7	DnaJ homolog subfamily C member 7	387	3	3	3	6.4	6.4	6.4	55.433	3.4558	19257000	7
7.8882	7.63754	7.79735	3.68286	4.44848	3.5737	+	3.77125	3.87268	14.6485	Homo sapiens	P24539	P24539	ATP5F1	ATP synthase F(0) complex subunit B1, mitochondrial	2396	3	3	3	13.7	13.7	13.7	28.908	86.939	17771000	30
8.4594	8.49784	8.51065	4.71333	5.41044	4.08887	+	3.21994	3.75175	13.4707	Homo sapiens	O75821	O75821	EIF3G	Eukaryotic translation initiation factor 3 subunit G	2111	4	3	3	14.1	10	10	35.611	7.7719	19360000	24
8.7035	8.50524	8.11605	4.93627	4.68603	4.55811	+	4.26175	3.71479	13.13	Homo sapiens	Q9NYL9	Q9NYL9	TMOD3	Tropomodulin-3	3381	5	4	4	19	16.5	16.5	39.594	8.9394	4941100	15
8.1298	7.22954	8.14565	4.95478	4.3788	4.11265	+	2.99024	3.35292	10.2171	Homo sapiens	Q86UP2	Q86UP2	KTN1	Kinectin	3130	13	11	11	10.5	9.2	9.2	156.27	20.383	12600000	29
10.0127	9.75414	9.42196	9.61755	4.83267	4.94008	+	0.964066	3.26616	9.62085	Homo sapiens	A0A1L1RQA1;A0A1D5PL54;Q9GZV4	A0A1L1RQA1;A0A1D5PL54;Q9GZV4	EIF5A2	Eukaryotic translation initiation factor 5A-2	1072	7	2	2	42.9	9	9	14.708	3.4419	29569000	29
7.7843	8.06174	8.08556	4.78998	4.54547	5.12533	+	4.07941	3.15693	8.91933	Homo sapiens	P05060	P05060	CHGB	Secretogranin-1;PE-11;GAWK peptide;CCB peptide	2192	4	4	4	7.7	7.7	7.7	78.275	9.2399	2861900	15
7.8588	8.34714	8.29136	4.85612	6.8619	3.45352	+	1.44334	3.10858	8.62536	Homo sapiens	P21796	P21796	VDAC1	Voltage-dependent anion-selective channel protein 1	2371	12	12	5	58	58	24.7	30.772	235.28	26122000	54
8.7915	8.93444	9.42865	8.79515	4.47942	4.64758	+	1.0139	3.07748	8.44138	Homo sapiens	P17987	P17987	TCP1	T-complex protein 1 subunit alpha	2347	19	9	9	42.3	20.7	20.7	60.343	30.418	30033000	81
7.1024	7.47454	8.38565	4.55653	5.37488	3.96692	+	2.24751	3.02142	8.11965	Homo sapiens	P20674	P20674	COX5A	Cytochrome c oxidase subunit 5A, mitochondrial	2364	4	2	2	26	16	16	16.762	6.6414	11399000	39
7.4293	8.39894	8.54735	4.84602	7.0061	3.71953	+	1.33801	2.93465	7.64569	Homo sapiens	Q01813	Q01813	PFKP	ATP-dependent 6-phosphofructokinase, platelet type	2756	19	19	13	32.9	32.9	21.2	85.595	123.64	22416000	93
8.573	7.63664	8.21196	4.00227	4.6457	7.25232	+	1.29226	2.84043	7.16234	Homo sapiens	P05556	P05556	ITGB1	Integrin beta-1	2200	10	6	6	14.2	9.3	9.3	88.414	17.914	22079000	67
8.0443	8.48974	9.37095	4.51783	7.7662	5.11716	+	1.24227	2.8346	7.13345	Homo sapiens	P07900;Q14568;Q58FF6;Q58FG0;Q58FG1;Q5ZHT2;A0A3G2WC03;A0A1D5PMV3	P07900	HSP90AA1	Heat shock protein HSP 90-alpha	2224	34	34	4	42.5	42.5	6	84.659	323.31	44036000	60
7.53759	8.09344	8.13406	3.99675	7.4289	4.2178	+	1.13109	2.70721	6.53059	Homo sapiens	P13073	P13073	COX4I1	Cytochrome c oxidase subunit 4 isoform 1, mitochondrial	2303	4	4	4	23.7	23.7	23.7	19.576	7.9455	23779000	39
7.4097	8.22354	8.37496	3.62234	5.9802	6.53102	+	1.30674	2.62488	6.16832	Homo sapiens	P14314	P14314	PRKCSH	Glucosidase 2 subunit beta	2312	8	8	8	16.3	16.3	16.3	59.425	20.991	23075000	78
8.59719	8.92494	8.88955	6.83825	3.86274	7.90412	+	1.00591	2.60219	6.07209	Homo sapiens	P18669;P15259;Q8N0Y7	P18669	PGAM1	Phosphoglycerate mutase 1	2353	12	5	5	59.1	27.6	27.6	28.804	15.942	27544000	52
6.3317	6.94394	6.53615	4.02827	4.43658	3.92474	+	3.31324	2.47407	5.55609	Homo sapiens	Q96AG4	Q96AG4	LRRC59	Leucine-rich repeat-containing protein 59	3225	6	6	3	21.5	21.5	12.7	34.93	10.834	11097000	28
7.95259	7.83794	8.12245	4.82766	4.01154	7.73502	+	1.01329	2.44626	5.45	Homo sapiens	O75874	O75874	IDH1	Isocitrate dehydrogenase [NADP] cytoplasmic	2112	14	6	6	38.9	18.1	18.1	46.659	31.323	33984000	66
8.50609	8.46284	8.83175	3.89337	6.5911	8.01872	+	0.936009	2.4325	5.39828	Homo sapiens	P29966	P29966	MARCKS	Myristoylated alanine-rich C-kinase substrate	2437	3	3	3	15.7	15.7	15.7	31.554	24.538	21745000	39
7.62479	7.77374	7.55286	4.46006	7.4495	3.86594	+	1.01055	2.39197	5.24872	Homo sapiens	Q12797	Q12797	ASPH	Aspartyl/asparaginyl beta-hydroxylase	2803	7	7	5	14.5	14.5	11.6	85.862	21.889	10303000	81
11.9153	11.7218	11.8703	8.13445	9.5217	10.7254	+	1.46761	2.37527	5.18834	Homo sapiens	O95994;Q8TD06	O95994	AGR2	Anterior gradient protein 2 homolog	2146	7	7	6	42.3	42.3	38.3	19.979	43.366	136560000	251
6.78099	6.73854	7.54565	5.3277	4.08682	4.58739	+	2.2103	2.35443	5.11391	Homo sapiens	P07814	P07814	EPRS	Bifunctional glutamate/proline--tRNA ligase;Glutamate--tRNA ligase;Proline--tRNA ligase	2222	21	10	10	17.7	8.6	8.6	170.59	41.656	14426000	37
7.3223	7.41614	7.89655	4.18534	7.0335	4.41593	+	1.17896	2.33341	5.03995	Homo sapiens	Q7KZF4	Q7KZF4	SND1	Staphylococcal nuclease domain-containing protein 1	3108	17	17	11	22.5	22.5	15.5	102	38.838	12189000	42
8.7136	8.23844	8.69115	5.48811	6.0509	7.18562	+	1.93634	2.30619	4.94574	Homo sapiens	Q9Y490	Q9Y490	TLN1	Talin-1	3467	54	27	27	29.7	17.1	17.1	269.76	135.29	39991000	156
5.8573	7.08174	7.39885	4.44688	4.9714	4.01122	+	1.86995	2.3028	4.93414	Homo sapiens	P11586	P11586	MTHFD1	C-1-tetrahydrofolate synthase, cytoplasmic;Methylenetetrahydrofolate dehydrogenase;Methenyltetrahydrofolate cyclohydrolase;Formyltetrahydrofolate synthetase;C-1-tetrahydrofolate synthase, cytoplasmic, N-terminally processed	2287	18	16	16	23.4	20.5	20.5	101.56	29.653	14034000	65
6.80939	6.42304	6.65255	5.5247	3.75092	3.89998	+	1.74211	2.23647	4.71242	Homo sapiens	P31327;A0A0K2GQB4;A0A0C4ZMV7	P31327	CPS1	Carbamoyl-phosphate synthase [ammonia], mitochondrial	2462	19	19	13	15.5	15.5	11.1	164.94	36.985	10300000	69
5.74859	6.96704	7.19455	4.77461	4.55253	3.87493	+	1.88638	2.23604	4.71102	Homo sapiens	P26599	P26599	PTBP1	Polypyrimidine tract-binding protein 1	2415	11	5	5	27.9	14.3	14.3	57.221	21.249	16842000	50
7.1772	7.07934	7.41505	3.8427	4.4683	6.67362	+	1.2118	2.22899	4.68806	Homo sapiens	P52565	P52565	ARHGDIA	Rho GDP-dissociation inhibitor 1	2613	6	3	3	40.2	16.2	16.2	23.207	6.6853	7228800	38
7.47829	6.53234	7.31485	3.7698	4.62948	6.35842	+	1.26028	2.18927	4.56073	Homo sapiens	P20700	P20700	LMNB1	Lamin-B1	2365	16	7	7	26.8	14.5	14.5	66.408	25.178	9755100	33
7.4951	8.10384	8.40405	5.62639	4.22985	7.66632	+	0.980061	2.16014	4.46959	Homo sapiens	P30050	P30050	RPL12	60S ribosomal protein L12	2445	6	2	2	46.7	18.8	18.8	17.818	19.332	24295000	38
5.8391	6.88824	6.37255	3.91878	4.21149	4.49135	+	2.4782	2.15942	4.46736	Homo sapiens	P17655;A6NHC0	P17655	CAPN2	Calpain-2 catalytic subunit	2345	8	7	5	11.7	10.6	8.3	79.994	16.277	5671300	27
8.88719	8.77904	9.30775	5.70633	7.7165	7.07672	+	1.60868	2.15815	4.46342	Homo sapiens	P09382	P09382	LGALS1	Galectin-1	2247	5	5	5	45.2	45.2	45.2	14.716	40.574	27941000	70
7.5757	7.76314	8.56225	6.33455	6.6599	4.53215	+	1.36425	2.12483	4.36152	Homo sapiens	P50395	P50395	GDI2	Rab GDP dissociation inhibitor beta	2585	18	8	8	46.5	19.3	19.3	50.663	90.753	23382000	86
7.0189	7.28984	7.57705	3.97823	6.4337	5.17271	+	1.35063	2.10038	4.28824	Homo sapiens	P09874	P09874	PARP1	Poly [ADP-ribose] polymerase 1	2256	13	13	9	15.2	15.2	10.4	113.08	81.178	16870000	59
8.2858	8.13374	8.91305	6.74145	5.13119	7.33992	+	1.35921	2.04001	4.11249	Homo sapiens	P07099;A0T1J8	P07099	EPHX1	Epoxide hydrolase 1	2211	11	11	11	24.6	24.6	24.6	52.948	15.533	28568000	73
12.6347	12.5931	12.465	9.10895	10.8554	11.6291	+	1.27642	2.03311	4.09285	Homo sapiens	Q9HC84	Q9HC84	MUC5B	Mucin-5B	3348	50	47	47	17.7	17.2	17.2	596.33	190.53	273450000	436
6.7783	6.50944	7.09855	4.32559	4.93618	5.09308	+	2.64633	2.01048	4.02916	Homo sapiens	P60842	P60842	EIF4A1	Eukaryotic initiation factor 4A-I	2665	21	21	6	54.7	54.7	16.3	46.153	91.765	9337500	31
7.06459	7.08624	7.47995	4.78611	4.16364	6.75132	+	1.17431	1.97657	3.93558	Homo sapiens	P62424	P62424	RPL7A	60S ribosomal protein L7a	2698	10	2	2	38	10.9	10.9	29.995	29.065	11363000	49
7.4536	6.88774	8.30285	4.49069	5.44164	6.82032	+	1.1667	1.96384	3.901	Homo sapiens	Q8NC51	Q8NC51	SERBP1	Plasminogen activator inhibitor 1 RNA-binding protein	3150	9	3	3	29.2	9.3	9.3	44.965	94.276	17791000	26
8.1862	8.06524	8.83955	4.71027	7.3284	7.20172	+	1.0341	1.9502	3.86428	Homo sapiens	P49327	P49327	FASN	Fatty acid synthase;[Acyl-carrier-protein] S-acetyltransferase;[Acyl-carrier-protein] S-malonyltransferase;3-oxoacyl-[acyl-carrier-protein] synthase;3-oxoacyl-[acyl-carrier-protein] reductase;3-hydroxyacyl-[acyl-carrier-protein] dehydratase;Enoyl-[acyl-carrier-protein] reductase;Oleoyl-[acyl-carrier-protein] hydrolase	2571	23	23	22	11.4	11.4	11	273.42	125.59	22555000	132
7.5667	7.68344	8.10005	6.21875	4.79709	6.60182	+	1.53949	1.91085	3.76029	Homo sapiens	Q08211	Q08211	DHX9	ATP-dependent RNA helicase A	2792	23	23	23	21.1	21.1	21.1	140.96	48.721	29085000	101
7.48049	7.33784	7.70915	4.47568	6.3237	6.14392	+	1.44596	1.8614	3.63359	Homo sapiens	P09960	P09960	LTA4H	Leukotriene A-4 hydrolase	2258	12	11	11	28.2	24.5	24.5	69.284	70.912	19955000	86
6.45689	6.00114	7.54945	5.10865	4.33588	4.98043	+	1.64021	1.86084	3.6322	Homo sapiens	P09622	P09622	DLD	Dihydrolipoyl dehydrogenase, mitochondrial	2253	9	3	3	21.2	7.1	7.1	54.177	11.063	7636500	19
7.32519	7.32004	7.84275	5.16069	6.4428	5.31112	+	1.87045	1.85779	3.62453	Homo sapiens	P49755	P49755	TMED10	Transmembrane emp24 domain-containing protein 10	2581	5	3	3	27.4	20.1	20.1	24.976	47.986	15556000	54
8.5036	9.39404	10.0618	7.15135	7.2389	8.02522	+	1.59865	1.84797	3.59994	Homo sapiens	P27824	P27824	CANX	Calnexin	2426	12	12	9	22	22	16.9	67.567	78.478	40573000	112
6.76269	7.18644	7.01315	4.36776	6.7773	4.37134	+	1.05039	1.8153	3.51932	Homo sapiens	O75964	O75964	ATP5L	ATP synthase subunit g, mitochondrial	2115	3	2	2	32	23.3	23.3	11.428	4.3408	12266000	22
6.96989	7.23424	6.81225	4.8993	4.6794	5.99692	+	1.8844	1.81359	3.51516	Homo sapiens	Q99798	Q99798	ACO2	Aconitate hydratase, mitochondrial	3272	12	6	6	21.3	12.8	12.8	85.424	24.408	10659000	53
6.40909	6.05414	6.29345	5.05818	4.62689	3.76911	+	1.96481	1.7675	3.40464	Homo sapiens	E1BV94;Q15007;A0A1L1RVG8	E1BV94;Q15007;A0A1L1RVG8	WTAP	Pre-mRNA-splicing regulator WTAP	1348	5	5	5	16.2	16.2	16.2	44.36	11.796	2136700	13
6.5175	6.46124	7.09435	4.65508	5.57813	4.54686	+	1.99413	1.76434	3.39719	Homo sapiens	Q9H2U2	Q9H2U2	PPA2	Inorganic pyrophosphatase 2, mitochondrial	3326	2	2	2	7.5	7.5	7.5	37.92	9.567	5938800	13
6.4238	6.18844	6.25915	4.71469	4.36954	4.583	+	3.84236	1.73472	3.32815	Homo sapiens	P00450	P00450	CP	Ceruloplasmin	2158	2	2	2	2.5	2.5	2.5	122.2	2.3327	1694700	8
7.3156	8.12284	7.98205	5.18897	6.3235	6.70562	+	1.54052	1.73413	3.32679	Homo sapiens	P49748	P49748	ACADVL	Very long-chain specific acyl-CoA dehydrogenase, mitochondrial	2580	14	14	14	29.2	29.2	29.2	70.389	29.327	22134000	78
6.32379	6.06534	6.53705	4.7576	3.22077	5.80062	+	1.05864	1.71573	3.28463	Homo sapiens	P51659	P51659	HSD17B4	Peroxisomal multifunctional enzyme type 2;(3R)-hydroxyacyl-CoA dehydrogenase;Enoyl-CoA hydratase 2	2604	10	8	8	19.3	16.6	16.6	79.685	18.507	8286800	52
7.37829	6.82554	7.20475	4.36483	5.17924	6.75322	+	1.11319	1.70377	3.2575	Homo sapiens	P30040	P30040	ERP29	Endoplasmic reticulum resident protein 29	2438	6	5	5	27.6	23.8	23.8	28.993	9.7026	12934000	43
6.90349	6.73754	6.97925	4.23907	6.1421	5.13442	+	1.42829	1.70157	3.25254	Homo sapiens	Q12931	Q12931	TRAP1	Heat shock protein 75 kDa, mitochondrial	2808	6	6	4	13.6	13.6	8.5	80.109	21.267	14541000	66
7.12479	7.26704	7.48755	5.18769	7.008	4.6151	+	1.08953	1.68953	3.22552	Homo sapiens	Q14247	Q14247	CTTN	Src substrate cortactin	2854	15	3	3	27.5	7.6	7.6	61.585	157.61	10487000	34
6.8478	6.42364	6.55735	5.67784	4.96362	4.1208	+	1.64894	1.68885	3.22399	Homo sapiens	P30085	P30085	CMPK1	UMP-CMP kinase	2447	4	4	4	21.9	21.9	21.9	22.222	8.8445	9585000	34
6.91729	6.82574	6.84725	4.86581	4.53518	6.13432	+	1.5848	1.685	3.21539	Homo sapiens	O95831	O95831	AIFM1	Apoptosis-inducing factor 1, mitochondrial	2143	10	10	6	20.9	20.9	12.7	66.9	60.151	11059000	49
10.5199	10.4195	10.2687	8.60405	9.3343	8.27872	+	2.18314	1.66367	3.16822	Homo sapiens	P22626	P22626	HNRNPA2B1	Heterogeneous nuclear ribonucleoproteins A2/B1	2381	19	19	4	56.4	56.4	11	37.429	174.17	86226000	47
6.90979	7.28174	7.15385	4.40318	5.39836	6.56882	+	1.22624	1.65834	3.15654	Homo sapiens	O60664	O60664	PLIN3	Perilipin-3	2079	7	7	7	26	26	26	47.074	67.698	11294000	48
9.12319	9.57334	10.0815	7.25315	8.3736	8.21502	+	1.67626	1.64541	3.12836	Homo sapiens	P09651;Q32P51	P09651;Q32P51	HNRNPA1;HNRNPA1L2	Heterogeneous nuclear ribonucleoprotein A1;Heterogeneous nuclear ribonucleoprotein A1, N-terminally processed;Heterogeneous nuclear ribonucleoprotein A1-like 2	2254	13	5	5	37.9	16.7	16.7	38.746	27.79	52440000	56
6.48179	5.80194	6.39805	4.58375	4.5929	4.61661	+	2.79482	1.62951	3.09408	Homo sapiens	P55209	P55209	NAP1L1	Nucleosome assembly protein 1-like 1	2643	5	2	2	14.6	7.2	7.2	45.374	14.609	6419700	50
8.10299	7.97554	7.64135	5.06251	6.9697	6.92982	+	1.15794	1.58595	3.00206	Homo sapiens	P51572	P51572	BCAP31	B-cell receptor-associated protein 31	2601	4	4	4	18.3	18.3	18.3	27.991	7.8254	16419000	47
6.89019	6.59404	7.01065	5.3307	6.3024	4.11877	+	1.15511	1.58101	2.99179	Homo sapiens	P31930	P31930	UQCRC1	Cytochrome b-c1 complex subunit 1, mitochondrial	2464	8	7	7	21.5	20	20	52.645	17.26	12453000	33
7.20339	7.33184	7.39535	5.22297	6.7501	5.24617	+	1.43649	1.57045	2.96998	Homo sapiens	Q9NQC3	Q9NQC3	RTN4	Reticulon-4	3362	6	6	4	6.1	6.1	4.8	129.93	13.6	12669000	27
7.28519	7.90324	8.20945	5.46285	6.9436	6.36612	+	1.40979	1.54177	2.91152	Homo sapiens	Q07021	Q07021	C1QBP	Complement component 1 Q subcomponent-binding protein, mitochondrial	2786	4	4	4	20.9	20.9	20.9	31.362	32.046	12085000	80
7.57769	8.61234	8.12895	5.64005	7.3855	6.74312	+	1.20641	1.51677	2.86151	Homo sapiens	P10909	P10909	CLU	Clusterin;Clusterin beta chain;Clusterin alpha chain	2276	5	5	5	17.4	17.4	17.4	52.494	61.82	10592000	68
6.4444	7.09724	7.35665	4.59494	5.57195	6.30802	+	1.22481	1.47446	2.7788	Homo sapiens	P78371	P78371	CCT2	T-complex protein 1 subunit beta	2733	18	6	6	47.5	19.4	19.4	57.488	35.264	12132000	46
10.8951	10.7843	10.9946	8.43815	9.406	10.419	+	1.20159	1.47027	2.77075	Homo sapiens	Q9P2E9	Q9P2E9	RRBP1	Ribosome-binding protein 1	3392	23	23	23	20	20	20	152.45	138.29	143060000	184
7.0027	6.65034	6.57285	5.80123	5.34766	4.71869	+	1.88611	1.45277	2.73733	Homo sapiens	P49588	P49588	AARS	Alanine--tRNA ligase, cytoplasmic	2576	12	7	7	15.3	10.2	10.2	106.81	18.534	8703100	38
9.89579	10.3916	10.4424	8.14075	9.0488	9.18752	+	1.75725	1.45091	2.7338	Homo sapiens	Q15084	Q15084	PDIA6	Protein disulfide-isomerase A6	2871	10	9	9	27.3	24.3	24.3	48.121	66.476	90695000	193
10.304	9.79804	10.1362	8.73425	8.1468	9.02552	+	2.07636	1.44387	2.72051	Homo sapiens	P04792	P04792	HSPB1	Heat shock protein beta-1	2186	8	8	8	59	59	59	22.782	18.622	58905000	140
12.9435	13.0001	13.397	10.8309	11.8048	12.3956	+	1.40085	1.43641	2.70646	Homo sapiens	P14618	P14618	PKM	Pyruvate kinase PKM	2316	36	36	21	65.5	65.5	41.6	57.936	294.98	684680000	623
6.126	6.88954	6.57445	4.54506	5.7926	4.97811	+	1.53691	1.42474	2.68467	Homo sapiens	P45974	P45974	USP5	Ubiquitin carboxyl-terminal hydrolase 5	2539	13	6	6	19	9.6	9.6	95.785	14.847	6046500	30
5.49369	6.06174	6.04185	5.16839	4.65144	3.50725	+	1.27214	1.4234	2.68218	Homo sapiens	P12429	P12429	ANXA3	Annexin A3	2295	9	8	8	29.7	26.9	26.9	36.375	22.936	10389000	49
8.7035	8.40304	8.70405	6.65185	7.1035	7.87132	+	1.70815	1.39464	2.62923	Homo sapiens	P13804	P13804	ETFA	Electron transfer flavoprotein subunit alpha, mitochondrial	2309	11	9	9	45.3	36.6	36.6	35.079	55.466	39512000	117
8.1075	8.35174	8.41085	6.09315	6.9563	7.64212	+	1.41714	1.39284	2.62595	Homo sapiens	Q14764	Q14764	MVP	Major vault protein	2862	18	18	18	25.5	25.5	25.5	99.326	55.306	22963000	108
9.2541	9.27344	9.99566	7.22395	8.4365	8.71912	+	1.24825	1.38121	2.60486	Homo sapiens	P05388;Q8NHW5	P05388;Q8NHW5	RPLP0;RPLP0P6	60S acidic ribosomal protein P0;60S acidic ribosomal protein P0-like	2198	12	4	4	47.9	24	24	34.273	29.92	42597000	114
6.1775	5.94984	6.58015	4.73496	4.52633	5.33325	+	1.96877	1.37098	2.58647	Homo sapiens	Q9Y4L1	Q9Y4L1	HYOU1	Hypoxia up-regulated protein 1	3469	13	9	9	18.8	14.2	14.2	111.33	37.44	5016700	34
9.96309	10.4148	10.7097	8.66355	9.0024	9.40152	+	1.93326	1.34004	2.53159	Homo sapiens	P14625;Q58FF3	P14625	HSP90B1	Endoplasmin	2317	36	36	14	41.7	41.7	22.8	92.468	231.89	122560000	281
12.6604	12.6313	12.6703	10.7855	11.2345	11.9425	+	1.7765	1.33314	2.51951	Homo sapiens	P00558	P00558	PGK1	Phosphoglycerate kinase 1	2161	25	25	15	70.5	70.5	39.6	44.614	254.45	439130000	516
9.19569	9.46194	9.43925	7.70185	8	8.44342	+	2.32556	1.31721	2.49183	Homo sapiens	P14174	P14174	MIF	Macrophage migration inhibitory factor	2311	2	2	2	17.4	17.4	17.4	12.476	25.7	51015000	149
10.9568	11.2373	11.5156	9.40545	10.126	10.2309	+	1.90046	1.31577	2.48936	Homo sapiens	P13667	P13667	PDIA4	Protein disulfide-isomerase A4	2306	22	22	18	39.4	39.4	34.7	72.932	172.52	171780000	348
8.84569	9.19704	9.41835	7.62715	7.9647	8.01392	+	2.47051	1.28511	2.437	Homo sapiens	Q14697	Q14697	GANAB	Neutral alpha-glucosidase AB	2859	18	18	18	20.2	20.2	20.2	106.87	31.513	50691000	102
11.142	11.4672	11.5906	9.89655	10.3329	10.2428	+	2.56036	1.24251	2.3661	Homo sapiens	P08670	P08670	VIM	Vimentin	2235	35	14	13	67.6	30.7	29	53.651	66.23	93252000	192
7.6288	7.95584	8.37356	6.17925	6.8821	7.27502	+	1.45185	1.20727	2.30901	Homo sapiens	Q02878	Q02878	RPL6	60S ribosomal protein L6	2764	13	6	6	40.3	24.3	24.3	32.728	11.896	30731000	41
6.30869	6.54634	6.29885	4.85238	5.27472	5.4063	+	2.53932	1.20683	2.3083	Homo sapiens	P49419	P49419	ALDH7A1	Alpha-aminoadipic semialdehyde dehydrogenase	2574	12	8	8	33	23.6	23.6	58.486	47.312	12984000	38
11.6137	11.5323	11.8383	10.0184	10.5149	10.9025	+	1.91623	1.18281	2.27018	Homo sapiens	P06748	P06748	NPM1	Nucleophosmin	2210	9	9	8	35.7	35.7	28.6	32.575	62.895	266760000	170
10.4052	10.7315	10.8926	8.86455	9.7299	9.91702	+	1.52718	1.17261	2.25419	Homo sapiens	P27797	P27797	CALR	Calreticulin	2424	9	6	6	20.1	13.2	13.2	48.141	38.177	81074000	81
5.9314	5.52134	6.10465	4.58084	4.18447	5.27562	+	1.49564	1.17215	2.25348	Homo sapiens	P30046;A6NHG4	P30046;A6NHG4	DDT;DDTL	D-dopachrome decarboxylase;D-dopachrome decarboxylase-like protein	2442	4	4	4	33.1	33.1	33.1	12.712	27.058	7495900	37
13.3269	13.117	13.5641	11.7906	12.395	12.3225	+	2.14652	1.16661	2.24483	Homo sapiens	P04083	P04083	ANXA1	Annexin A1	2178	19	13	13	57.8	41.6	41.6	38.714	323.31	734450000	443
12.1477	12.9401	12.7406	11.1021	11.9096	11.3297	+	1.57869	1.16231	2.23815	Homo sapiens	P06733	P06733	ENO1	Alpha-enolase	2207	22	22	9	60.6	60.6	29.7	47.168	323.31	544660000	244
7.6519	8.11094	8.42066	6.76705	6.8036	7.20792	+	1.89642	1.13497	2.19615	Homo sapiens	P30041	P30041	PRDX6	Peroxiredoxin-6	2439	10	6	6	48.2	31.2	31.2	25.035	38.684	30307000	126
11.8568	11.8103	12.2314	10.4873	10.6573	11.3929	+	1.65635	1.12031	2.17393	Homo sapiens	P21333	P21333	FLNA	Filamin-A	2369	71	61	60	37.9	33.3	32.9	280.74	296.18	294560000	786
9.1131	9.03704	9.40525	7.90135	8.0806	8.31102	+	2.57858	1.08747	2.12502	Homo sapiens	P63104;A0A1L1RSI2;Q9PS14	P63104	YWHAZ	14-3-3 protein zeta/delta	2716	17	14	4	59.2	49	11.8	27.745	323.31	48932000	93
6.57699	6.38474	6.38895	5.16883	5.01645	5.91502	+	1.72059	1.08346	2.11912	Homo sapiens	P53004	P53004	BLVRA	Biliverdin reductase A	2621	3	3	3	12.2	12.2	12.2	33.428	6.9618	5896300	23
13.4783	13.7413	13.6669	12.3756	12.453	13.0284	+	1.99342	1.00981	2.01364	Homo sapiens	P04075;P00883	P04075;P00883	ALDOA	Fructose-bisphosphate aldolase A	2176	23	19	16	70.9	64.8	59.3	39.42	156.86	856960000	460
7.4883	7.65394	7.63315	6.43075	6.5738	6.95362	+	2.33216	0.939075	1.9173	Homo sapiens	P04844	P04844	RPN2	Dolichyl-diphosphooligosaccharide--protein glycosyltransferase subunit 2	2188	10	8	8	23	21.6	21.6	69.283	37.467	17810000	81
5.21259	5.29024	5.56075	4.40309	4.64438	4.21048	+	2.33049	0.935216	1.91218	Homo sapiens	Q9NS69	Q9NS69	TOMM22	Mitochondrial import receptor subunit TOM22 homolog	3367	2	2	1	23.2	23.2	14.8	15.521	48.124	2154100	31
6.75049	6.04724	5.69096	7.55935	7.6147	7.29492	+	1.81501	-1.32676	0.398663	Homo sapiens	A0A1L1RWZ2;Q5ZLY6;F1NPM7;Q13595	A0A1L1RWZ2;Q5ZLY6;F1NPM7;Q13595	TRA2A	Transformer-2 protein homolog alpha	1139	3	3	3	25.3	25.3	25.3	20.369	6.008	6118900	33
4.63042	4.6459	4.41155	6.16955	6.2264	5.41552	+	2.14145	-1.37453	0.385678	Homo sapiens	Q06124;A0A1D5P4D3;Q5ZM15;A0A1L1RU24	Q06124	PTPN11	Tyrosine-protein phosphatase non-receptor type 11	2780	5	5	4	9.2	9.2	6.7	68.436	9.067	3939100	27
4.28139	3.78794	5.90955	6.97625	6.9752	6.71602	+	1.58291	-2.22953	0.213228	Homo sapiens	A0A1D5PDC7;Q14738;A0A1L1RTN3;A0A1L1RVT0;A0A1L1RWJ2;Q5F3C6;A0A1D5P0T7;Q13362	A0A1D5PDC7;Q14738	PPP2R5D	Serine/threonine-protein phosphatase 2A 56 kDa regulatory subunit delta isoform	553	3	3	3	7.6	7.6	7.6	58.716	7.7818	4321500	48
3.87493	5.04382	5.20053	7.08905	7.7345	7.06262	+	2.26786	-2.58896	0.166205	Homo sapiens	O95372	O95372	LYPLA2	Acyl-protein thioesterase 2	2136	4	4	1	13.9	13.9	3.5	24.737	4.7037	3313700	13
10.7841	10.7229	10.9027	11.5152	10.9322	10.6056		0.324813	-0.214458	0.86187	Homo sapiens	A0A1L1RYW7;A0A1L1RQX4;A0A0A0MQ46;O15347;A0A1D5PLA8	A0A1L1RYW7;A0A1L1RQX4;A0A0A0MQ46;O15347;A0A1D5PLA8	HMGB3	High mobility group protein B3	3	4	4	4	32.7	32.7	32.7	18.232	11.533	121990000	108
13.7505	14.7936	12.9437	15.4498	4.12269	9.01182		0.576315	4.30114	19.7139	Homo sapiens	K9MGV4;A0A0C4ZMI6;A0A1D5PC18;A0A1L1S0L7;Q92068;Q06SQ5;A0A1L1RIS6;F4YTP7;A0A1I7Q449;C6ZL36;A0A0K2GRD2;Q71DI3;P84243;P68431;Q16695;A0A173FED4;Q6NXT2;A0A1I7Q436	K9MGV4;A0A0C4ZMI6;A0A1D5PC18;A0A1L1S0L7;Q92068;Q06SQ5;A0A1L1RIS6;F4YTP7;A0A1I7Q449;C6ZL36;A0A0K2GRD2;Q71DI3;P84243;P68431;Q16695;A0A173FED4;Q6NXT2;A0A1I7Q436	HIST2H3A;H3F3A;HIST1H3A;HIST3H3;H3F3C	Histone H3.2;Histone H3.3;Histone H3.1;Histone H3.1t;Histone H3.3C	7	3	3	3	22.5	22.5	22.5	11.522	2.9619	1157300000	47
6.19809	5.91254	6.29255	6.05375	5.9993	4.79801		0.536418	0.517378	1.43135	Homo sapiens	A0A1L1RSY9;A0A1L1S0M9;R4GJZ6;A0A175KDZ7;Q9H4A6;A0A1D5PQ69;A0A182C6F6	A0A1L1RSY9;A0A1L1S0M9;R4GJZ6;A0A175KDZ7;Q9H4A6;A0A1D5PQ69;A0A182C6F6	GOLPH3	Golgi phosphoprotein 3	20	2	2	2	9.2	9.2	9.2	28.352	3.8646	1771200	21
11.2343	11.533	11.5646	11.6019	11.7056	11.2989		0.221585	-0.0915254	0.93853	Homo sapiens	A0A1D5PR40;A0A182C6I3;A0A1L1RJD3;A0A1D5P149;P18621;A0A1L1RSL5;A0A1D5PPM0;Q6EE61;A0A1D5PR07;A0A1L1S043	A0A1D5PR40;A0A182C6I3;A0A1L1RJD3;A0A1D5P149;P18621;A0A1L1RSL5;A0A1D5PPM0;Q6EE61;A0A1D5PR07	RPL17	60S ribosomal protein L17	33	8	8	8	46.7	46.7	46.7	21.397	27.812	177260000	147
5.7587	5.78144	6.10635	6.21465	6.2296	3.80888		0.223271	0.464456	1.3798	Homo sapiens	A0A1D5NTB4;Q90755;A0A1D5PC01;E1C2F7;P51531	A0A1D5NTB4;Q90755;A0A1D5PC01;E1C2F7;P51531	SMARCA2	Probable global transcription activator SNF2L2	48	3	3	3	2.9	2.9	2.9	176.74	5.9041	2447400	11
5.11236	5.80544	6.34415	6.52365	6.7445	6.23962		0.906705	-0.748604	0.595179	Homo sapiens	A0A1D5NTC8;Q92783;F1NQG6;A0A1D5PFC5;A0A1D5PUJ6;O75886	A0A1D5NTC8;Q92783	STAM	Signal transducing adapter molecule 1	50	4	4	4	9	9	9	59.639	11.022	4729300	35
11.2209	11.1156	10.8664	10.8515	11.2218	10.8042		0.255338	0.108441	1.07806	Homo sapiens	A0A1D5NTR6;P49207;A0A1D5PN78;A0A1D5PDP4;A0A1L1S0X5	A0A1D5NTR6;P49207;A0A1D5PN78;A0A1D5PDP4;A0A1L1S0X5	RPL34	60S ribosomal protein L34	58	4	4	4	28.2	28.2	28.2	13.306	6.8992	98210000	46
6.59729	6.44144	6.84655	6.86125	7.052	6.61262		0.543877	-0.213525	0.862427	Homo sapiens	A0A1D5NU96;Q5ZI61;F1NAQ8;A0A1L1RK63;P49915;A0A1L1S0W2	A0A1D5NU96;Q5ZI61;F1NAQ8;A0A1L1RK63;P49915	GMPS	GMP synthase [glutamine-hydrolyzing]	72	5	5	5	10.1	10.1	10.1	76.592	13.219	5522700	50
7.8331	6.97874	7.34225	7.50635	7.5278	7.25412		0.0589541	-0.0447254	0.969474	Homo sapiens	A0A1D5NV21;P40763	A0A1D5NV21;P40763	STAT3	Signal transducer and activator of transcription 3	93	10	10	9	18.2	18.2	17	85.561	32.78	10031000	55
8.39999	8.20304	8.23255	8.87245	8.674	8.48092		1.43651	-0.397259	0.759299	Homo sapiens	A0A1D5P8B9;A0A1D5NV31;Q9UHX1;Q5F3W7;A0A1D5P832;A0A1L1S0Y2	A0A1D5P8B9;A0A1D5NV31;Q9UHX1;Q5F3W7;A0A1D5P832	PUF60	Poly(U)-binding-splicing factor PUF60	95	8	8	8	21.6	21.6	21.6	55.58	19.589	18509000	76
12.9339	13.1909	12.8541	13.3911	13.2527	13.4447		1.47096	-0.369892	0.77384	Homo sapiens	A0A1L1RWB4;A0A1L1RTJ9;A0A1D5NVA7;A0A1L1RYF6;A0A1L1RJ93;A0A1D5P546;A0A1D5P6T4;A0A1D5PHP6;P62987;P62979;P0CG47;P0CG48;Q9PST8;Q91021;Q91022	A0A1L1RWB4;A0A1L1RTJ9;A0A1D5NVA7;A0A1L1RYF6;A0A1L1RJ93;A0A1D5P546;A0A1D5P6T4;A0A1D5PHP6;P62987;P62979;P0CG47;P0CG48;Q9PST8;Q91021	UBA52;RPS27A;UBB;UBC	Ubiquitin-60S ribosomal protein L40;Ubiquitin;60S ribosomal protein L40;Ubiquitin-40S ribosomal protein S27a;Ubiquitin;40S ribosomal protein S27a;Polyubiquitin-B;Ubiquitin;Polyubiquitin-C;Ubiquitin	105	6	6	1	68.8	68.8	20.8	8.7279	70.413	292190000	809
9.9879	10.0074	10.0093	10.1524	10.1744	10.1099		2.69564	-0.144059	0.90497	Homo sapiens	A0A1D5PK88;Q5ZMI0;A0A1L1RZD1;A0A1D5NVD4;A0A1D5PX32;Q16629	A0A1D5PK88;Q5ZMI0;A0A1L1RZD1;A0A1D5NVD4;A0A1D5PX32;Q16629	SRSF7	Serine/arginine-rich splicing factor 7	106	4	3	3	21.2	14.4	14.4	24.017	6.2621	73919000	44
6.54989	6.80034	6.74855	7.57145	7.0386	6.98112		1.1533	-0.497459	0.708353	Homo sapiens	A0A1D5PT07;A0A1D5P062;A0A1D5NWP2;Q5ZIJ6;Q13586	A0A1D5PT07;A0A1D5P062;A0A1D5NWP2;Q5ZIJ6;Q13586	STIM1	Stromal interaction molecule 1	142	4	4	4	7.2	7.2	7.2	69.155	7.885	6281500	45
9.03889	9.61674	10.8688	11.3702	11.0332	9.72622		0.517237	-0.868426	0.547744	Homo sapiens	A0A1D5NWQ8;A0A1D5PLX2;Q71UI9;P0C0S5;A0A1D5PWM8;A0A1D5NZA5	A0A1D5NWQ8;A0A1D5PLX2;Q71UI9;P0C0S5;A0A1D5PWM8;A0A1D5NZA5	H2AFV;H2AFZ	Histone H2A.V;Histone H2A.Z	145	4	2	2	31.5	18.9	18.9	13.377	6.7798	98767000	221
8.04029	7.58694	7.80885	7.83515	7.6757	4.39663		0.448544	1.17621	2.25982	Homo sapiens	A0A1L1RN88;Q5ZIE2;A0A1D5NWY2;O14602;A0A1L1RKQ3;P47813;A0A1D5PNG1	A0A1L1RN88;Q5ZIE2;A0A1D5NWY2;O14602;A0A1L1RKQ3;P47813	EIF1AY;EIF1AX	Eukaryotic translation initiation factor 1A, Y-chromosomal;Eukaryotic translation initiation factor 1A, X-chromosomal	152	3	3	3	21.7	21.7	21.7	16.34	4.4246	7186400	27
9.68589	9.85664	9.92295	10.0319	10.4354	9.34132		0.128295	-0.114392	0.923771	Homo sapiens	A0A1D5PKG6;A0A1D5NX21;Q5ZKN7;P68036;A0A1B0GUS4	A0A1D5PKG6;A0A1D5NX21;Q5ZKN7;P68036;A0A1B0GUS4	UBE2L3	Ubiquitin-conjugating enzyme E2 L3	157	7	7	7	58.8	58.8	58.8	15.758	13.975	50597000	98
8.42649	8.05054	8.06765	8.36245	8.0639	8.14462		0.0192303	-0.00875918	0.993947	Homo sapiens	A0A1D5NXB3;A0A1D5P2P2;A0A1D5PL89;A0A1D5P966;Q9BQ04	A0A1D5NXB3;A0A1D5P2P2;A0A1D5PL89;A0A1D5P966;Q9BQ04	RBM4B	RNA-binding protein 4B	166	14	14	6	43.8	43.8	23.4	40.943	89.459	15819000	68
5.81469	5.69114	6.23875	4.73606	6.1579	5.10942		0.564301	0.580406	1.49527	Homo sapiens	A0A1L1RME9;A0A1D5NXM7;E1BZJ3;Q8TAT6;A0A1L1S080	A0A1L1RME9;A0A1D5NXM7;E1BZJ3;Q8TAT6;A0A1L1S080	NPLOC4	Nuclear protein localization protein 4 homolog	178	3	3	3	7.8	7.8	7.8	60.283	17.684	3659500	26
4.35332	5.93224	3.80097	6.27635	6.6752	5.87082		1.09231	-1.57861	0.334804	Homo sapiens	A0A1L1RXD6;F1N914;A0A1D5PKK0;A0A1D5NXW6;P32322	A0A1L1RXD6;F1N914;A0A1D5PKK0;A0A1D5NXW6;P32322	PYCR1	Pyrroline-5-carboxylate reductase 1, mitochondrial	184	2	2	2	19.4	19.4	19.4	13.237	4.6869	1912800	25
6.52929	6.10814	6.14425	6.78515	6.8593	6.46982		1.16008	-0.444192	0.734996	Homo sapiens	Q92063;A0A1L1RJ83;A0A1D5NY34;Q05397	Q92063;A0A1L1RJ83;A0A1D5NY34;Q05397	PTK2	Focal adhesion kinase 1	192	3	3	3	8.9	8.9	8.9	39.792	6.0098	4996100	47
11.4944	11.3167	11.4733	11.8021	11.8543	11.5071		1.13204	-0.293059	0.81617	Homo sapiens	A0A1D5NYB2;Q5ZL53;A0A1D5PVP6;P11940;A0A1L1RWK3;E1C903;Q9H361;Q13310;A0A1L1RX80;E1BWJ7;Q4VXU2;A0A1D5PGJ6;A0A1L1RQG9;Q5JQF8;Q96DU9	A0A1D5NYB2;Q5ZL53;A0A1D5PVP6;P11940;A0A1L1RWK3	PABPC1	Polyadenylate-binding protein 1	196	17	17	17	29.3	29.3	29.3	70.548	163.83	175490000	404
11.0436	10.7628	10.8898	11.1905	11.2911	11.1456		1.55562	-0.310358	0.806441	Homo sapiens	A0A1D5PQN0;A0A1D5NYE8;P35222;O42486;A0A1L1RRU8;A0A1L1RK02;A0A1L1RQN5	A0A1D5PQN0;A0A1D5NYE8;P35222;O42486	CTNNB1	Catenin beta-1	200	19	14	14	34.9	27.1	27.1	78.529	83.302	119450000	231
8.26359	8.09944	8.09425	8.60365	8.7736	8.29982		1.2772	-0.406592	0.754403	Homo sapiens	Q5ZM42;A0A1D5PKY9;A0A1D5NYJ9;Q14141;A0A1L1RNQ9;A0A1D5NTQ0;F1NLX2	Q5ZM42;A0A1D5PKY9;A0A1D5NYJ9;Q14141;A0A1L1RNQ9;A0A1D5NTQ0	38961	Septin-6	204	9	4	4	23.9	14.1	14.1	48.687	158.96	17702000	70
8.5343	8.26234	7.95705	8.48235	8.7586	7.71072		0.0646814	-0.065992	0.955288	Homo sapiens	A0A1D5NYM7;C4P6P8;Q16527	A0A1D5NYM7;C4P6P8;Q16527	CSRP2	Cysteine and glycine-rich protein 2	209	5	5	5	30	30	30	24.874	15.444	16166000	35
11.3044	10.5791	10.9167	10.9007	11.0775	11.2518		0.243033	-0.143292	0.905451	Homo sapiens	A0A1D5NZ06;P42677;A0A1D5NT52;A0A1L1RJZ1	A0A1D5NZ06;P42677;A0A1D5NT52	RPS27	40S ribosomal protein S27	223	4	4	2	39.3	39.3	14.3	9.461	7.7543	68375000	46
7.79739	7.59224	7.89885	8.12345	7.9168	7.32252		0.0325784	-0.024759	0.982985	Homo sapiens	A0A1D5NZM5;Q5F3B6;Q9P258	A0A1D5NZM5;Q5F3B6;Q9P258	RCC2	Protein RCC2	232	9	9	9	21.4	21.4	21.4	56.649	21.585	12150000	53
6.52569	6.24174	6.22165	7.07415	6.406	4.80903		0.125819	0.233303	1.17552	Homo sapiens	A0A1D5P075;F1N9U0;A0A1L1RS86;O94906	A0A1D5P075;F1N9U0;A0A1L1RS86;O94906	PRPF6	Pre-mRNA-processing factor 6	247	4	4	4	5.4	5.4	5.4	106.33	8.424	3879900	17
6.42839	6.42814	6.46925	6.71695	6.9894	5.50202		0.028762	0.0391412	1.0275	Homo sapiens	A0A1D5P079;F1NXB0;O00469	A0A1D5P079;F1NXB0;O00469	PLOD2	Procollagen-lysine,2-oxoglutarate 5-dioxygenase 2	248	4	4	4	8.3	8.3	8.3	84.543	10.85	4757500	31
6.11769	6.10654	5.83495	6.07525	5.8837	6.11562		0.0145169	-0.00512552	0.996454	Homo sapiens	Q5ZMF7;A0A1D5P094;O95208	Q5ZMF7;A0A1D5P094;O95208	EPN2	Epsin-2	249	2	2	2	6.4	6.4	6.4	52.57	5.3823	3747700	35
8.50739	8.42524	8.54305	8.73535	9.6586	8.18372		0.353862	-0.367325	0.775218	Homo sapiens	A0A1D5P0L6;Q5ZM58;P61163	A0A1D5P0L6;Q5ZM58;P61163	ACTR1A	Alpha-centractin	258	7	7	4	26.6	26.6	19.5	44.287	36.943	23323000	110
7.0965	6.92404	6.90525	7.56815	7.8457	7.28142		1.56092	-0.589825	0.664423	Homo sapiens	A0A1D5P2F0;A0A1D5P269;Q5ZLU7;F1NB10;Q13098	A0A1D5P2F0;A0A1D5P269;Q5ZLU7;F1NB10;Q13098	GPS1	COP9 signalosome complex subunit 1	288	5	5	5	18.9	18.9	18.9	32.979	12.454	6126800	22
9.36849	9.16274	9.03825	9.92525	9.6173	9.50672		1.45058	-0.493259	0.710419	Homo sapiens	E1C6T8;A0A1D5P2A8;A0A1L1RQW9;A0A1D5PY62;A0A1L1RJF3;Q13347	E1C6T8;A0A1D5P2A8;A0A1L1RQW9;A0A1D5PY62;A0A1L1RJF3;Q13347	EIF3I	Eukaryotic translation initiation factor 3 subunit I	293	8	8	8	28.3	28.3	28.3	36.489	28.095	33667000	70
6.8717	6.56524	7.18455	7.25725	7.2568	6.64222		0.261255	-0.178259	0.883769	Homo sapiens	A0A1D5P2B1;A0A1D5PWH5;B0M1D7;F1NWV0;Q96PU8	A0A1D5P2B1;A0A1D5PWH5;B0M1D7;F1NWV0;Q96PU8	QKI	Protein quaking	294	4	4	4	15.2	15.2	15.2	34.654	7.8154	3948300	37
9.95459	10.2824	10.3303	10.5351	11.2695	9.94982		0.422405	-0.395726	0.760107	Homo sapiens	A0A1D5P359;Q45KQ2;Q14011;A0A1D5NYN4;A0A1D5NY87;Q5ZLU8	A0A1D5P359;Q45KQ2;Q14011;A0A1D5NYN4;A0A1D5NY87;Q5ZLU8	CIRBP	Cold-inducible RNA-binding protein	313	4	4	4	33.3	33.3	33.3	18.618	65.07	52453000	115
12.6714	11.8496	12.1519	12.4868	12.3434	12.4294		0.330727	-0.195592	0.873214	Homo sapiens	A0A1D5P3B1;A0A1L1RPG7;A0A1D5PJ62;A0A1D5PJI7;P62913;Q5ZI56;A0A1D5PGF5;A0A1D5NWS4	A0A1D5P3B1;A0A1L1RPG7;A0A1D5PJ62;A0A1D5PJI7;P62913;Q5ZI56	RPL11	60S ribosomal protein L11	315	9	9	9	41	41	41	20.233	100.17	275620000	243
9.36539	8.89194	8.94635	9.29255	9.5157	9.32562		0.875106	-0.310059	0.806609	Homo sapiens	A0A1L1RT65;A0A1D5P4V9;A0A1D5PGS1;P62847;F1NF89	A0A1L1RT65;A0A1D5P4V9;A0A1D5PGS1;P62847;F1NF89	RPS24	40S ribosomal protein S24	345	4	4	4	35.4	35.4	35.4	15.069	15.258	44702000	101
6.5273	6.30944	6.21095	6.70915	7.0175	6.62722		1.34673	-0.435392	0.739493	Homo sapiens	A0A1D5P5E0;A0A1D5PHN4;Q5ZL86;F1NIB1;A0A1L1RU32;P52306;A0A1L1RXD3	A0A1D5P5E0;A0A1D5PHN4;Q5ZL86;F1NIB1;A0A1L1RU32;P52306	RAP1GDS1	Rap1 GTPase-GDP dissociation stimulator 1	355	4	4	4	9.7	9.7	9.7	61.022	16.601	4541000	25
7.5462	7.55584	7.29965	7.72195	8.07	7.31412		0.429004	-0.234792	0.849807	Homo sapiens	A0A1D5P5J0;Q9Y3Y2	A0A1D5P5J0;Q9Y3Y2	CHTOP	Chromatin target of PRMT1 protein	359	2	2	2	10.5	10.5	10.5	26.154	43.837	8797300	51
6.37119	5.82214	5.84555	6.18135	3.44474	4.19123		0.775513	1.40719	2.6522	Homo sapiens	A0A1D5P731;Q2VB18;F1NV23;A0A1D5PR43;Q8TB72;Q14671;A0A1D5P7Z0	A0A1D5P731;Q2VB18;F1NV23;A0A1D5PR43;Q8TB72;Q14671;A0A1D5P7Z0	PUM2;PUM1	Pumilio homolog 2;Pumilio homolog 1	390	2	2	2	2.1	2.1	2.1	105.75	6.0463	3552400	11
8.63799	8.18064	8.08696	7.99775	8.886	7.35572		0.177421	0.222041	1.16638	Homo sapiens	A0A1D5PNR0;A0A1D5P7J3;Q9Y5S9	A0A1D5PNR0;A0A1D5P7J3;Q9Y5S9	RBM8A	RNA-binding protein 8A	402	4	4	4	22.5	22.5	22.5	18.163	16.339	18646000	44
8.9544	8.89154	9.01855	9.28705	9.4126	9.37742		2.81898	-0.404192	0.75566	Homo sapiens	A0A1D5P7K3;P13693;Q6TXK8;Q56UQ5	A0A1D5P7K3;P13693	TPT1	Translationally-controlled tumor protein	404	5	5	5	37.3	37.3	37.3	14.614	7.2189	32347000	57
8.32329	8.18674	8.42115	8.66665	8.6997	8.40242		1.13132	-0.279192	0.824052	Homo sapiens	Q5ZIU4;F1NXR8;A0A1D5P7P5;O95232	Q5ZIU4;F1NXR8;A0A1D5P7P5;O95232	LUC7L3	Luc7-like protein 3	407	5	5	5	15.5	15.5	15.5	51.45	72.122	17595000	83
7.2692	7.01454	7.46525	7.36265	7.4028	7.82062		0.642256	-0.279025	0.824148	Homo sapiens	A0A1D5P7X5;Q90706;F1NA45;A0A1D5P7R1;A0A1D5NT56;Q9Y224	A0A1D5P7X5;Q90706;F1NA45;A0A1D5P7R1;A0A1D5NT56;Q9Y224	C14orf166	UPF0568 protein C14orf166	409	5	5	5	35	35	35	20.091	23.61	14577000	67
9.46369	9.19774	9.04725	9.56575	9.5665	9.49972		1.16944	-0.307759	0.807896	Homo sapiens	A0A1D5P7Y8;P63010	A0A1D5P7Y8;P63010	AP2B1	AP-2 complex subunit beta	415	20	20	10	24.6	24.6	13.2	105.62	68.26	39087000	109
6.70869	6.73174	6.90035	6.75905	7.0916	6.92312		0.565161	-0.144325	0.904802	Homo sapiens	A0A1D5P831;P63208	A0A1D5P831;P63208	SKP1	S-phase kinase-associated protein 1	417	5	5	5	34.7	34.7	34.7	11.845	10.503	6141400	25
9.5211	9.44734	9.26805	9.50945	9.6722	9.39872		0.451484	-0.114626	0.923622	Homo sapiens	Q5ZJ59;A0A1D5P892;E1C270;Q13247;A0A1L1RNT1;Q08170;A0A1D5P3B9;Q5ZLF9	Q5ZJ59;A0A1D5P892;E1C270;Q13247	SRSF6	Serine/arginine-rich splicing factor 6	421	8	8	7	17.5	17.5	14.9	40.171	16.925	42767000	55
7.63209	7.85914	7.57195	8.07515	8.2879	7.77612		0.975508	-0.358659	0.779889	Homo sapiens	A0A1D5P8H7;O14980;Q5ZIV8	A0A1D5P8H7;O14980	XPO1	Exportin-1	430	14	14	14	16.5	16.5	16.5	123.16	105.31	18516000	131
10.0463	10.1068	10.1478	10.1912	10.6089	4.49943		0.351405	1.6671	3.17576	Homo sapiens	A0A1D5P8J6;A0A1D5PZS0;A0A1D5P746;A0A1L1RWQ2;Q9UMS4;A0A1D5NW20	A0A1D5P8J6;A0A1D5PZS0;A0A1D5P746;A0A1L1RWQ2;Q9UMS4;A0A1D5NW20	PRPF19	Pre-mRNA-processing factor 19	433	10	10	10	33.1	33.1	33.1	55.067	22.1	61145000	96
7.31999	7.06994	6.82475	7.41615	7.4556	7.41122		1.16559	-0.356092	0.781278	Homo sapiens	A0A1D5P8R7;Q5F4B4;A0A1L1RR12;Q9NQG5;F1NHL7;F1NQ92;Q96P16	A0A1D5P8R7;Q5F4B4;A0A1L1RR12;Q9NQG5	RPRD1B	Regulation of nuclear pre-mRNA domain-containing protein 1B	437	7	7	7	31.3	31.3	31.3	33.544	117.8	9726900	67
7.33619	7.37084	7.14985	7.01485	7.8555	7.12892		0.0604833	-0.0474588	0.967639	Homo sapiens	A0A1D5P941;A0A1D5PEW1;Q15404;A0A1L1RLW5;A0A1D5P6C5	A0A1D5P941;A0A1D5PEW1;Q15404	RSU1	Ras suppressor protein 1	446	3	3	3	15.2	15.2	15.2	27.562	6.693	6904300	53
8.4627	8.42474	8.53445	8.82205	8.7895	8.60312		1.6056	-0.264259	0.832626	Homo sapiens	A0A1D5P975;Q5ZJA7;Q02218;Q9ULD0;E1BTL0	A0A1D5P975;Q5ZJA7;Q02218	OGDH	2-oxoglutarate dehydrogenase, mitochondrial	450	13	13	13	16.6	16.6	16.6	115.04	24.537	23454000	106
7.3163	7.00144	7.89695	7.19915	7.4818	7.01502		0.229395	0.172908	1.12733	Homo sapiens	A0A1L1RSM0;A0A1L1RSF9;A0A1D5P9A5;A0A1L1RSM8;F1NGU9;Q16630	A0A1L1RSM0;A0A1L1RSF9;A0A1D5P9A5;A0A1L1RSM8;F1NGU9;Q16630	CPSF6	Cleavage and polyadenylation specificity factor subunit 6	453	3	3	3	9.4	9.4	9.4	44.886	23.888	8743300	39
7.64899	7.16944	7.90295	7.73945	7.8621	7.83692		0.474924	-0.239026	0.847317	Homo sapiens	A0A1D5P9D7;A0A1D5PMZ9;Q8TAQ2	A0A1D5P9D7;A0A1D5PMZ9;Q8TAQ2	SMARCC2	SWI/SNF complex subunit SMARCC2	456	8	8	4	8.5	8.5	4.9	131.2	22.349	9060400	74
6.70299	6.37244	6.67835	7.13895	7.0138	6.79132		1.26564	-0.396759	0.759563	Homo sapiens	A0A1D5P9H2;Q5ZHY2;Q9P2K5	A0A1D5P9H2;Q5ZHY2;Q9P2K5	MYEF2	Myelin expression factor 2	458	4	4	4	6.7	6.7	6.7	65.725	9.1021	5265900	45
5.82599	5.34354	5.06875	5.80885	5.8018	4.44766		0.0405065	0.0599931	1.04246	Homo sapiens	Q5F3C3;A0A1D5PIX3;A0A1D5PA08;Q13188;A0A1D5NX66;F1P4Y3;A0A1D5PDQ4;Q13043	Q5F3C3;A0A1D5PIX3;A0A1D5PA08;Q13188	STK3	Serine/threonine-protein kinase 3;Serine/threonine-protein kinase 3 36kDa subunit;Serine/threonine-protein kinase 3 20kDa subunit	468	3	3	3	12.5	12.5	12.5	34.405	4.4045	1336800	17
15.1967	14.918	11.4035	15.8335	16.1615	14.7926		0.611718	-1.75649	0.295967	Homo sapiens	Q16777;Q92069;Q96KK5;P0C0S8;P20671;Q6FI13;A0A1D5PA20;A0A1L1RNY8;Q99878;Q9BTM1;P04908;Q7L7L0;Q93077;Q788R3;Q92064;A0A1L1RQL0;REV__Q8NB25;A0A1D5PM50;Q788R4	Q16777;Q92069;Q96KK5;P0C0S8;P20671;Q6FI13;A0A1D5PA20;A0A1L1RNY8;Q99878;Q9BTM1;P04908;Q7L7L0;Q93077;Q788R3	HIST2H2AC;HIST1H2AH;HIST1H2AG;HIST1H2AD;HIST2H2AA3;HIST1H2AJ;H2AFJ;HIST1H2AB;HIST3H2A;HIST1H2AC	Histone H2A type 2-C;Histone H2A type 1-H;Histone H2A type 1;Histone H2A type 1-D;Histone H2A type 2-A;Histone H2A type 1-J;Histone H2A.J;Histone H2A type 1-B/E;Histone H2A type 3;Histone H2A type 1-C	471	6	6	3	36.4	36.4	24	13.988	73.465	1930700000	286
11.8311	11.596	11.8014	11.8845	12.2508	11.7849		0.652882	-0.230592	0.852285	Homo sapiens	A0A1D5PDZ9;E1BY89;P62829;A0A1D5P776;A0A1L1S0C8;A0A1D5PBB4	A0A1D5PDZ9;E1BY89;P62829;A0A1D5P776	RPL23	60S ribosomal protein L23	568	4	4	4	52	52	52	10.448	29.1	215110000	298
10.9734	10.905	11.2458	11.0354	11.1987	10.6034		0.176096	0.0955416	1.06847	Homo sapiens	A0A1D5PE33;P62820;A0A1L1RP46;Q90YX6;P59190	A0A1D5PE33;P62820;A0A1L1RP46;Q90YX6	RAB1A	Ras-related protein Rab-1A	571	14	14	8	72.7	72.7	38.5	22.708	117.84	109820000	156
8.809	7.21774	6.59475	7.70485	8.2999	6.61512		0.000214088	0.000541051	1.00038	Homo sapiens	A0A1D5PEL0;F1P3B8;Q9NTI5	A0A1D5PEL0;F1P3B8;Q9NTI5	PDS5B	Sister chromatid cohesion protein PDS5 homolog B	581	4	4	4	3.6	3.6	3.6	164.75	6.7518	9759200	43
7.8841	7.48904	7.55635	7.71095	7.9356	7.97612		0.717239	-0.231059	0.852009	Homo sapiens	O93481;A0A1D5PEX8;Q13185;A0A1D5PPQ0;A0A1D5NVR6	O93481;A0A1D5PEX8;Q13185;A0A1D5PPQ0;A0A1D5NVR6	CBX3	Chromobox protein homolog 3	585	4	4	3	31	31	21.8	19.777	28.053	8206600	34
11.0595	10.5647	10.6996	10.8028	11.0853	10.6228		0.113262	-0.0623922	0.957675	Homo sapiens	P62316;A0A1D5PFF1;A0A1D5PK26	P62316;A0A1D5PFF1	SNRPD2	Small nuclear ribonucleoprotein Sm D2	597	7	7	7	61	61	61	13.527	24.951	111410000	198
7.98289	8.23194	7.77485	8.04745	7.6766	7.21542		0.566561	0.350075	1.27463	Homo sapiens	A0A1D5PK28;A0A1D5PFU9;A0A1D5PHU2;A0A1D5PJX3;P61764;A0A1D5PK23	A0A1D5PK28;A0A1D5PFU9;A0A1D5PHU2;A0A1D5PJX3;P61764;A0A1D5PK23	STXBP1	Syntaxin-binding protein 1	602	9	9	9	17.3	17.3	17.3	67.435	21.223	15720000	48
7.4967	7.15944	7.38205	7.74645	7.8033	7.82702		1.92565	-0.446192	0.733978	Homo sapiens	A0A1D5PFX6;Q6XD56;Q9NTZ6	A0A1D5PFX6;Q6XD56;Q9NTZ6	RBM12	RNA-binding protein 12	604	7	7	7	10.9	10.9	10.9	93.043	31.484	9457600	52
7.20979	6.94424	6.75336	7.20165	7.1361	7.48022		0.831587	-0.303525	0.81027	Homo sapiens	A0A1D5PGW1;O75822	A0A1D5PGW1;O75822	EIF3J	Eukaryotic translation initiation factor 3 subunit J	625	5	5	5	20.2	20.2	20.2	28.772	27.986	7032300	39
7.1407	6.66824	6.94015	6.96645	7.6964	7.23592		0.688587	-0.383225	0.766722	Homo sapiens	A0A1D5PH14;A0A1D5PNS8;A0A1D5P194;Q9NP97;Q8TF09;A0A1D5PAE9;F1NX86	A0A1D5PH14;A0A1D5PNS8;A0A1D5P194;Q9NP97;Q8TF09	DYNLRB1;DYNLRB2	Dynein light chain roadblock-type 1;Dynein light chain roadblock-type 2	628	3	3	3	37.5	37.5	37.5	10.912	9.452	7382100	48
10.922	11.1746	11.0077	10.6808	11.4914	10.9067		0.0110186	0.00844097	1.00587	Homo sapiens	A0A1D5PHB7;A0A1I7Q432;Q9NRW1;P20340;R4GJ51;Q53S08;Q9H0N0;Q14964	A0A1D5PHB7;A0A1I7Q432;Q9NRW1;P20340	RAB6B;RAB6A	Ras-related protein Rab-6B;Ras-related protein Rab-6A	638	8	8	8	45.9	45.9	45.9	23.072	49.155	134070000	147
9.24889	9.17004	9.25885	9.41545	9.8351	9.13342		0.499674	-0.235392	0.849454	Homo sapiens	A0A1D5PI39;F1NUT6;Q99460;A0A1D5PLQ3	A0A1D5PI39;F1NUT6;Q99460	PSMD1	26S proteasome non-ATPase regulatory subunit 1	658	15	15	15	22.4	22.4	22.4	106.05	47.671	43595000	221
9.00309	8.68734	9.01755	8.98205	8.8015	8.39532		0.360002	0.176374	1.13004	Homo sapiens	A0A1L1RPY6;A0A1D5PIX9;A0A1D5P8I4;A0A1D5PXU6;A0A1L1RKX8;P60228	A0A1L1RPY6;A0A1D5PIX9;A0A1D5P8I4;A0A1D5PXU6;A0A1L1RKX8;P60228	EIF3E	Eukaryotic translation initiation factor 3 subunit E	673	11	11	11	27.6	27.6	27.6	52.148	22.959	27934000	92
7.98319	7.30244	7.33955	8.39905	7.9004	7.47582		0.480767	-0.383359	0.766651	Homo sapiens	A0A1D5PIY2;A0A1D5P7L6;Q92599	A0A1D5PIY2;A0A1D5P7L6;Q92599	39692	Septin-8	674	10	6	6	29.3	22.2	22.2	49.95	102.01	12014000	49
7.95299	7.73044	7.61315	8.15185	8.1042	8.14602		1.66452	-0.368492	0.774592	Homo sapiens	A0A1L1RKJ2;A0A1D5PJV9;Q5ZM56;Q15257	A0A1L1RKJ2;A0A1D5PJV9;Q5ZM56;Q15257	PPP2R4	Serine/threonine-protein phosphatase 2A activator	698	6	6	6	22.7	22.7	22.7	35.291	15.951	13860000	122
10.2329	9.79824	9.98946	10.1487	10.3824	10.036		0.490127	-0.182192	0.881363	Homo sapiens	A0A1L1S0K9;A0A1D5PJW4;A0A1L1RJ99;O14818;Q8TAA3;A0A1L1RX28	A0A1L1S0K9;A0A1D5PJW4;A0A1L1RJ99;O14818;Q8TAA3	PSMA7;PSMA8	Proteasome subunit alpha type-7;Proteasome subunit alpha type-7-like	699	6	6	6	36.8	36.8	36.8	25.785	29.912	65164000	130
12.1912	11.942	11.9143	12.3907	12.2843	12.0809		0.868324	-0.236159	0.849003	Homo sapiens	A0A1D5PK33;Q5ZHW8;P62263;A0A1L1RZW6	A0A1D5PK33;Q5ZHW8;P62263;A0A1L1RZW6	RPS14	40S ribosomal protein S14	704	5	5	5	59.8	59.8	59.8	9.8973	14.443	212860000	217
11.3276	11.0414	11.1107	11.3864	11.5001	11.0104		0.33515	-0.139092	0.90809	Homo sapiens	A0A1L1RNL6;A0A1D5PMH5;Q13765;E9PAV3;A0A1D5NVE3;Q9BZK3	A0A1L1RNL6;A0A1D5PMH5;Q13765;E9PAV3;A0A1D5NVE3	NACA	Nascent polypeptide-associated complex subunit alpha;Nascent polypeptide-associated complex subunit alpha, muscle-specific form	749	5	5	5	51.5	51.5	51.5	15.016	95.905	125160000	191
11.0596	11.1493	11.0455	11.2634	11.5655	11.0327		0.571109	-0.202425	0.869088	Homo sapiens	Q5F405;A0A1D5PNL3;P61088;A0A1L1RY95;Q5JXB2;A0A1L1S122	Q5F405;A0A1D5PNL3;P61088;A0A1L1RY95;Q5JXB2	UBE2N;UBE2NL	Ubiquitin-conjugating enzyme E2 N;Putative ubiquitin-conjugating enzyme E2 N-like	772	7	7	7	52	52	52	17.066	32.682	137240000	129
9.17519	8.57374	9.29715	8.50205	8.6558	8.61852		0.861925	0.423241	1.34094	Homo sapiens	A0A1D5PNS5;P19105;O14950;A0A1L1RUU9;A0A1L1S0F3;A0A1L1RWH6	A0A1D5PNS5;P19105;O14950;A0A1L1RUU9;A0A1L1S0F3	MYL12A;MYL12B	Myosin regulatory light chain 12A;Myosin regulatory light chain 12B	776	8	8	3	51.2	51.2	12.8	19.883	220.74	24966000	83
8.5976	7.82294	7.92845	8.62895	8.4168	8.06482		0.361255	-0.253858	0.83865	Homo sapiens	A0A1L1RS02;A0A1L1RIQ6;F1NNQ3;A0A1L1RYJ3;A0A1D5PNV6;A0A1L1RTM3;A0A1L1S0G5;Q9UBQ0;E1C8L9;A0A1L1RUC8	A0A1L1RS02;A0A1L1RIQ6;F1NNQ3;A0A1L1RYJ3;A0A1D5PNV6;A0A1L1RTM3;A0A1L1S0G5;Q9UBQ0;E1C8L9	VPS29	Vacuolar protein sorting-associated protein 29	780	4	4	4	30.8	30.8	30.8	16.325	7.7506	37907000	28
8.1712	7.93924	7.62555	8.25995	8.4052	8.15552		0.974236	-0.361559	0.778323	Homo sapiens	Q9I8A2;A0A1D5PP57;P21281;P15313	Q9I8A2;A0A1D5PP57;P21281	ATP6V1B2	V-type proton ATPase subunit B, brain isoform	783	10	10	10	27.4	27.4	27.4	55.049	26.368	17128000	128
7.2408	7.30184	7.25505	4.60766	7.2851	4.67126		0.923868	1.74456	3.35092	Homo sapiens	A0A1D5PPA0;F1NA71;A0A1D5NU36;O14974;Q9PWN5	A0A1D5PPA0;F1NA71;A0A1D5NU36;O14974	PPP1R12A	Protein phosphatase 1 regulatory subunit 12A	786	10	10	10	16.5	16.5	16.5	102.41	43.261	6889300	36
7.9591	7.61674	8.02925	7.79835	7.8736	7.81632		0.108733	0.0389414	1.02736	Homo sapiens	E1BXR1;A0A1D5PPL5;P61758;A0A1L1RSC0	E1BXR1;A0A1D5PPL5;P61758;A0A1L1RSC0	VBP1	Prefoldin subunit 3	791	5	5	5	28.1	28.1	28.1	18.737	6.9329	11241000	33
7.6636	7.59404	7.09025	4.77326	7.3905	7.08102		0.540332	1.03437	2.04822	Homo sapiens	A0A1D5PQJ6;A0A1L1RZE1;Q5F419;Q9P0L0;A0A1D5P4Y8;A0A1L1RPC6	A0A1D5PQJ6;A0A1L1RZE1;Q5F419;Q9P0L0	VAPA	Vesicle-associated membrane protein-associated protein A	813	6	6	4	25.3	25.3	19.7	27.755	17.754	10032000	20
8.05569	7.39684	7.70915	8.24015	7.8597	7.45892		0.169418	-0.132359	0.912339	Homo sapiens	A0A1D5PQL8;Q9Y2V2	A0A1D5PQL8;Q9Y2V2	CARHSP1	Calcium-regulated heat stable protein 1	814	3	3	3	36.2	36.2	36.2	16.484	12.93	15397000	55
7.6133	7.90544	7.59956	8.56185	8.3013	4.29754		0.179282	0.652533	1.57193	Homo sapiens	A0A1D5PR33;F1NHK3;Q92882	A0A1D5PR33;F1NHK3;Q92882	OSTF1	Osteoclast-stimulating factor 1	820	6	6	6	43.4	43.4	43.4	23.562	135.98	13501000	53
7.66659	4.30245	7.35385	8.26945	7.5034	7.55642		0.534726	-1.33546	0.396267	Homo sapiens	A0A1D5PRY9;Q5ZLV1;F1NMQ3;Q8WW12	A0A1D5PRY9;Q5ZLV1;F1NMQ3;Q8WW12	PCNP	PEST proteolytic signal-containing nuclear protein	833	4	4	4	33.3	33.3	33.3	16.513	7.9677	12074000	37
7.7784	7.47954	7.94675	7.75355	8.1262	7.92962		0.507295	-0.201559	0.86961	Homo sapiens	A0A1D5PS70;Q13442	A0A1D5PS70;Q13442	PDAP1	28 kDa heat- and acid-stable phosphoprotein	841	2	2	2	15.2	15.2	15.2	21.883	6.7073	8497800	49
6.36349	6.03194	6.13405	6.57395	6.6851	5.90202		0.328723	-0.210525	0.864222	Homo sapiens	A0A1D5PSB4;Q5T4S7	A0A1D5PSB4;Q5T4S7	UBR4	E3 ubiquitin-protein ligase UBR4	844	7	7	7	2.5	2.5	2.5	573.05	11.616	5106800	31
6.34209	5.85954	6.23865	6.45585	6.7071	6.53792		1.20216	-0.420192	0.747325	Homo sapiens	A0A1D5PSX2;A0A1N8W591;Q13547;F1NH59;O15379	A0A1D5PSX2;A0A1N8W591;Q13547	HDAC1	Histone deacetylase 1	852	6	6	3	14.3	14.3	7.6	54.368	11.271	4687700	31
8.2022	8.09664	8.06055	8.65155	8.471	7.90242		0.410299	-0.221859	0.85746	Homo sapiens	A0A1D5PU15;Q8AWB8;Q9UQE7	A0A1D5PU15;Q8AWB8;Q9UQE7	SMC3	Structural maintenance of chromosomes protein 3	871	13	13	13	14.5	14.5	14.5	141.03	113.52	17062000	133
6.758	6.07554	6.36915	7.00095	6.6136	3.95796		0.216407	0.543394	1.4574	Homo sapiens	A0A1D5PU96;F1NG89;Q14694	A0A1D5PU96;F1NG89;Q14694	USP10	Ubiquitin carboxyl-terminal hydrolase 10	875	5	5	5	8.7	8.7	8.7	86.367	9.1814	3698400	23
6.59589	6.27144	6.60495	6.73215	7.1528	5.47323		0.0246541	0.0380383	1.02672	Homo sapiens	A0A1D5PUG6;Q9BUQ8	A0A1D5PUG6;Q9BUQ8	DDX23	Probable ATP-dependent RNA helicase DDX23	878	5	5	5	7.3	7.3	7.3	88.555	7.4578	6530800	17
8.29739	7.93384	7.80075	9.20525	8.5403	8.28082		0.996975	-0.664792	0.63078	Homo sapiens	A0A1D5PV43;P11908	A0A1D5PV43;P11908	PRPS2	Ribose-phosphate pyrophosphokinase 2	891	8	3	2	39	15.1	11	34.836	34.143	11797000	66
5.9532	5.49564	5.67725	5.90375	5.6168	4.91436		0.288561	0.230394	1.17316	Homo sapiens	A0A1D5PVC4;Q92600;Q5ZK60;F2Z4M8;A0A1L1RQV6;A0A1L1RVC9;A0A1D5PNX7	A0A1D5PVC4;Q92600;Q5ZK60;F2Z4M8;A0A1L1RQV6;A0A1L1RVC9;A0A1D5PNX7	RQCD1	Cell differentiation protein RCD1 homolog	896	2	2	2	7.7	7.7	7.7	33.601	4.5846	2426900	20
6.7867	6.30464	6.14935	6.63865	6.348	3.39526		0.379917	0.952926	1.9358	Homo sapiens	A0A1D5PWL6;F1P151;A0A1L1RJ19;Q5ZJE2;Q92572	A0A1D5PWL6;F1P151;A0A1L1RJ19;Q5ZJE2;Q92572	AP3S1	AP-3 complex subunit sigma-1	919	2	2	2	13.1	13.1	13.1	18.757	9.5264	2853300	20
8.2695	8.35724	7.95115	8.64785	8.5451	8.22722		0.727166	-0.280759	0.823158	Homo sapiens	A0A1D5PX67;Q7Z7H5;A0A1D5PFR8;A0A1D5PBQ8;A0A1D5PAH5	A0A1D5PX67;Q7Z7H5;A0A1D5PFR8	TMED4	Transmembrane emp24 domain-containing protein 4	925	3	3	3	13.8	13.8	13.8	21.374	101.04	19473000	53
6.66019	6.64594	6.48865	6.30645	6.8993	6.22722		0.21379	0.120608	1.08719	Homo sapiens	A0A1D5PZ00;A0A1D5PXK4;Q9NUQ9;E1C8F4;A0A1L1RSM5;A0A1D5PP47;A0A1D5P9I7;A0A1D5PZI5;Q9H0Q0	A0A1D5PZ00;A0A1D5PXK4;Q9NUQ9	FAM49B	Protein FAM49B	929	8	8	8	34.9	34.9	34.9	36.777	18.98	6843600	51
6.93019	7.00014	7.64745	7.24305	7.2665	7.10942		0.0195663	-0.0137254	0.990531	Homo sapiens	A0A1D5PYQ3;P15170;Q8IYD1;A0A1L1RRF7	A0A1D5PYQ3;P15170;Q8IYD1;A0A1L1RRF7	GSPT1;GSPT2	Eukaryotic peptide chain release factor GTP-binding subunit ERF3A;Eukaryotic peptide chain release factor GTP-binding subunit ERF3B	951	7	7	7	12.1	12.1	12.1	67.658	11.494	7813100	27
4.62609	5.87964	4.388	5.69375	5.8425	7.18542		0.898064	-1.27598	0.412945	Homo sapiens	Q5ZJ22;A0A1D6UPR3;P60983;A0A1D5PTE8	Q5ZJ22;A0A1D6UPR3;P60983;A0A1D5PTE8	GMFB	Glia maturation factor beta	974	3	3	2	25.4	25.4	19	16.723	32.198	1751200	21
7.95199	7.48934	7.40555	7.49845	7.5241	7.45312		0.292639	0.123741	1.08956	Homo sapiens	A0A1L1RJI2;Q5ZIL3;P61086	A0A1L1RJI2;Q5ZIL3;P61086	UBE2K	Ubiquitin-conjugating enzyme E2 K	1004	5	5	5	28.4	28.4	28.4	21.749	16.112	9543100	85
7.0372	6.57104	6.85815	6.33495	6.8748	7.39272		0.0464361	-0.0453587	0.969049	Homo sapiens	A0A1L1RK36;F1NWG2;A0A1L1RV11;P53634	A0A1L1RK36;F1NWG2;A0A1L1RV11;P53634	CTSC	Dipeptidyl peptidase 1;Dipeptidyl peptidase 1 exclusion domain chain;Dipeptidyl peptidase 1 heavy chain;Dipeptidyl peptidase 1 light chain	1012	4	4	4	10	10	10	51.79	28.535	6764200	64
8.3547	8.29804	8.01155	8.17295	8.7518	7.94712		0.094293	-0.0691919	0.953172	Homo sapiens	A0A1L1RK44;E1C0T1;Q92734	A0A1L1RK44;E1C0T1;Q92734	TFG	Protein TFG	1013	4	4	4	12.8	12.8	12.8	42.045	5.6386	15663000	34
8.3924	8.11774	8.27635	8.44015	8.6146	8.41932		1.06817	-0.229192	0.853112	Homo sapiens	A0A1L1RL62;A0A1D5P5T1;Q9UBQ5	A0A1L1RL62;A0A1D5P5T1;Q9UBQ5	EIF3K	Eukaryotic translation initiation factor 3 subunit K	1028	6	6	6	33.5	33.5	33.5	25.13	82.713	21016000	50
11.621	11.4162	11.6182	11.677	11.7302	11.6322		0.805964	-0.128026	0.915083	Homo sapiens	F1NK38;A0A1L1RLC2;Q99832;A0A1D5PZN7;A0A1L1RKY2;A0A1L1RXV5;A0A1L1RJV5	F1NK38;A0A1L1RLC2;Q99832;A0A1D5PZN7;A0A1L1RKY2;A0A1L1RXV5	CCT7	T-complex protein 1 subunit eta	1030	18	18	18	43.9	43.9	43.9	59.458	121.32	188510000	393
10.8205	10.5076	10.6813	10.9553	10.8242	10.6759		0.541566	-0.148692	0.902068	Homo sapiens	A0A1L1RTZ2;A0A1L1RLQ0;P61353;A0A1L1RRZ8;A0A1L1RW37;A0A1L1RRD6;A0A1L1RKT9	A0A1L1RTZ2;A0A1L1RLQ0;P61353;A0A1L1RRZ8;A0A1L1RW37	RPL27	60S ribosomal protein L27	1036	4	4	4	46.7	46.7	46.7	11.798	7.1359	93499000	99
8.08969	7.50074	7.59145	7.83545	7.6243	7.85282		0.0777673	-0.0435589	0.970259	Homo sapiens	A0A1L1RLR2;E1C062;P53990	A0A1L1RLR2;E1C062;P53990	IST1	IST1 homolog	1038	2	2	2	9.8	9.8	9.8	22.25	5.226	11866000	45
7.4564	6.74344	4.54401	7.91585	7.8517	7.68532		0.827565	-1.56967	0.336885	Homo sapiens	A0A1L1RMG5;Q5ZJ12;F1NZ68;O75323	A0A1L1RMG5;Q5ZJ12;F1NZ68;O75323	GBAS	Protein NipSnap homolog 2	1045	4	4	4	13	13	13	30.219	5.4944	7157200	23
8.9929	8.52874	8.88645	8.99725	9.1709	8.50702		0.134887	-0.0890255	0.940158	Homo sapiens	A0A1L1RR84;Q96CW1	A0A1L1RR84;Q96CW1	AP2M1	AP-2 complex subunit mu	1082	10	10	10	25.7	25.7	25.7	49.63	165.98	36581000	89
10.3096	10.3872	10.3136	10.3232	10.2933	10.0361		0.559328	0.119241	1.08616	Homo sapiens	A0A1L1RU99;F1NXW3;P62244;A0A1L1RZE7	A0A1L1RU99;F1NXW3;P62244;A0A1L1RZE7	RPS15A	40S ribosomal protein S15a	1110	7	7	7	57	57	57	11.477	10.056	87057000	85
9.40629	8.81674	8.73526	9.25495	9.417	8.72562		0.18845	-0.146425	0.903486	Homo sapiens	A0A1L1RV40;Q5ZKU6;A0A1L1RRB3;R4GI85;Q99439	A0A1L1RV40;Q5ZKU6;A0A1L1RRB3;R4GI85;Q99439	CNN2	Calponin-2	1121	10	9	9	47.3	43.5	43.5	32.307	15.352	29575000	81
9.0722	8.81474	9.19796	8.99455	8.8829	8.72532		0.513691	0.160708	1.11784	Homo sapiens	A0A1L1RWL5;O14979	A0A1L1RWL5;O14979	HNRNPDL	Heterogeneous nuclear ribonucleoprotein D-like	1132	7	7	6	22.2	22.2	19.3	30.186	26.647	29504000	88
8.10639	7.66444	8.10725	8.07745	8.0795	8.19132		0.442155	-0.156726	0.897059	Homo sapiens	A0A1L1RX26;P62495;E1BTM1;A0A1L1RQV2	A0A1L1RX26;P62495;E1BTM1;A0A1L1RQV2	ETF1	Eukaryotic peptide chain release factor subunit 1	1141	11	11	11	28.6	28.6	28.6	49.03	21.663	16794000	67
7.8915	7.87844	8.02715	8.13525	8.3431	8.01652		1.02412	-0.232592	0.851105	Homo sapiens	A0A1L1RXY9;Q15029;A0A1L1RYY6	A0A1L1RXY9;Q15029;A0A1L1RYY6	EFTUD2	116 kDa U5 small nuclear ribonucleoprotein component	1151	15	14	14	33.9	32	32	60.205	32.952	18174000	132
9.98149	10.1053	10.0999	9.86895	10.6737	9.63932		0.00162496	0.00157452	1.00109	Homo sapiens	Q6EE39;A0A1L1S086;Q5ZKK8;A0A1D5PW24;P84098;A0A1L1RN92;A0A1D5NVG3	Q6EE39;A0A1L1S086;Q5ZKK8;A0A1D5PW24;P84098;A0A1L1RN92;A0A1D5NVG3	RPL19	60S ribosomal protein L19	1174	7	7	4	31.6	31.6	15.5	20.766	31.076	98390000	38
9.81909	9.53834	9.35526	9.72575	10.0947	8.94332		0.0154472	-0.0170256	0.988268	Homo sapiens	A0A1L1S0Q5;F2Z4M7;P61513;A0A1L1RYS9;A0A1L1RRM5;A6NKH3	A0A1L1S0Q5;F2Z4M7;P61513;A0A1L1RYS9	RPL37A	60S ribosomal protein L37a	1182	5	5	5	69.1	69.1	69.1	7.596	41.141	47544000	69
7.0442	6.78864	6.10595	7.06435	7.2495	6.81992		0.579235	-0.398325	0.758738	Homo sapiens	A3R0S3;P62993	A3R0S3;P62993	GRB2	Growth factor receptor-bound protein 2	1200	5	5	5	24.9	24.9	24.9	25.177	8.0247	4792800	27
7.08789	6.62854	6.67255	7.20375	7.5965	7.23632		1.33156	-0.549192	0.683403	Homo sapiens	E1C1B8;A5YKK6	E1C1B8;A5YKK6	CNOT1	CCR4-NOT transcription complex subunit 1	1203	9	9	9	4.6	4.6	4.6	266.81	23.486	8998300	92
8.6671	8.34904	8.41346	8.57355	8.9159	8.43192		0.400145	-0.163925	0.892593	Homo sapiens	Q99613;B5ME19	Q99613;B5ME19	EIF3C;EIF3CL	Eukaryotic translation initiation factor 3 subunit C;Eukaryotic translation initiation factor 3 subunit C-like protein	1215	7	7	7	8.8	8.8	8.8	105.34	25.072	25386000	87
8.06159	4.23845	7.57365	7.30295	8.1986	7.65822		0.373413	-1.09536	0.46802	Homo sapiens	C7G537;Q14019	C7G537;Q14019	COTL1	Coactosin-like protein	1221	3	3	3	20.4	20.4	20.4	16.106	5.3531	11167000	32
8.6565	8.58294	8.88645	9.29445	8.8772	9.09422		1.18128	-0.379992	0.768442	Homo sapiens	E1BQU4;P46459;A0A1D5NY35	E1BQU4;P46459	NSF	Vesicle-fusing ATPase	1279	11	11	11	18.8	18.8	18.8	82.176	23.695	26251000	148
7.21189	7.30444	7.27925	7.27145	7.8083	7.92332		0.927627	-0.402492	0.75655	Homo sapiens	E1BR36;O96019	E1BR36;O96019	ACTL6A	Actin-like protein 6A	1283	6	6	6	22.1	22.1	22.1	47.484	10.002	13001000	64
8.31979	8.20664	8.43116	8.23535	8.7274	8.53962		0.50489	-0.181592	0.881729	Homo sapiens	E1BRU3;Q14498	E1BRU3;Q14498	RBM39	RNA-binding protein 39	1291	6	6	6	19.2	19.2	19.2	39.658	13.52	19102000	70
12.6131	12.3275	12.3558	12.4986	12.4666	12.2529		0.0770073	0.0260747	1.01824	Homo sapiens	E1BS06;P62750;A0A1D5PPD7;A0A1D5NWP9;A0A1D5PX26;A0A1L1RP25	E1BS06;P62750;A0A1D5PPD7;A0A1D5NWP9;A0A1D5PX26	RPL23A	60S ribosomal protein L23a	1295	8	8	8	45.8	45.8	45.8	17.656	24.62	281850000	194
6.2953	6.27344	6.43145	6.72025	5.00273	6.65232		0.136396	0.208297	1.15532	Homo sapiens	E1BSI4;Q9NZZ3;A0A1D5PYR3	E1BSI4;Q9NZZ3	CHMP5	Charged multivesicular body protein 5	1303	4	4	4	25.6	25.6	25.6	24.602	9.0732	3921200	34
7.305	7.13204	7.17415	7.34685	7.1843	4.39414		0.393954	0.895302	1.86	Homo sapiens	E1BSR5;P49756	E1BSR5;P49756	RBM25	RNA-binding protein 25	1308	2	2	2	3.9	3.9	3.9	96.878	5.9039	6254500	13
10.481	9.78404	10.0538	10.4901	10.5383	10.3959		0.824276	-0.368525	0.774574	Homo sapiens	E1BSX2;A0A1D5PXR3;A0A1L1RYR0;Q15417;A0A1L1RWF6	E1BSX2;A0A1D5PXR3;A0A1L1RYR0;Q15417;A0A1L1RWF6	CNN3	Calponin-3	1310	12	12	11	47.7	47.7	44.4	36.61	41.082	64144000	170
8.2323	7.84924	8.03585	8.43705	8.8277	8.46212		1.48137	-0.536493	0.689445	Homo sapiens	E1BTV1;A0A1L1RTT4;P27105	E1BTV1;A0A1L1RTT4;P27105	STOM	Erythrocyte band 7 integral membrane protein	1327	9	9	9	38.4	38.4	38.4	30.813	57.11	18561000	123
7.65979	7.48584	7.60815	7.49755	7.6413	7.37972		0.356531	0.0784078	1.05585	Homo sapiens	O75436;E1BU33;A0A1L1RM52	O75436;E1BU33	VPS26A	Vacuolar protein sorting-associated protein 26A	1332	5	5	5	19.6	19.6	19.6	38.169	16.281	12482000	62
8.566	8.45624	8.01525	8.82105	8.5883	8.17192		0.288653	-0.181259	0.881933	Homo sapiens	E1BU66;P63173;A0A1D5NV37	E1BU66;P63173;A0A1D5NV37	RPL38	60S ribosomal protein L38	1334	4	4	4	41.4	41.4	41.4	8.2178	5.2835	20965000	69
7.5976	7.63924	7.26895	7.80315	8.0091	7.80252		1.27678	-0.369659	0.773966	Homo sapiens	E1BV83;A0A1D5PG44;Q92621;A0A1D5P6R1;A0A1L1RMI0	E1BV83;A0A1D5PG44;Q92621	NUP205	Nuclear pore complex protein Nup205	1347	8	8	8	5.2	5.2	5.2	228.33	40.798	10385000	64
6.7022	6.88634	6.24705	6.32685	6.9156	6.53892		0.0235664	0.0180745	1.01261	Homo sapiens	E1BVC8;A0A1L1RTL0;O15126	E1BVC8;A0A1L1RTL0;O15126	SCAMP1	Secretory carrier-associated membrane protein 1	1351	3	3	3	13.9	13.9	13.9	38.13	6.5962	4935600	19
7.2567	7.21954	6.75635	7.14435	7.0551	6.99352		0.0265546	0.0132079	1.0092	Homo sapiens	E1BVF8;P61421	E1BVF8;P61421	ATP6V0D1	V-type proton ATPase subunit d 1	1353	2	2	2	6.6	6.6	6.6	40.321	5.2398	7151000	26
7.25649	6.89934	7.08825	7.26235	7.6366	4.10591		0.265092	0.746411	1.67761	Homo sapiens	E1BVT0;P11234	E1BVT0;P11234	RALB	Ras-related protein Ral-B	1357	5	4	4	27.2	21.8	21.8	23.348	22.503	8185300	51
7.78199	7.49824	7.42625	7.84815	7.9804	7.64522		0.811013	-0.255759	0.837546	Homo sapiens	E1BW56;Q7L576	E1BW56;Q7L576	CYFIP1	Cytoplasmic FMR1-interacting protein 1	1361	11	11	5	9.7	9.7	4.3	145.37	18.134	9081700	56
5.26489	4.9689	5.23685	5.35565	6.5312	5.17622		0.53813	-0.530807	0.692168	Homo sapiens	E1BW94;Q9Y3B4	E1BW94;Q9Y3B4	SF3B6	Splicing factor 3B subunit 6	1363	2	2	2	20.8	20.8	20.8	14.585	3.281	2741900	24
7.51549	6.82864	6.89245	7.50045	7.8025	7.22692		0.716567	-0.431092	0.7417	Homo sapiens	E1BW98;Q9HAV0	E1BW98;Q9HAV0	GNB4	Guanine nucleotide-binding protein subunit beta-4	1364	6	3	2	22.4	13.2	9.1	37.53	55.753	9337200	62
6.9746	6.54114	6.39995	7.01555	6.8554	4.32031		0.25687	0.574811	1.48948	Homo sapiens	E1BX21;Q96ST3	E1BX21;Q96ST3	SIN3A	Paired amphipathic helix protein Sin3a	1375	5	5	5	4.6	4.6	4.6	145.59	9.4398	5874800	47
7.05309	6.90204	6.84165	7.39875	6.9958	6.98652		0.579663	-0.194759	0.873719	Homo sapiens	E1BXG0;O43447;A0A1D5PF75;P30405	E1BXG0;O43447;A0A1D5PF75	PPIH	Peptidyl-prolyl cis-trans isomerase H	1380	5	3	3	24.9	18.1	18.1	19.205	4.452	6521100	33
7.4154	7.05664	4.49495	7.12185	7.2291	7.20602		0.396614	-0.863327	0.549684	Homo sapiens	E1BXS2;P63096	E1BXS2;P63096	GNAI1	Guanine nucleotide-binding protein G(i) subunit alpha-1	1383	7	3	3	22.9	10.2	10.2	40.406	8.1239	7316900	43
6.9265	7.99534	7.44495	8.27945	7.937	7.04342		0.244747	-0.297692	0.813553	Homo sapiens	E1BYW9;P49720	E1BYW9;P49720	PSMB3	Proteasome subunit beta type-3	1402	3	3	3	19	19	19	23.085	25.314	13605000	63
9.1687	9.17784	9.06326	9.44085	9.4042	8.99402		0.41117	-0.143092	0.905577	Homo sapiens	E1BZT5;Q6P2Q9	E1BZT5;Q6P2Q9	PRPF8	Pre-mRNA-processing-splicing factor 8	1412	28	28	28	14.9	14.9	14.9	273.63	167.42	39488000	151
11.1085	11.0714	11.0418	11.4419	11.3126	11.1161		1.0514	-0.216326	0.860755	Homo sapiens	E1C016;P35606;A0A1L1RUT1;A0A1L1RNV3	E1C016;P35606	COPB2	Coatomer subunit beta	1414	21	21	21	28.1	28.1	28.1	103.14	114.31	123700000	380
7.272	6.62714	7.21335	7.64795	7.8502	7.25732		0.950788	-0.547659	0.684129	Homo sapiens	E1C080;Q92930	E1C080;Q92930	RAB8B	Ras-related protein Rab-8B	1417	6	5	4	31.9	26.6	22.7	23.587	10.657	5345900	20
10.177	9.91514	9.88835	10.4804	10.4236	10.0807		1.01271	-0.334759	0.792917	Homo sapiens	E1C0F3;P51149;A0A1D5NU47;A0A1L1RYR3	E1C0F3;P51149;A0A1D5NU47	RAB7A	Ras-related protein Rab-7a	1418	11	11	11	66.2	66.2	66.2	23.548	175.35	68496000	247
8.0338	7.99704	7.98345	8.25615	8.5106	8.29772		1.91968	-0.350059	0.784552	Homo sapiens	E1C0J4;Q92900	E1C0J4;Q92900	UPF1	Regulator of nonsense transcripts 1	1419	11	11	11	12.2	12.2	12.2	123.4	39.808	12979000	50
9.89989	9.58464	9.97806	9.83305	10.133	10.0121		0.506487	-0.171859	0.887698	Homo sapiens	E1C2L5;Q86V81;A0A1L1RX23	E1C2L5;Q86V81	ALYREF	THO complex subunit 4	1444	5	5	5	29.4	29.4	29.4	26.695	41.513	43665000	96
6.21139	5.79954	6.10555	5.99495	6.6049	5.96172		0.24092	-0.148359	0.902276	Homo sapiens	E1C2U4;A0A1D5PX46;P33991	E1C2U4;A0A1D5PX46;P33991	MCM4	DNA replication licensing factor MCM4	1448	6	6	6	10.6	10.6	10.6	97.885	12.984	4093700	37
7.685	6.69304	7.46365	8.02795	7.5875	4.73238		0.175531	0.497953	1.41221	Homo sapiens	E1C4M6;P54578	E1C4M6;P54578	USP14	Ubiquitin carboxyl-terminal hydrolase 14	1467	6	6	6	13.8	13.8	13.8	55.63	16.588	10387000	50
6.77539	6.54514	6.65705	6.52605	7.1931	6.41502		0.0726377	-0.0521919	0.96447	Homo sapiens	E1C502;Q9NT62;A0A1D5P4G4	E1C502;Q9NT62;A0A1D5P4G4	ATG3	Ubiquitin-like-conjugating enzyme ATG3	1472	4	4	4	16	16	16	35.669	8.0698	6557100	53
6.77719	7.19494	6.69455	7.31335	7.4252	6.59542		0.298364	-0.222426	0.857123	Homo sapiens	E1C538;O43809	E1C538;O43809	NUDT21	Cleavage and polyadenylation specificity factor subunit 5	1473	6	6	6	30.4	30.4	30.4	26.255	9.7048	8230500	45
6.6533	6.20544	6.22705	6.70215	6.8292	6.24652		0.430388	-0.230692	0.852226	Homo sapiens	E1C6A9;Q99459	E1C6A9;Q99459	CDC5L	Cell division cycle 5-like protein	1484	6	6	6	10.9	10.9	10.9	101.54	14.577	6238700	33
6.2075	5.60434	6.42885	4.86238	6.1443	4.76832		0.74297	0.821899	1.76773	Homo sapiens	Q9Y316;E1C6C0;A0A1D5P0V5	Q9Y316;E1C6C0;A0A1D5P0V5	MEMO1	Protein MEMO1	1485	2	2	2	6.7	6.7	6.7	33.733	8.0139	2547900	21
5.7618	5.36224	6.15915	4.62706	6.0648	5.74744		0.22269	0.281297	1.21529	Homo sapiens	E1C6G6;P61011	E1C6G6;P61011	SRP54	Signal recognition particle 54 kDa protein	1489	6	6	6	14.3	14.3	14.3	55.696	10.244	3646100	26
7.1168	7.08174	6.84855	7.03835	6.9365	7.30482		0.218125	-0.0775255	0.947682	Homo sapiens	E1C6G9;Q9Y2A7	E1C6G9;Q9Y2A7	NCKAP1	Nck-associated protein 1	1490	9	9	9	9.5	9.5	9.5	128.74	51.614	7966400	102
7.3942	7.18544	6.81165	7.27735	7.5412	7.36402		0.634984	-0.263759	0.832915	Homo sapiens	E1C6N0;Q5ZJ35;O00487;A0A1D5PAT7	E1C6N0;Q5ZJ35;O00487	PSMD14	26S proteasome non-ATPase regulatory subunit 14	1493	3	3	3	14.8	14.8	14.8	34.567	5.3697	8605600	36
7.0484	6.78474	6.88915	7.31365	7.0561	6.74802		0.295992	-0.131825	0.912676	Homo sapiens	E1C6W3;O95747	E1C6W3;O95747	OXSR1	Serine/threonine-protein kinase OSR1	1495	5	5	5	11.7	11.7	11.7	57.144	14.829	6359300	58
6.27819	5.82864	5.99135	6.60675	6.4684	4.78466		0.0452403	0.0794613	1.05662	Homo sapiens	E1C7T8;Q9UBF2	E1C7T8;Q9UBF2	COPG2	Coatomer subunit gamma-2	1508	9	5	5	13	7.7	7.7	97.323	11.641	3231100	22
8.93069	8.68324	8.45995	9.44135	9.3847	8.39692		0.451476	-0.383026	0.766828	Homo sapiens	Q5F3T4;E1C866;A0A1D5NV94;O94973	Q5F3T4;E1C866;A0A1D5NV94;O94973	AP2A2	AP-2 complex subunit alpha-2	1514	25	25	18	29.4	29.4	21.1	104.19	58.349	29925000	132
9.4065	8.83444	8.70636	9.14225	9.4088	9.10062		0.42492	-0.234792	0.849808	Homo sapiens	E1C8Y9;P84103	E1C8Y9;P84103	SRSF3	Serine/arginine-rich splicing factor 3	1524	6	6	5	36.6	36.6	28	19.329	12.66	33097000	71
12.3148	12.0467	12.0557	12.5238	12.6139	12.2975		1.23754	-0.339359	0.790392	Homo sapiens	E6N1V8;P63244;A0A1L1RMJ5;A0A1I7Q3Y2;A0A1L1RXA2;A0A1L1RJR1;A0A1L1RNJ4;A0A1L1RJA4;A0A1D5PGR1	E6N1V8;P63244;A0A1L1RMJ5;A0A1I7Q3Y2;A0A1L1RXA2;A0A1L1RJR1	GNB2L1	Guanine nucleotide-binding protein subunit beta-2-like 1;Guanine nucleotide-binding protein subunit beta-2-like 1, N-terminally processed	1532	18	18	18	64.7	64.7	64.7	35.076	87.849	334330000	478
6.7927	6.26294	6.79825	6.88915	6.9544	6.59672		0.395486	-0.195459	0.873295	Homo sapiens	F1N876;P49903	F1N876;P49903	SEPHS1	Selenide, water dikinase 1	1536	4	4	4	15.1	15.1	15.1	42.922	26.407	7709300	54
8.8976	8.78184	8.94825	9.36275	9.0127	9.01512		0.941892	-0.254292	0.838398	Homo sapiens	F1N903;Q15008	F1N903;Q15008	PSMD6	26S proteasome non-ATPase regulatory subunit 6	1548	9	9	9	22.1	22.1	22.1	45.577	25.52	28113000	100
9.4276	9.01464	9.16875	9.44695	9.6476	9.54412		1.20428	-0.342559	0.788641	Homo sapiens	Q9PW24;F1N9I5;Q15717;A0A1L1RSY4;R4GFW0;A0A1D5PA55;A0A1L1RYB9;E1C240;Q9PW22;F1NLH0;A0A1D5P3E3;A0A1D5PWF5;Q12926;P26378	Q9PW24;F1N9I5;Q15717;A0A1L1RSY4	ELAVL1	ELAV-like protein 1	1552	7	7	7	23.9	23.9	23.9	36.072	19.944	40016000	126
10.9644	11.5575	11.722	11.4821	12.15	11.3101		0.270808	-0.232792	0.850986	Homo sapiens	P35268;F1N9J4;A0A1L1RNY2	P35268;F1N9J4;A0A1L1RNY2	RPL22	60S ribosomal protein L22	1553	2	2	2	18.8	18.8	18.8	14.787	12.787	161520000	93
7.1754	6.64204	7.06385	7.24235	7.2436	7.06542		0.575249	-0.223359	0.856569	Homo sapiens	F1NBD7;P06493;A2IAR9;A0A1D5PUK9;A0A1D5P3G2;F1NA68;Q00526;P24941;Q00536;A0A1D5PBW0;A0A1D5P4E8;A0A1D5NZN6;E1BUG0;E1C3N0;F1P1K1;Q90771;E1BS76;A0A1D5PTK4;Q14004;Q00534;Q9NYV4;P50750;Q00537;Q96Q40;P11802;O94921;Q07002;A0A1D5P3Z6	F1NBD7;P06493	CDK1	Cyclin-dependent kinase 1	1581	5	5	4	18.5	18.5	15.8	34.731	9.2533	8117900	30
9.24259	9.47474	9.06335	8.91035	8.6803	9.24542		0.709191	0.314874	1.2439	Homo sapiens	F1NBN1;P61619;A0A1D5NXC6;Q9H9S3	F1NBN1;P61619	SEC61A1	Protein transport protein Sec61 subunit alpha isoform 1	1584	5	5	5	10.5	10.5	10.5	52.278	12.29	33256000	72
7.51829	7.78984	7.56485	7.53745	8.0684	7.36382		0.0484705	-0.0322253	0.977911	Homo sapiens	F1NBW2;P38606;F1NBP2	F1NBW2;P38606;F1NBP2	ATP6V1A	V-type proton ATPase catalytic subunit A	1588	12	12	8	26.3	26.3	16.7	68.372	82.108	13428000	68
6.97619	7.23554	7.24625	7.31235	7.459	7.44062		1.18612	-0.251325	0.840124	Homo sapiens	P00492;F1NBZ6;A0A1D5PEZ7	P00492;F1NBZ6;A0A1D5PEZ7	HPRT1	Hypoxanthine-guanine phosphoribosyltransferase	1589	3	3	3	17.4	17.4	17.4	24.579	7.7491	11415000	55
8.99259	8.98894	9.00225	9.16385	9.1814	9.22082		3.44368	-0.194092	0.874123	Homo sapiens	F1NC02;P25789	F1NC02;P25789	PSMA4	Proteasome subunit alpha type-4	1590	8	8	8	34.9	34.9	34.9	29.497	43.963	35710000	117
6.2207	6.07864	6.21505	6.64135	4.4962	3.90746		0.625417	1.15646	2.2291	Homo sapiens	Q5ZMN9;F1NCB0;P30876	Q5ZMN9;F1NCB0;P30876	POLR2B	DNA-directed RNA polymerase II subunit RPB2	1593	3	3	3	3.5	3.5	3.5	133.88	14.889	4181600	30
8.7885	8.96044	9.11285	9.12325	9.0868	8.95842		0.408668	-0.102225	0.931595	Homo sapiens	Q5ZKX2;F7BAP2;F1NCS8;P62333;A0A1L1RVS1;A0A1L1RYL5	Q5ZKX2;F7BAP2;F1NCS8;P62333	PSMC6	26S protease regulatory subunit 10B	1601	11	11	11	31.9	31.9	31.9	44.173	31.17	34409000	129
11.6819	11.021	11.1045	11.5213	11.3717	11.2602		0.200913	-0.115292	0.923195	Homo sapiens	F1NDC2;P62266;A0A1L1RMR3;A0A1D5P462	F1NDC2;P62266;A0A1L1RMR3;A0A1D5P462	RPS23	40S ribosomal protein S23	1609	4	4	4	28.7	28.7	28.7	15.807	8.8245	154410000	84
6.4616	7.45374	7.50665	7.16275	8.4432	5.49751		0.0392939	0.106177	1.07637	Homo sapiens	F1NFC6;A0A1D5NTN5;A0A1D5PAB4;Q8TD47;P22090;A0A1L1RZL4;A0A1L1RXV4;A0A1L1RUE5	F1NFC6;A0A1D5NTN5;A0A1D5PAB4;Q8TD47	RPS4Y2	40S ribosomal protein S4, Y isoform 2	1632	18	18	1	59.8	59.8	6.4	29.651	125.26	9104800	40
6.88419	6.68274	7.08755	7.40185	7.5416	4.06926		0.182765	0.547262	1.46131	Homo sapiens	F1NGG2;Q5ZHT0;Q9UMY4	F1NGG2;Q5ZHT0;Q9UMY4	SNX12	Sorting nexin-12	1642	7	6	6	32.1	27.8	27.8	18.821	6.6253	7285200	18
9.37669	9.00264	9.11045	9.50685	9.5943	9.36432		1.17801	-0.325226	0.798173	Homo sapiens	Q5ZM17;F1NGM0;Q9NZN3;A0A1L1S067;Q9H4M9	Q5ZM17;F1NGM0;Q9NZN3;A0A1L1S067	EHD3	EH domain-containing protein 3	1645	13	13	10	28.8	28.8	23	60.894	63.75	33500000	144
5.5073	5.29454	5.31245	5.43455	3.45711	5.0122		0.537209	0.736812	1.66649	Homo sapiens	F1NH49;P57740	F1NH49;P57740	NUP107	Nuclear pore complex protein Nup107	1654	4	4	4	5.3	5.3	5.3	105.45	7.3067	998500	12
7.40489	6.43714	6.87995	7.26295	7.4604	7.25292		0.657814	-0.418092	0.748414	Homo sapiens	F1NHD1;Q5ZHY4;F1NHE0;O95793;Q9NUL3	F1NHD1;Q5ZHY4;F1NHE0;O95793	STAU1	Double-stranded RNA-binding protein Staufen homolog 1	1659	8	8	7	15.8	15.8	14.6	75.433	33.725	7386400	55
11.1684	11.294	11.2301	11.2746	11.539	11.311		0.730554	-0.144059	0.90497	Homo sapiens	Q5ZI09;F1NHW3;P84090;A0A1L1RZP8	Q5ZI09;F1NHW3;P84090;A0A1L1RZP8	ERH	Enhancer of rudimentary homolog	1672	4	4	4	44.2	44.2	44.2	12.229	40.242	162370000	115
7.4879	7.11564	7.37325	7.75095	7.7688	7.18302		0.473369	-0.241992	0.845577	Homo sapiens	F1NIP5;P60891	F1NIP5;P60891	PRPS1	Ribose-phosphate pyrophosphokinase 1	1683	9	9	3	39.9	39.9	11.9	34.747	27.821	10083000	49
6.61319	6.64784	6.64245	7.11205	7.3631	7.04842		2.29799	-0.540026	0.687759	Homo sapiens	F1NKL5;P48426;F1NLK4;A0A1D5PV96;P78356	F1NKL5;P48426	PIP4K2A	Phosphatidylinositol 5-phosphate 4-kinase type-2 alpha	1710	3	3	3	10.4	10.4	10.4	46.063	7.1644	4753000	18
7.5267	7.32014	7.33215	6.98895	7.0205	4.49409		0.660998	1.22515	2.3378	Homo sapiens	F1NKT5;Q96K17	F1NKT5;Q96K17	BTF3L4	Transcription factor BTF3 homolog 4	1713	5	5	5	34.2	34.2	34.2	17.26	9.1442	8535600	19
6.76759	6.32694	6.14805	4.87864	3.84622	6.56472		0.743391	1.31767	2.49263	Homo sapiens	F1NKV0;Q9UDY4	F1NKV0;Q9UDY4	DNAJB4	DnaJ homolog subfamily B member 4	1714	3	3	3	8.6	8.6	8.6	38.277	3.5111	7254500	25
8.67089	8.55304	8.84995	8.55825	8.3787	7.43122		0.722373	0.568574	1.48306	Homo sapiens	F1NMT5;P61026	F1NMT5;P61026	RAB10	Ras-related protein Rab-10	1745	8	7	6	39	33.5	30	22.583	16.106	30810000	60
12.5028	12.2129	12.5964	12.0767	12.2967	11.9187		1.00203	0.339974	1.26573	Homo sapiens	F1NMY1;P61981	F1NMY1;P61981	YWHAG	14-3-3 protein gamma;14-3-3 protein gamma, N-terminally processed	1746	12	8	7	50.6	36.4	32.8	28.302	80.79	271930000	149
9.37249	9.15874	8.73465	8.77905	8.141	8.24362		1.20842	0.700741	1.62534	Homo sapiens	Q5ZMA0;F1NN08;P84077;P61204;A0A1L1RW84;A0A1D5PJN0;A0A1D5PU89;A0A1D5PR54;A0A1D5PIR4;A0A1D5P3G0;A0A1D5NZZ6;A0A1D5Q009;A0A1D5P4N0	Q5ZMA0;F1NN08;P84077;P61204;A0A1L1RW84;A0A1D5PJN0;A0A1D5PU89;A0A1D5PR54;A0A1D5PIR4;A0A1D5P3G0;A0A1D5NZZ6;A0A1D5Q009	ARF1;ARF3	ADP-ribosylation factor 1;ADP-ribosylation factor 3	1748	6	3	2	43.6	18.2	12.7	20.806	28.198	17301000	87
6.33999	5.83974	5.47875	6.33175	6.4003	6.19102		0.753113	-0.421525	0.746635	Homo sapiens	F1NN41;Q92626;A0A1D5NZQ7;A0A1D5PFS9	F1NN41;Q92626;A0A1D5NZQ7;A0A1D5PFS9	PXDN	Peroxidasin homolog	1749	4	4	4	3.4	3.4	3.4	165.75	9.3772	2742200	33
5.40548	8.45744	8.46035	8.69545	9.0198	8.41822		0.543512	-1.27006	0.414642	Homo sapiens	F1NP48;Q9Y3U8;A0A1L1RT67;A0A1L1RQD4	F1NP48;Q9Y3U8;A0A1L1RT67	RPL36	60S ribosomal protein L36	1760	3	3	3	29.5	29.5	29.5	12.296	5.0313	23811000	43
7.80599	7.07484	7.21595	7.55125	7.5427	7.46662		0.275118	-0.154592	0.898386	Homo sapiens	Q5F469;F1NPT0;O00429;Q5ZIV3	Q5F469;F1NPT0;O00429	DNM1L	Dynamin-1-like protein	1778	7	7	7	13.5	13.5	13.5	77.745	111.8	10142000	88
8.7353	8.23434	8.64075	8.88285	8.6988	8.73222		0.646965	-0.234492	0.849984	Homo sapiens	F1NQD9;P35241	F1NQD9;P35241	RDX	Radixin	1784	20	7	7	28.6	12	12	68.612	50.403	24942000	115
12.0993	11.7145	11.8756	11.8633	12.1069	11.7924		0.0575833	-0.0244255	0.983212	Homo sapiens	F1NQG5;P61313;A0A1L1RWD5;A0A1L1RV45	F1NQG5;P61313;A0A1L1RWD5	RPL15	60S ribosomal protein L15	1785	9	9	9	35.8	35.8	35.8	24.132	38.038	258610000	163
8.52779	8.64014	8.83045	9.18685	8.5848	8.52512		0.163345	-0.099459	0.933383	Homo sapiens	F1NR71;Q5ZL99;P51665	F1NR71;Q5ZL99;P51665	PSMD7	26S proteasome non-ATPase regulatory subunit 7	1791	7	7	7	22.7	22.7	22.7	34.689	14.489	23095000	54
10.2979	10.0728	10.1011	10.5018	10.3985	10.2291		0.96454	-0.219225	0.859027	Homo sapiens	F1NRM5;P61160	F1NRM5;P61160	ACTR2	Actin-related protein 2	1798	10	10	10	30.5	30.5	30.5	44.701	92.933	70875000	214
9.5949	9.62144	9.41835	9.89755	10.211	9.61522		0.924412	-0.363025	0.777532	Homo sapiens	P62191;F1NSP7;A0A1L1RLH7	P62191;F1NSP7;A0A1L1RLH7	PSMC1	26S protease regulatory subunit 4	1811	10	10	10	29.3	29.3	29.3	49.184	58.843	49173000	137
7.1874	6.56094	6.52885	6.65865	7.0154	6.81812		0.108873	-0.0716588	0.951543	Homo sapiens	F1NSZ4;Q8NDH3	F1NSZ4;Q8NDH3	NPEPL1	Probable aminopeptidase NPEPL1	1816	4	4	4	9	9	9	56.089	10.013	4788400	42
10.7259	10.77	10.383	10.6947	11.4638	11.3256		0.939184	-0.535092	0.690114	Homo sapiens	F1NTT2;P62857	F1NTT2;P62857	RPS28	40S ribosomal protein S28	1830	3	3	3	46.4	46.4	46.4	7.8409	21.286	49904000	135
7.4382	6.90704	4.14029	7.52155	6.9576	7.56222		0.497095	-1.18528	0.439739	Homo sapiens	F1NV47;Q9H223	F1NV47;Q9H223	EHD4	EH domain-containing protein 4	1847	9	6	6	19.2	13.5	13.5	61.299	21.13	7518600	54
7.1555	6.80574	6.43135	6.73655	7.032	6.97562		0.197821	-0.117192	0.92198	Homo sapiens	F1NV68;C6KIB2;O00505	F1NV68;C6KIB2;O00505	KPNA3	Importin subunit alpha-4	1850	4	4	3	10.1	10.1	7.5	57.928	8.8867	6155400	47
6.32699	6.55044	6.09345	6.77775	6.833	4.52183		0.133173	0.279438	1.21372	Homo sapiens	F1NVR6;Q9BXJ9;Q6N069	F1NVR6;Q9BXJ9	NAA15	N-alpha-acetyltransferase 15, NatA auxiliary subunit	1856	6	6	4	6.6	6.6	4.2	101.05	10.496	4844600	16
5.6705	6.00004	5.78035	6.20025	6.3162	6.21002		1.82759	-0.425192	0.74474	Homo sapiens	F1NW50;Q9UI12	F1NW50;Q9UI12	ATP6V1H	V-type proton ATPase subunit H	1862	4	4	4	12.5	12.5	12.5	55.478	8.9913	2865300	13
6.0948	6.34044	6.58155	6.59015	6.6746	5.45272		0.0845008	0.0997748	1.07161	Homo sapiens	F1NX13;Q9Y295;A0A1L1RKL1;A0A1L1RN81;Q5H7M6	F1NX13;Q9Y295;A0A1L1RKL1;A0A1L1RN81;Q5H7M6	DRG1	Developmentally-regulated GTP-binding protein 1	1872	5	5	5	19.6	19.6	19.6	40.46	84.147	6378800	32
6.52649	4.03316	6.27795	6.59615	5.9814	6.58712		0.401196	-0.775685	0.584111	Homo sapiens	F1NX56;A0A1D5P0Y1;O15294;Q5ZKF0	F1NX56;A0A1D5P0Y1;O15294	OGT	UDP-N-acetylglucosamine--peptide N-acetylglucosaminyltransferase 110 kDa subunit	1875	5	5	5	7.6	7.6	7.6	115.51	9.379	3552900	20
8.8891	8.61524	8.47825	8.58335	8.074	7.84002		0.923463	0.495075	1.40939	Homo sapiens	F1NYA2;Q5ZMR0;A0A1L1S0V6;Q15056	F1NYA2;Q5ZMR0;A0A1L1S0V6;Q15056	EIF4H	Eukaryotic translation initiation factor 4H	1887	3	3	3	16.9	16.9	16.9	27.635	8.5693	14726000	75
6.5287	7.08744	6.65565	7.02815	7.6491	6.85042		0.639609	-0.418626	0.748137	Homo sapiens	F1NZC6;O60256	F1NZC6;O60256	PRPSAP2	Phosphoribosyl pyrophosphate synthase-associated protein 2	1901	4	4	3	13.6	13.6	9.8	40.744	8.5635	7411600	35
8.28049	7.13674	7.19885	8.01535	7.7359	7.80422		0.340047	-0.313125	0.804896	Homo sapiens	F1P0W8;Q8N335	F1P0W8;Q8N335	GPD1L	Glycerol-3-phosphate dehydrogenase 1-like protein	1923	6	6	6	17.6	17.6	17.6	38.589	8.9928	9508100	32
6.26069	5.85064	5.52625	5.82835	6.7967	3.72439		0.174733	0.429383	1.34666	Homo sapiens	F1P212;Q96JJ7	F1P212;Q96JJ7	TMX3	Protein disulfide-isomerase TMX3	1939	4	4	4	8.8	8.8	8.8	54.043	9.0429	2590600	23
13.7789	13.5645	13.6028	13.8217	13.6161	13.6984		0.28732	-0.0633586	0.957034	Homo sapiens	F1P2P9;P62258;A0A1L1RJ11;A0A1D5PYS5	F1P2P9;P62258;A0A1L1RJ11;A0A1D5PYS5	YWHAE	14-3-3 protein epsilon	1947	19	19	16	63.9	63.9	56.9	29.174	89.639	693710000	761
9.1678	9.19544	9.25266	9.41045	9.5109	8.99512		0.248135	-0.100192	0.932909	Homo sapiens	F1P4F4;Q5ZM63;P43307	F1P4F4;Q5ZM63;P43307	SSR1	Translocon-associated protein subunit alpha	1962	4	4	4	16.3	16.3	16.3	32.172	19.389	35990000	93
9.6258	9.58894	9.55135	9.62995	9.3303	9.23172		0.719398	0.191374	1.14185	Homo sapiens	F1P4I3;Q7LZ64;A0A1D5NV69;Q15836;P63027;Q7LZ65;A0A1D5PLR5;F1NH94;P23763	F1P4I3;Q7LZ64;A0A1D5NV69;Q15836;P63027	VAMP3;VAMP2	Vesicle-associated membrane protein 3;Vesicle-associated membrane protein 2	1964	5	5	5	53.8	53.8	53.8	11.687	76.913	33860000	78
8.09109	7.96084	8.42635	9.06845	7.9736	4.68161		0.278515	0.918211	1.88977	Homo sapiens	F1P4P0;P61960;A0A1D5PT49	F1P4P0;P61960;A0A1D5PT49	UFM1	Ubiquitin-fold modifier 1	1965	2	2	2	37.7	37.7	37.7	12.037	9.8557	15931000	37
10.8552	10.505	10.9316	11.2796	11.1571	11.0031		1.17029	-0.382692	0.767005	Homo sapiens	F2Z4K6;P61254;A0A1L1RLA3;A0A1D5PUF9;Q9UNX3;A0A1L1RLT9;A0A1L1RNQ4	F2Z4K6;P61254;A0A1L1RLA3;A0A1D5PUF9;Q9UNX3;A0A1L1RLT9	RPL26;RPL26L1	60S ribosomal protein L26;60S ribosomal protein L26-like 1	1982	6	6	6	29.7	29.7	29.7	17.258	12.307	95874000	66
11.535	11.0527	11.2873	11.2728	10.9885	10.6757		0.636051	0.312641	1.24198	Homo sapiens	Q5F3R9;F2Z4L4;Q01105;P0DME0	Q5F3R9;F2Z4L4;Q01105;P0DME0	SET;SETSIP	Protein SET;Protein SETSIP	1983	6	6	6	25.3	25.3	25.3	32.151	65.151	105130000	144
7.8858	7.86214	8.04085	8.63295	8.3899	8.40912		2.33018	-0.547726	0.684098	Homo sapiens	F2Z4M0;Q09028	F2Z4M0;Q09028	RBBP4	Histone-binding protein RBBP4	1984	8	8	3	21.4	21.4	8.9	47.655	18.329	16566000	37
6.8531	6.73384	6.45455	6.60855	6.9538	3.92046		0.369412	0.852894	1.80612	Homo sapiens	F5ANT0;P01111;F5ANT2;A0A1D5NY37;F5ANT1;A0A1I7Q453;A0A1D5PT95;P01112;P01116;A0A1D5PR41	F5ANT0;P01111;F5ANT2;A0A1D5NY37;F5ANT1;A0A1I7Q453;A0A1D5PT95;P01112;P01116	NRAS;HRAS;KRAS	GTPase NRas;GTPase HRas;GTPase HRas, N-terminally processed;GTPase KRas;GTPase KRas, N-terminally processed	1986	3	3	3	18.5	18.5	18.5	21.278	4.2377	5375900	19
9.03409	8.84744	9.03016	8.78615	9.2231	8.94292		0.0320767	-0.0134923	0.990691	Homo sapiens	Q5ZIH1;F6QGM9;Q14103	Q5ZIH1;F6QGM9;Q14103	HNRNPD	Heterogeneous nuclear ribonucleoprotein D0	1988	6	5	5	23.3	20.2	20.2	29.355	26.198	41092000	114
5.6559	5.52114	5.48495	5.5944	5.2677	4.43838		0.581464	0.453839	1.36968	Homo sapiens	O00151	O00151	PDLIM1	PDZ and LIM domain protein 1	2014	7	6	6	32.5	29.5	29.5	36.071	11.149	4242700	31
9.88389	9.91934	10.0406	8.08555	8.9004	9.54222		1.2241	1.10521	2.1513	Homo sapiens	O00299	O00299	CLIC1	Chloride intracellular channel protein 1	2021	8	8	8	45.6	45.6	45.6	26.922	36.676	71734000	157
6.86179	6.42144	6.88785	7.68195	6.9534	6.91412		0.719805	-0.459459	0.727259	Homo sapiens	O00410;A0A1D5PII9	O00410	IPO5	Importin-5	2023	16	16	8	19	19	9.7	123.63	76.045	9076600	39
6.11709	7.05774	6.85765	6.68465	7.6389	4.95574		0.108558	0.251068	1.19009	Homo sapiens	O14561;E1C4C0	O14561;E1C4C0	NDUFAB1	Acyl carrier protein, mitochondrial	2030	2	2	2	14.7	14.7	14.7	17.417	3.2068	4980900	34
6.50079	6.50044	6.57675	7.29225	3.69778	7.29582		0.132186	0.430715	1.3479	Homo sapiens	O43681;A0A1D5PW97;A0A1D5PSL6	O43681	ASNA1	ATPase ASNA1	2066	5	5	5	15.2	15.2	15.2	38.792	6.2978	6616200	34
9.5858	10.0404	10.4471	7.99775	9.5105	10.5283		0.365442	0.678908	1.60093	Homo sapiens	O43707	O43707	ACTN4	Alpha-actinin-4	2068	49	49	15	59.5	59.5	20.9	104.85	323.31	140950000	242
10.7189	10.3027	9.88635	10.1291	10.4201	10.176		0.0840185	0.0609077	1.04312	Homo sapiens	O43852	O43852	CALU	Calumenin	2072	8	8	8	23.2	23.2	23.2	37.106	47.31	67036000	126
11.5222	11.4095	12.0138	10.7428	11.1628	12.232		0.218146	0.269275	1.2052	Homo sapiens	O60218	O60218	AKR1B10	Aldo-keto reductase family 1 member B10	2076	14	14	8	53.2	53.2	31.3	36.019	89.03	375570000	379
10.1339	9.93984	10.466	8.46185	9.344	9.91322		0.980829	0.940208	1.91881	Homo sapiens	O60701	O60701	UGDH	UDP-glucose 6-dehydrogenase	2080	19	19	9	49.8	49.8	28.7	55.023	117.19	88172000	144
7.9483	7.26334	7.63395	7.85255	7.741	7.76562		0.354583	-0.171192	0.888108	Homo sapiens	O60869	O60869	EDF1	Endothelial differentiation-related factor 1	2086	4	4	4	29.1	29.1	29.1	16.368	6.4447	10620000	35
6.64749	6.00724	5.95485	6.48155	6.5072	6.55192		0.624408	-0.310359	0.806441	Homo sapiens	O73664;P29558;A0A1L1RNB6;Q15434;Q6XE24	O73664;P29558	RBMS1	RNA-binding motif, single-stranded-interacting protein 1	2089	3	3	2	10.7	10.7	8	40.624	8.7467	4011500	40
9.10769	9.65084	9.80625	7.09295	9.1357	9.49332		0.5381	0.947608	1.92867	Homo sapiens	O75369	O75369	FLNB	Filamin-B	2098	73	39	39	37.7	23.1	23.1	278.16	148.84	83269000	298
9.5835	9.43824	9.53045	9.85905	9.7028	9.71402		1.66776	-0.241226	0.846026	Homo sapiens	O75396	O75396	SEC22B	Vesicle-trafficking protein SEC22b	2100	8	8	8	44.2	44.2	44.2	24.593	104.05	48756000	120
7.2275	7.33214	6.91365	7.68135	7.4215	7.43632		1.10381	-0.355292	0.781711	Homo sapiens	Q9DEG2;O93263;Q90YB5;Q8N8S7;F6QJK6;Q9DEG1;A0A1D5PEP7;Q9UI08	Q9DEG2;O93263;Q90YB5;Q8N8S7;F6QJK6	ENAH	Protein enabled homolog	2120	6	6	6	12.1	12.1	12.1	57.285	10.036	7529000	33
9.86539	9.76244	9.71565	10.0364	10.2099	9.85342		1.05748	-0.252093	0.839678	Homo sapiens	O93467;P61586;A0A1D5P320;A0A1L1RK40;P08134;A0A1L1RSJ6;Q5ZK30;A0A1L1RNP0	O93467;P61586;A0A1D5P320;A0A1L1RK40;P08134;A0A1L1RSJ6;Q5ZK30;A0A1L1RNP0	RHOA;RHOC	Transforming protein RhoA;Rho-related GTP-binding protein RhoC	2122	7	7	3	33.7	33.7	12.4	21.782	12.221	52912000	85
7.19809	7.05244	6.97565	7.71405	7.6565	7.15812		1.08471	-0.434159	0.740125	Homo sapiens	O94776;A0A1D5PM61	O94776;A0A1D5PM61	MTA2	Metastasis-associated protein MTA2	2125	3	3	3	6.1	6.1	6.1	75.022	9.2004	8455400	53
7.26789	7.10554	7.09935	7.53185	7.2886	4.16076		0.312156	0.830527	1.77833	Homo sapiens	O95292	O95292	VAPB	Vesicle-associated membrane protein-associated protein B/C	2132	4	3	3	16.9	11.9	11.9	27.228	3.9439	5364600	12
12.0081	12.7564	12.6625	10.4485	11.5031	11.918		1.12272	1.18577	2.27486	Homo sapiens	P00338	P00338	LDHA	L-lactate dehydrogenase A chain	2151	17	15	11	51.2	45.8	34.9	36.688	48.388	496580000	242
14.3941	14.428	15.0489	12.9951	13.5892	14.1926		1.19423	1.03134	2.04392	Homo sapiens	P00352;F1NJC7;A0A1L1RMV7;P47895	P00352	ALDH1A1	Retinal dehydrogenase 1	2152	27	27	26	58.9	58.9	57.3	54.861	323.31	2552300000	1465
7.9932	7.87034	8.05686	6.37895	7.0439	7.60782		1.25811	0.963241	1.94969	Homo sapiens	P00390	P00390	GSR	Glutathione reductase, mitochondrial	2155	14	14	12	41.6	41.6	36.8	56.256	49.267	29552000	80
8.72919	8.81014	9.18905	7.68805	8.0573	8.60522		1.23353	0.792608	1.7322	Homo sapiens	P00441	P00441	SOD1	Superoxide dismutase [Cu-Zn]	2157	4	4	4	27.9	27.9	27.9	15.936	38.865	50390000	60
7.0276	7.44454	7.51776	5.49935	6.5607	7.05542		0.925528	0.958141	1.94281	Homo sapiens	P00505	P00505	GOT2	Aspartate aminotransferase, mitochondrial	2160	11	7	7	27	20.9	20.9	47.517	98.228	15599000	86
11.7801	12.2326	11.6191	12.5568	12.7408	11.785		0.630215	-0.483625	0.715178	Homo sapiens	P02452;CON__Q862S4;P02458	P02452	COL1A1	Collagen alpha-1(I) chain	2167	14	14	8	12.6	12.6	8	138.94	33.979	150920000	151
11.563	11.7237	11.7123	11.2882	11.3407	11.7979		0.488685	0.190708	1.14132	Homo sapiens	P02545	P02545	LMNA	Prelamin-A/C;Lamin-A/C	2168	30	28	28	45	43.7	43.7	74.139	147.46	244360000	414
9.15959	9.93164	9.95385	8.09095	8.8903	8.76552		1.42043	1.09944	2.14272	Homo sapiens	P02671	P02671	FGA	Fibrinogen alpha chain;Fibrinopeptide A;Fibrinogen alpha chain	2169	10	10	10	13.5	13.5	13.5	94.972	51.53	30388000	81
7.81299	8.31764	8.10106	5.30939	7.4434	7.65432		0.769262	1.27486	2.41975	Homo sapiens	P02675	P02675	FGB	Fibrinogen beta chain;Fibrinopeptide B;Fibrinogen beta chain	2170	7	6	5	19.6	17.5	15.7	55.928	14.895	9104400	42
9.44409	10.1522	9.77995	8.95725	9.4608	9.54622		0.790292	0.470674	1.38576	Homo sapiens	P02679	P02679	FGG	Fibrinogen gamma chain	2171	10	9	9	28	26.3	26.3	51.511	77.576	29749000	82
7.1084	7.39104	7.95865	6.28635	6.8753	7.37532		0.729742	0.640374	1.55873	Homo sapiens	P02751	P02751	FN1	Fibronectin;Anastellin;Ugl-Y1;Ugl-Y2;Ugl-Y3	2172	22	10	10	13	7.3	7.3	262.62	26.222	8348700	59
8.4201	8.88444	9.26205	7.98865	9.3595	8.67402		0.145074	0.181475	1.13404	Homo sapiens	P02794	P02794	FTH1	Ferritin heavy chain;Ferritin heavy chain, N-terminally processed	2174	3	3	3	15.3	15.3	15.3	21.225	5.3127	25389000	57
13.173	13.3189	13.5013	11.6285	12.6243	12.5693		1.45713	1.05701	2.08061	Homo sapiens	P04406;REV__E1BX69;O14556	P04406	GAPDH	Glyceraldehyde-3-phosphate dehydrogenase	2184	17	17	12	59.4	59.4	41.2	36.053	103.65	832260000	497
8.33399	8.26934	8.83325	6.70175	7.5076	7.81632		1.40533	1.13697	2.19919	Homo sapiens	P04843	P04843	RPN1	Dolichyl-diphosphooligosaccharide--protein glycosyltransferase subunit 1	2187	20	20	12	35.4	35.4	23.1	68.569	60.425	30388000	106
8.3202	8.19054	8.24426	9.04875	8.318	7.97652		0.243065	-0.196092	0.872912	Homo sapiens	P05062	P05062	ALDOB	Fructose-bisphosphate aldolase B	2193	3	1	1	8	4.1	4.1	39.473	45.405	16651000	62
8.13989	9.25094	9.03665	6.39825	7.5242	8.53462		0.874342	1.32347	2.50268	Homo sapiens	P05091	P05091	ALDH2	Aldehyde dehydrogenase, mitochondrial	2194	16	13	13	36	29.8	29.8	56.381	72.522	63750000	193
9.52219	9.16064	9.29795	9.50635	9.5912	9.50372		0.882089	-0.206826	0.866442	Homo sapiens	P05198	P05198	EIF2S1	Eukaryotic translation initiation factor 2 subunit 1	2196	11	11	11	40	40	40	36.112	49.201	39681000	159
9.76009	9.77534	10.1673	8.22225	9.0936	9.47692		1.15651	0.969974	1.95881	Homo sapiens	P05387	P05387	RPLP2	60S acidic ribosomal protein P2	2197	6	5	5	77.4	70.4	70.4	11.665	107.19	108710000	154
15.9579	16.0773	16.4682	14.3643	15.2873	15.8131		1.05624	1.01287	2.01793	Homo sapiens	P05783;CON__H-INV:HIT000015463;CON__Q92764;CON__Q497I4;Q92764	P05783	KRT18	Keratin, type I cytoskeletal 18	2201	30	29	21	72.8	71.2	54.9	48.057	323.31	5714900000	1233
7.95979	8.61684	8.62906	7.37795	8.0601	5.55598		0.835528	1.40389	2.64614	Homo sapiens	P06576;A0A1L1RMJ2;A0A1L1RWM2	P06576	ATP5B	ATP synthase subunit beta, mitochondrial	2203	21	4	4	53.7	9.5	9.5	56.559	10.123	36751000	74
10.9174	11.4783	11.5959	9.93415	10.5841	11.2095		0.82567	0.754608	1.68717	Homo sapiens	P06744;Q8N196	P06744	GPI	Glucose-6-phosphate isomerase	2209	18	15	11	36.6	32.6	23.1	63.146	178.06	221570000	283
11.2053	11.3236	11.8914	9.74005	10.5764	10.8911		1.24613	1.07091	2.10075	Homo sapiens	P07195	P07195	LDHB	L-lactate dehydrogenase B chain	2213	20	20	11	51.8	51.8	36.5	36.638	125.15	278800000	291
10.9359	10.8037	11.3085	9.08675	9.891	10.6394		1.13685	1.14364	2.20938	Homo sapiens	P07237;A0A2Y9V195	P07237	P4HB	Protein disulfide-isomerase	2214	21	14	14	36.8	24.2	24.2	57.116	151.61	115470000	199
12.1538	11.8654	12.2295	11.0058	11.6458	11.8814		0.941438	0.571875	1.48645	Homo sapiens	P07305	P07305	H1F0	Histone H1.0;Histone H1.0, N-terminally processed	2215	5	5	5	27.3	27.3	27.3	20.863	14.335	285060000	77
7.51589	6.92374	7.42215	6.71555	6.3765	7.10522		0.92789	0.554841	1.46901	Homo sapiens	P07339	P07339	CTSD	Cathepsin D;Cathepsin D light chain;Cathepsin D heavy chain	2216	8	8	8	25.5	25.5	25.5	44.552	16.909	28450000	95
14.3528	14.5956	14.712	12.7352	13.5768	14.1724		1.15744	1.05864	2.08297	Homo sapiens	P07355;A6NMY6	P07355;A6NMY6	ANXA2;ANXA2P2	Annexin A2;Putative annexin A2-like protein	2217	25	20	20	59.6	53.1	53.1	38.604	228.9	1734400000	554
5.43969	5.21864	5.71365	3.81821	4.19452	5.7521		0.644434	0.869054	1.82646	Homo sapiens	P07384	P07384	CAPN1	Calpain-1 catalytic subunit	2218	5	4	3	7.3	6.2	4.8	81.889	5.4104	3101400	16
13.5796	13.8393	13.6891	14.2205	14.3056	13.4876		0.48595	-0.301926	0.811169	Homo sapiens	P07437;A0A1D5P2C3	P07437;A0A1D5P2C3	TUBB	Tubulin beta chain	2219	18	3	3	49.1	9.9	9.9	49.67	89.973	742090000	279
11.6874	11.9418	12.4875	9.87235	11.2474	11.4153		1.033	1.19387	2.28766	Homo sapiens	P07737;CON__P02584	P07737	PFN1	Profilin-1	2220	10	10	10	82.9	82.9	82.9	15.054	38.269	355010000	223
6.5052	6.30464	6.97355	5.17075	6.4899	6.64552		0.411911	0.492408	1.40679	Homo sapiens	P07741	P07741	APRT	Adenine phosphoribosyltransferase	2221	6	6	6	34.4	34.4	34.4	19.608	9.5073	11215000	36
8.07759	7.86154	8.30135	3.91419	7.3946	7.79772		0.620755	1.71133	3.27462	Homo sapiens	P07858	P07858	CTSB	Cathepsin B;Cathepsin B light chain;Cathepsin B heavy chain	2223	5	5	5	20.1	20.1	20.1	37.821	14.169	14725000	30
9.20739	8.94184	9.14535	8.54095	9.1249	8.54622		0.794689	0.360841	1.28417	Homo sapiens	P07910;A0A1D5PZE2;A0A1D5P6S6;Q86SE5	P07910	HNRNPC	Heterogeneous nuclear ribonucleoproteins C1/C2	2225	12	12	6	35.9	35.9	20.3	33.67	65.124	48024000	115
14.7802	14.9177	13.8583	14.9657	14.599	15.6087		0.534512	-0.539092	0.688204	Homo sapiens	P07942	P07942	LAMB1	Laminin subunit beta-1	2226	35	35	27	19.3	19.3	15.6	198.04	144.02	811110000	552
11.3546	11.3572	11.3107	11.8226	11.8079	4.81534		0.327658	1.85887	3.62723	Homo sapiens	P08133	P08133	ANXA6	Annexin A6	2230	5	3	3	6.7	4.3	4.3	75.872	5.7216	95792000	42
8.42789	8.65944	9.22116	7.13335	8.3328	8.56562		0.68741	0.758908	1.69221	Homo sapiens	P08195	P08195	SLC3A2	4F2 cell-surface antigen heavy chain	2231	14	14	14	27.6	27.6	27.6	67.993	131.82	47455000	189
10.5002	10.4487	10.5735	9.79325	9.5337	10.0614		1.97987	0.711341	1.63733	Homo sapiens	P08238;Q58FF7	P08238	HSP90AB1	Heat shock protein HSP 90-beta	2232	31	15	3	42.1	23.2	4.4	83.263	119.03	116990000	113
8.505	8.13044	8.48545	8.39465	8.5148	8.48062		0.285305	-0.0897255	0.939702	Homo sapiens	P08621	P08621	SNRNP70	U1 small nuclear ribonucleoprotein 70 kDa	2234	7	7	7	16.2	16.2	16.2	51.556	10.785	19057000	49
10.2617	10.6425	10.945	10.9413	10.5934	10.1353		0.0681646	0.0597076	1.04225	Homo sapiens	P08708;A0A1L1RZ99;A0A1D5PH39;F1NY38;A0A1L1RSR2	P08708;A0A1L1RZ99;A0A1D5PH39	RPS17	40S ribosomal protein S17	2236	6	6	6	40	40	40	15.55	24.382	87109000	192
9.00959	9.46144	9.86535	7.62095	8.6094	9.02102		0.997766	1.02834	2.03968	Homo sapiens	P08758	P08758	ANXA5	Annexin A5	2238	11	10	10	37.5	32.8	32.8	35.936	62.412	53596000	160
7.4732	7.26134	6.75745	4.2169	7.0003	6.78582		0.561601	1.16299	2.23921	Homo sapiens	P08865	P08865	RPSA	40S ribosomal protein SA	2240	9	9	3	39.7	39.7	14.6	32.854	105.94	20023000	74
7.34319	7.17764	7.45645	5.06969	6.8597	7.63532		0.453585	0.804193	1.74617	Homo sapiens	P09012	P09012	SNRPA	U1 small nuclear ribonucleoprotein A	2241	6	4	4	18.4	13.1	13.1	31.279	7.0932	7232200	20
10.9112	11.0619	11.4443	9.89165	10.4513	10.7923		1.16609	0.760708	1.69432	Homo sapiens	P09211	P09211	GSTP1	Glutathione S-transferase P	2244	8	8	8	48.6	48.6	48.6	23.356	227.7	265780000	288
12.5935	12.6451	13.0665	13.0366	13.1433	12.5755		0.260301	-0.150126	0.901172	Homo sapiens	P09429;B2RPK0;A0A1L1RT25;P23497	P09429;B2RPK0	HMGB1;HMGB1P1	High mobility group protein B1;Putative high mobility group protein B1-like 1	2248	9	9	6	37.2	37.2	26	24.893	22.665	335270000	189
12.2761	12.6412	12.785	11.857	11.0682	11.8292		1.51581	0.982608	1.97603	Homo sapiens	P09525;A0A1D5PLX4;A0A1D5P8E9;A0A1D5P0A3;A0A1D5NVP3	P09525	ANXA4	Annexin A4	2251	19	19	17	54.9	54.9	47.6	35.882	308.92	428560000	410
10.8358	11.2232	11.6219	10.0271	10.654	10.8002		1.04954	0.733175	1.66229	Homo sapiens	P09936	P09936	UCHL1	Ubiquitin carboxyl-terminal hydrolase isozyme L1	2257	8	8	8	47.5	47.5	47.5	24.824	61.681	251630000	246
9.245	9.42364	9.49905	8.26845	8.8085	9.67712		0.492377	0.471208	1.38627	Homo sapiens	P0DMV9;P0DMV8	P0DMV9;P0DMV8	HSPA1B;HSPA1A	Heat shock 70 kDa protein 1B;Heat shock 70 kDa protein 1A	2262	26	19	10	53.2	43.7	25.3	70.051	120.36	74978000	132
9.44909	9.11034	9.12706	9.40445	9.8477	9.39622		0.798868	-0.320625	0.800723	Homo sapiens	Q98SE2;P0DN76;Q01081;A0A1D5P3U0;Q98TR0;Q8WU68;A0A1D5PMZ8	Q98SE2;P0DN76;Q01081;A0A1D5P3U0;Q98TR0;Q8WU68	U2AF1;U2AF1L4	Splicing factor U2AF 35 kDa subunit;Splicing factor U2AF 26 kDa subunit	2263	5	5	5	18.1	18.1	18.1	27.701	24.517	40608000	76
10.6816	10.92	11.1482	9.85895	11.2766	11.8558		0.0452422	-0.0805254	0.945713	Homo sapiens	P10599	P10599	TXN	Thioredoxin	2270	6	6	6	49.5	49.5	49.5	11.737	16.037	190890000	159
6.85899	6.71034	7.10035	6.89695	7.2972	7.21292		0.669278	-0.245792	0.843353	Homo sapiens	P10644	P10644	PRKAR1A	cAMP-dependent protein kinase type I-alpha regulatory subunit;cAMP-dependent protein kinase type I-alpha regulatory subunit, N-terminally processed	2273	2	2	2	9.2	9.2	9.2	42.981	17.194	3700500	34
13.6803	13.4556	13.7563	13.6405	13.875	13.8032		0.553341	-0.142192	0.906141	Homo sapiens	P10809	P10809	HSPD1	60 kDa heat shock protein, mitochondrial	2275	24	24	24	48.7	48.7	48.7	61.054	211.51	982940000	808
13.0531	12.9383	12.8285	12.8668	13.0184	12.8193		0.163675	0.038441	1.027	Homo sapiens	P11021	P11021	HSPA5	78 kDa glucose-regulated protein	2277	32	30	16	53.7	52.6	30.1	72.332	267.72	577700000	273
14.9545	15.1136	13.8626	14.961	14.6312	15.7317		0.382288	-0.464425	0.72476	Homo sapiens	P11047;Q9Y6N6	P11047	LAMC1	Laminin subunit gamma-1	2278	37	37	24	25.4	25.4	14.9	177.6	323.31	895610000	470
9.20529	8.58254	9.13585	7.50265	8.4499	9.01602		0.60394	0.651708	1.57103	Homo sapiens	P11142	P11142	HSPA8	Heat shock cognate 71 kDa protein	2279	31	3	3	48.8	4	4	70.897	26.236	47584000	118
7.2446	7.74454	8.49025	6.48595	7.4255	7.79832		0.481483	0.589874	1.50512	Homo sapiens	P11216;Q5ZME4;E1BSN7	P11216	PYGB	Glycogen phosphorylase, brain form	2282	17	17	11	24.6	24.6	16.8	96.695	51.122	18559000	73
11.6573	11.4384	12.2235	10.1094	10.876	11.264		1.16773	1.02324	2.03248	Homo sapiens	P11413	P11413	G6PD	Glucose-6-phosphate 1-dehydrogenase	2286	29	29	29	55.9	55.9	55.9	59.256	152.12	335070000	407
7.90709	8.14554	8.24086	6.65635	6.7878	7.82412		1.23836	1.00841	2.01169	Homo sapiens	P12956;A0A1D5PKF7;F1NED5	P12956	XRCC6	X-ray repair cross-complementing protein 6	2301	12	12	12	23.8	23.8	23.8	69.842	58.868	25831000	122
7.45869	7.17724	7.57545	6.20335	6.4936	7.67362		0.589531	0.613608	1.53008	Homo sapiens	P13010;F1NZI1	P13010	XRCC5	X-ray repair cross-complementing protein 5	2302	14	14	14	24.7	24.7	24.7	82.704	32.197	19878000	82
9.1194	8.99374	9.57585	7.59225	8.7327	8.89012		0.860627	0.824641	1.77109	Homo sapiens	P13639	P13639	EEF2	Elongation factor 2	2305	36	5	5	45.9	6.1	6.1	95.337	54.219	38236000	80
12.9956	12.1445	11.8868	12.6039	12.4135	12.3018		0.101046	-0.0974588	0.934678	Homo sapiens	P14543	P14543	NID1	Nidogen-1	2314	10	4	4	8.6	3.4	3.4	136.38	12.148	169000000	75
9.17739	9.11294	9.39946	8.48135	4.54503	9.11162		0.575633	1.8506	3.6065	Homo sapiens	P14550	P14550	AKR1A1	Alcohol dehydrogenase [NADP(+)]	2315	9	6	6	31.7	23.4	23.4	36.573	16.015	58272000	68
7.98149	7.33884	7.52395	8.00445	7.3012	6.78862		0.246704	0.250008	1.18921	Homo sapiens	P14678;P63162	P14678;P63162	SNRPB;SNRPN	Small nuclear ribonucleoprotein-associated proteins B and B;Small nuclear ribonucleoprotein-associated protein N	2318	5	5	5	21.7	21.7	21.7	24.61	12.416	11276000	57
10.0839	9.75914	9.95776	9.40305	9.4888	9.41492		2.14642	0.498008	1.41226	Homo sapiens	P14866;A0A1L1RMH8;A0A1L1RMD6	P14866;A0A1L1RMH8	HNRNPL	Heterogeneous nuclear ribonucleoprotein L	2321	14	14	13	30.7	30.7	29.5	64.132	36.876	62202000	114
7.9033	7.71214	8.27575	5.52575	7.3868	8.45932		0.40842	0.839774	1.78977	Homo sapiens	P15121	P15121	AKR1B1	Aldose reductase	2325	10	10	9	31.6	31.6	29.1	35.853	49.857	79896000	65
7.7769	8.49244	8.16615	8.68145	4.73963	4.42252		0.72605	2.1973	4.58619	Homo sapiens	P15311	P15311	EZR	Ezrin	2326	20	6	6	29.9	9.2	9.2	69.412	8.8344	21342000	35
10.4136	10.7065	11.7268	9.83825	10.5111	10.7947		0.508576	0.567608	1.48206	Homo sapiens	P15559	P15559	NQO1	NAD(P)H dehydrogenase [quinone] 1	2329	11	11	11	31.4	31.4	31.4	30.867	44.254	254920000	175
7.72019	8.07594	8.25045	6.15225	7.2871	7.53872		1.05846	1.02284	2.03192	Homo sapiens	P16152	P16152	CBR1	Carbonyl reductase [NADPH] 1	2335	13	13	9	53.8	53.8	37.9	30.375	121.99	22335000	83
6.80409	6.65464	6.72596	7.39515	7.4161	6.98902		1.68121	-0.538526	0.688474	Homo sapiens	Q7SX83;P16220;A0A1D5PL71;Q7T3L4;R4GII4;A0A1D5PEP5;A0A1L1S0L6;A0A1L1RQX8;A0A1D5P0K1;F1N847;A0A1D5PY63;A0A1D5PT06;A0A1D5NYX3;P18846	Q7SX83;P16220;A0A1D5PL71	CREB1	Cyclic AMP-responsive element-binding protein 1	2336	3	3	3	15.9	15.9	15.9	35.093	6.644	5693600	32
8.80389	9.43994	9.82086	8.00365	9.1873	9.01452		0.583755	0.619741	1.5366	Homo sapiens	P18124;E1C796;Q9Y4A5	P18124	RPL7	60S ribosomal protein L7	2350	11	6	6	45.2	28.2	28.2	29.225	16.955	59686000	100
9.81699	10.0688	10.4062	8.46025	9.5535	9.68952		0.95047	0.862907	1.8187	Homo sapiens	P19338	P19338	NCL	Nucleolin	2356	22	22	22	28.6	28.6	28.6	76.613	52.927	128050000	183
6.2043	6.16044	6.43635	5.14639	5.63616	5.95962		1.28022	0.686306	1.60916	Homo sapiens	P20073	P20073	ANXA7	Annexin A7	2361	6	4	4	12.5	9.4	9.4	52.739	33.543	6159300	38
6.91619	6.73414	7.17095	4.80003	6.6772	6.60782		0.658186	0.912079	1.88176	Homo sapiens	P20810	P20810	CAST	Calpastatin	2366	7	7	7	15.3	15.3	15.3	76.572	53.446	6289000	51
7.8766	7.55784	8.12525	3.5626	7.5789	8.07492		0.430616	1.44776	2.72784	Homo sapiens	P21291	P21291	CSRP1	Cysteine and glycine-rich protein 1	2368	4	4	4	28	28	28	20.567	12.28	23582000	48
10.1773	10.535	10.8893	8.28605	9.7234	9.71912		1.16589	1.29101	2.44699	Homo sapiens	P21980;P49221	P21980	TGM2	Protein-glutamine gamma-glutamyltransferase 2	2373	21	21	20	35.8	35.8	35.8	77.328	83.96	94106000	246
10.9519	10.8653	11.1636	10.25	10.6721	10.5607		1.49807	0.499308	1.41354	Homo sapiens	P22314	P22314	UBA1	Ubiquitin-like modifier-activating enzyme 1	2378	19	19	19	25.3	25.3	25.3	117.85	197.04	149680000	331
7.857	7.20734	7.42085	5.44567	6.8599	6.73432		1.10047	1.14843	2.21673	Homo sapiens	P22695	P22695	UQCRC2	Cytochrome b-c1 complex subunit 2, mitochondrial	2382	7	7	7	24.5	24.5	24.5	48.442	67.782	19669000	74
9.56929	10.2776	9.94765	7.45505	8.7839	9.26572		1.16174	1.42997	2.69442	Homo sapiens	P23284	P23284	PPIB	Peptidyl-prolyl cis-trans isomerase B	2385	13	12	8	52.8	50	29.2	23.742	57.096	112380000	110
7.3183	7.44834	7.91935	3.77765	7.2489	7.16032		0.577296	1.49971	2.82785	Homo sapiens	P23396	P23396	RPS3	40S ribosomal protein S3	2388	17	3	3	74.5	16	16	26.688	4.4802	16211000	49
11.2771	11.2629	11.6144	9.78725	10.2679	10.8196		1.57239	1.09321	2.13348	Homo sapiens	P23528	P23528	CFL1	Cofilin-1	2391	9	9	8	54.2	54.2	47.6	18.502	141.26	200140000	229
7.54179	7.32244	7.87085	4.51944	7.5883	6.99752		0.563402	1.20994	2.31329	Homo sapiens	P24844	P24844	MYL9	Myosin regulatory light polypeptide 9	2399	8	3	3	51.2	12.8	12.8	19.827	7.9425	9378000	22
13.8439	13.9608	12.6995	14.0126	13.7132	14.5679		0.558142	-0.596525	0.661345	Homo sapiens	P25391;Q91429;Q90ZN2;A0A1D5PP29;A0A1D5PHK7;A0A1D5P9E7;A0A1D5PXT7;A0A1D5NTW8;Q16787	P25391	LAMA1	Laminin subunit alpha-1	2403	20	20	13	6.6	6.6	4.5	337.08	79.993	441510000	387
9.4874	9.76754	9.79175	8.19535	8.9288	9.48912		0.982135	0.811141	1.7546	Homo sapiens	P25705	P25705	ATP5A1	ATP synthase subunit alpha, mitochondrial	2405	24	6	6	46.5	17	17	59.75	61.81	55230000	126
9.81489	10.2708	10.8545	4.8209	9.0073	9.90402		0.685163	2.40266	5.28776	Homo sapiens	P25815	P25815	S100P	Protein S100-P	2408	2	2	2	24.2	24.2	24.2	10.4	75.409	269000000	40
8.29539	7.37124	8.48565	6.50585	6.7496	7.69502		1.00137	1.06727	2.09547	Homo sapiens	P26038	P26038	MSN	Moesin	2409	34	9	9	44.9	15.1	15.1	67.819	89.388	36248000	94
8.4594	8.31324	8.28625	8.35255	8.5487	8.31612		0.229909	-0.0528253	0.964047	Homo sapiens	P26196	P26196	DDX6	Probable ATP-dependent RNA helicase DDX6	2410	9	9	9	22.8	22.8	22.8	54.416	21.686	19634000	113
8.8519	8.76094	8.84515	8.92235	9.1598	8.47382		0.0554546	-0.0326589	0.977617	Homo sapiens	P26368	P26368	U2AF2	Splicing factor U2AF 65 kDa subunit	2411	9	9	9	24.8	24.8	24.8	53.5	54.753	29890000	139
8.94909	9.15064	9.35236	8.67985	9.0045	8.99272		0.752975	0.258341	1.1961	Homo sapiens	P26373	P26373	RPL13	60S ribosomal protein L13	2412	8	4	4	32.2	18	18	24.261	9.9194	49424000	88
11.3929	9.66464	11.829	4.35562	9.8268	11.8096		0.421521	2.29815	4.91826	Homo sapiens	P26447	P26447	S100A4	Protein S100-A4	2413	4	4	3	36.6	36.6	27.7	11.728	12.638	178000000	37
5.75719	6.24924	6.78205	4.53972	3.91947	6.40132		0.74953	1.30932	2.47825	Homo sapiens	P26583	P26583	HMGB2	High mobility group protein B2	2414	7	4	2	33.5	22	12.9	24.033	8.4738	13691000	20
8.7901	8.86624	9.20105	4.44823	8.6255	8.98332		0.47496	1.60011	3.03167	Homo sapiens	P26641	P26641	EEF1G	Elongation factor 1-gamma	2418	12	12	8	25.4	25.4	19.7	50.118	23.007	41356000	87
12.4108	12.6963	12.8091	11.24	12.1656	12.7119		0.602581	0.599541	1.51523	Homo sapiens	P29401	P29401	TKT	Transketolase	2435	21	21	19	45.6	45.6	40	67.877	93.462	820670000	528
9.37759	9.46014	9.96725	7.61765	8.2623	9.11632		1.26338	1.26957	2.4109	Homo sapiens	P29692	P29692	EEF1D	Elongation factor 1-delta	2436	10	9	9	48.4	44.5	44.5	31.121	28.192	74607000	130
9.17159	9.49174	9.49916	8.49325	9.1061	9.67152		0.344977	0.297208	1.22876	Homo sapiens	P30043	P30043	BLVRB	Flavin reductase (NADPH)	2440	5	5	5	39.3	39.3	39.3	22.119	29.195	72178000	141
8.2941	8.57224	8.59015	7.43165	7.746	8.16372		1.41139	0.705041	1.63019	Homo sapiens	P30044	P30044	PRDX5	Peroxiredoxin-5, mitochondrial	2441	7	7	7	47.2	47.2	47.2	22.086	17.516	42650000	166
7.17289	7.27884	7.84365	6.16855	4.60547	7.17922		0.866503	1.44738	2.72713	Homo sapiens	P30048	P30048	PRDX3	Thioredoxin-dependent peroxide reductase, mitochondrial	2443	7	5	5	39.8	33.2	33.2	27.692	35.015	25766000	78
7.0671	7.20724	7.60026	6.10295	4.90619	7.14922		0.863278	1.23874	2.35993	Homo sapiens	P30049	P30049	ATP5D	ATP synthase subunit delta, mitochondrial	2444	2	2	2	13.7	13.7	13.7	17.49	14.171	18450000	34
8.31009	7.63704	7.66865	7.08385	7.5622	7.38442		0.951419	0.528441	1.44237	Homo sapiens	P30086	P30086	PEBP1	Phosphatidylethanolamine-binding protein 1;Hippocampal cholinergic neurostimulating peptide	2448	8	5	5	49.7	37.4	37.4	21.057	62.252	27686000	71
13.344	13.2744	13.1588	13.2236	13.2576	13.3402		0.0812571	-0.0147587	0.989822	Homo sapiens	P30101	P30101	PDIA3	Protein disulfide-isomerase A3	2449	24	24	24	47.7	47.7	47.7	56.782	127.31	620550000	609
9.65429	9.76514	9.99805	9.58725	9.9275	9.57412		0.287735	0.109541	1.07888	Homo sapiens	P30153	P30153	PPP2R1A	Serine/threonine-protein phosphatase 2A 65 kDa regulatory subunit A alpha isoform	2450	14	14	8	31.2	31.2	17.5	65.308	52.183	36873000	81
6.19699	7.22174	7.00595	4.60022	5.972	6.47922		0.810238	1.12442	2.18014	Homo sapiens	P30740	P30740	SERPINB1	Leukocyte elastase inhibitor	2455	10	10	10	32.7	32.7	32.7	42.741	53.283	15888000	61
11.4798	11.2261	11.8008	9.50475	10.8695	11.9965		0.408839	0.711974	1.63804	Homo sapiens	P30838;P48448	P30838	ALDH3A1	Aldehyde dehydrogenase, dimeric NADP-preferring	2457	17	17	15	45	45	40.6	50.394	71.848	165620000	241
8.47149	8.25094	8.75826	7.85875	8.5453	8.60962		0.214781	0.155675	1.11394	Homo sapiens	P31153;A0A1L1RNS1	P31153	MAT2A	S-adenosylmethionine synthase isoform type-2	2461	7	7	7	23	23	23	43.66	31.609	29137000	79
7.63729	6.77874	7.34555	5.48335	7.3098	6.69942		0.566669	0.756341	1.6892	Homo sapiens	P31939	P31939	ATIC	Bifunctional purine biosynthesis protein PURH;Phosphoribosylaminoimidazolecarboxamide formyltransferase;IMP cyclohydrolase	2466	16	14	14	37.7	33.6	33.6	64.615	80.754	20205000	126
12.1391	12.1524	12.2017	12.4411	12.4382	12.4831		3.57419	-0.289759	0.818039	Homo sapiens	P31946;Q9PS17	P31946	YWHAB	14-3-3 protein beta/alpha;14-3-3 protein beta/alpha, N-terminally processed	2469	11	5	5	48.4	30.5	30.5	28.082	112.88	312320000	144
11.0274	11.1673	11.2696	10.8553	11.334	3.98857		0.438822	2.42879	5.38442	Homo sapiens	P31947	P31947	SFN	14-3-3 protein sigma	2470	6	3	3	22.6	12.5	12.5	27.774	5.8128	209250000	33
9.8019	9.61664	9.55335	10.0389	9.7454	9.28572		0.0484532	-0.0327257	0.977572	Homo sapiens	P31948	P31948	STIP1	Stress-induced-phosphoprotein 1	2471	19	19	18	35.7	35.7	34.1	62.639	63.616	66535000	159
9.5449	10.8357	10.6555	9.02795	9.2044	10.5032		0.551258	0.766841	1.70154	Homo sapiens	P31949	P31949	S100A11	Protein S100-A11;Protein S100-A11, N-terminally processed	2472	6	6	6	52.4	52.4	52.4	11.74	49.45	102650000	82
10.7038	10.4667	10.186	10.7514	10.6763	10.0691		0.0618145	-0.046792	0.968087	Homo sapiens	Q5ZL50;P35080	Q5ZL50;P35080	PFN2	Profilin-2	2481	4	4	4	36.4	36.4	36.4	15.046	30.725	70782000	44
7.17569	7.66304	8.26175	6.12395	7.9566	4.35909		0.646965	1.55362	2.93553	Homo sapiens	P35232	P35232	PHB	Prohibitin	2483	10	3	3	44.9	13.6	13.6	29.804	13.936	19445000	47
10.4045	10.6048	10.7147	9.57365	10.0936	10.2272		1.30435	0.609842	1.52609	Homo sapiens	P35579	P35579	MYH9	Myosin-9	2488	72	21	21	39.9	13.9	13.9	226.53	237.84	107690000	213
7.96849	7.65524	8.43045	7.53415	8.0561	3.70213		0.498261	1.58727	3.00481	Homo sapiens	P35637;A0A1D5P411;Q6J4Y8;A0A1D5PPI6;Q92804	P35637;A0A1D5P411;Q6J4Y8;A0A1D5PPI6	FUS	RNA-binding protein FUS	2491	7	7	5	12.7	12.7	10.1	53.425	16.008	17172000	42
9.63299	9.49714	9.47606	10.0322	9.9287	9.78662		1.93108	-0.380459	0.768193	Homo sapiens	P35998;Q5ZMB8;A0A1L1RNH2	P35998;Q5ZMB8;A0A1L1RNH2	PSMC2	26S protease regulatory subunit 7	2495	17	17	17	44.8	44.8	44.8	48.633	142.22	45681000	173
8.24209	8.27824	8.95675	6.85105	7.6262	7.70962		1.4227	1.09674	2.13871	Homo sapiens	P36578	P36578	RPL4	60S ribosomal protein L4	2497	16	16	8	41.7	41.7	19.2	47.697	37.33	34109000	91
9.3589	9.93804	10.085	7.82125	8.7007	9.27192		1.17987	1.19601	2.29105	Homo sapiens	P37802	P37802	TAGLN2	Transgelin-2	2503	11	9	8	65.3	54.8	47.7	22.391	67.672	71880000	135
8.62889	8.96894	9.32525	8.97115	9.8158	10.103		0.764325	-0.655626	0.6348	Homo sapiens	P37837	P37837	TALDO1	Transaldolase	2504	12	12	9	36.5	36.5	27.9	37.54	31.223	84815000	104
8.4186	8.53664	8.31026	7.57145	8.5312	8.25842		0.441847	0.301475	1.2324	Homo sapiens	P38117	P38117	ETFB	Electron transfer flavoprotein subunit beta	2505	8	8	8	37.3	37.3	37.3	27.843	12.869	29440000	103
10.0947	10.2053	10.7363	8.57165	9.4777	9.70352		1.28761	1.09447	2.13535	Homo sapiens	P38646	P38646	HSPA9	Stress-70 protein, mitochondrial	2507	31	31	14	51.7	51.7	23.6	73.68	323.31	122650000	217
9.5527	9.55284	9.57335	9.86055	9.9114	9.35372		0.346572	-0.148925	0.901922	Homo sapiens	P38919;A0A1L1RR66;A0A1I7Q443;A0A1D5NV66;A0A1L1RZQ4;A0A1L1RRR4;A0A1D5PVW6	P38919;A0A1L1RR66;A0A1I7Q443;A0A1D5NV66;A0A1L1RZQ4;A0A1L1RRR4	EIF4A3	Eukaryotic initiation factor 4A-III;Eukaryotic initiation factor 4A-III, N-terminally processed	2508	17	13	13	35.8	29.9	29.9	46.871	31.021	54145000	150
7.5367	7.50864	7.44305	6.83875	7.1349	4.24565		0.707536	1.42303	2.68148	Homo sapiens	P39687;O95626	P39687	ANP32A	Acidic leucine-rich nuclear phosphoprotein 32 family member A	2512	7	2	2	26.5	7.2	7.2	28.585	2.9836	18957000	24
7.7671	7.47684	7.87585	5.92755	7.0727	7.88622		0.570335	0.744441	1.67533	Homo sapiens	P40121	P40121	CAPG	Macrophage-capping protein	2514	5	5	5	15.5	15.5	15.5	38.498	19.439	27053000	76
6.614	6.44604	5.59085	3.47302	7.6951	7.91022		0.0325079	-0.142482	0.905959	Homo sapiens	P40199	P40199	CEACAM6	Carcinoembryonic antigen-related cell adhesion molecule 6	2515	4	3	3	21.5	17.4	17.4	37.194	71.976	13606000	72
6.90149	7.37684	7.87395	3.92993	6.8245	6.75082		0.712416	1.54901	2.92617	Homo sapiens	P40227;Q92526	P40227	CCT6A	T-complex protein 1 subunit zeta	2516	16	8	8	36.9	17.9	17.9	58.024	28.788	13948000	68
10.6457	10.4001	10.5869	10.8699	10.6055	10.5605		0.48004	-0.134426	0.911032	Homo sapiens	P40429;Q6NVV1	P40429	RPL13A	60S ribosomal protein L13a	2517	7	7	7	33.5	33.5	33.5	23.577	13.08	126880000	116
8.6728	8.74644	9.18655	7.65255	8.0295	8.79532		0.887586	0.709475	1.63521	Homo sapiens	P40925	P40925	MDH1	Malate dehydrogenase, cytoplasmic	2518	11	11	7	37.7	37.7	23.1	36.426	31.398	45619000	98
9.24759	8.96404	8.98905	7.98265	8.2998	8.40802		2.22877	0.836741	1.78601	Homo sapiens	P40926	P40926	MDH2	Malate dehydrogenase, mitochondrial	2519	16	8	8	61.5	31.4	31.4	35.503	66.628	57915000	234
8.80389	8.54804	8.60466	7.18005	7.7704	8.32982		1.22923	0.892108	1.85589	Homo sapiens	P40939	P40939	HADHA	Trifunctional enzyme subunit alpha, mitochondrial;Long-chain enoyl-CoA hydratase;Long chain 3-hydroxyacyl-CoA dehydrogenase	2520	20	16	16	34.6	29.6	29.6	82.999	170.93	34768000	160
7.8977	8.18144	7.94395	7.67315	8.0575	7.97992		0.286849	0.104175	1.07488	Homo sapiens	P42330;P17516;A0A1L1RS22;A0A1D5NZP4;A0A1D5P753;A0A1D5NYT5;E1BU27;A0A1L1RXG1	P42330	AKR1C3	Aldo-keto reductase family 1 member C3	2530	18	18	10	59.1	59.1	37.8	36.853	125.59	81306000	125
7.62819	8.01554	8.22295	4.08329	7.1623	7.81512		0.618543	1.60199	3.03563	Homo sapiens	P42704	P42704	LRPPRC	Leucine-rich PPR motif-containing protein, mitochondrial	2531	26	26	26	21	21	21	157.9	170.52	33366000	149
6.5077	5.85324	6.84145	5.48535	5.8792	6.67272		0.355991	0.388374	1.30892	Homo sapiens	P43243	P43243	MATR3	Matrin-3	2534	14	5	5	19.5	9.6	9.6	94.622	13.844	7941600	57
8.8819	7.99824	7.97085	8.75335	8.1719	7.20522		0.167241	0.240175	1.18114	Homo sapiens	P43686	P43686	PSMC4	26S protease regulatory subunit 6B	2536	6	6	6	13.4	13.4	13.4	47.366	9.9058	19135000	40
9.14369	9.78534	9.47165	7.40165	8.9167	8.59312		1.10149	1.16307	2.23934	Homo sapiens	P45880	P45880	VDAC2	Voltage-dependent anion-selective channel protein 2	2537	11	9	9	45.9	41.2	41.2	31.566	212.48	65847000	108
8.02299	8.11984	8.35466	6.36255	7.6725	8.21152		0.602481	0.750308	1.68215	Homo sapiens	P46779	P46779	RPL28	60S ribosomal protein L28	2543	5	3	3	34.3	21.2	21.2	15.747	8.6923	27488000	31
11.9426	11.7878	11.682	11.7229	11.7828	11.8394		0.0968544	0.0224078	1.01565	Homo sapiens	P46781	P46781	RPS9	40S ribosomal protein S9	2544	10	10	10	41.2	41.2	41.2	22.591	13.526	196430000	210
10.0741	10.0292	10.2355	9.59965	9.9988	9.41162		1.13145	0.442908	1.35934	Homo sapiens	P46782	P46782	RPS5	40S ribosomal protein S5;40S ribosomal protein S5, N-terminally processed	2545	8	8	5	43.6	43.6	30.9	22.876	100.63	55381000	113
8.6538	8.90394	9.13145	5.38805	7.2547	8.56182		0.916867	1.82821	3.55096	Homo sapiens	P46940	P46940	IQGAP1	Ras GTPase-activating-like protein IQGAP1	2549	41	21	20	30.1	17.1	16.6	189.25	239.8	41854000	186
7.64609	6.65554	7.00395	7.24645	7.6019	7.62252		0.545591	-0.388426	0.763963	Homo sapiens	P47756	P47756	CAPZB	F-actin-capping protein subunit beta	2554	11	2	2	42.2	10.5	10.5	31.35	4.8212	7295100	46
8.39869	8.04524	8.78745	4.50981	8.2924	8.46802		0.431662	1.32039	2.49733	Homo sapiens	P47914;A0A1L1RNZ2;A0A1L1RYB3;R4GL66	P47914	RPL29	60S ribosomal protein L29	2557	3	3	3	18.9	18.9	18.9	17.752	5.7253	32956000	38
7.376	7.03124	7.56236	4.39987	5.7512	7.08792		0.931364	1.57687	2.98321	Homo sapiens	P48047	P48047	ATP5O	ATP synthase subunit O, mitochondrial	2558	6	6	6	35.2	35.2	35.2	23.277	22.721	17093000	63
6.45959	7.36514	7.05265	3.86324	5.7227	7.08292		0.654176	1.40284	2.64422	Homo sapiens	P49368	P49368	CCT3	T-complex protein 1 subunit gamma	2572	18	8	8	38.7	18.9	18.9	60.533	16.9	13465000	57
8.6888	8.56644	9.42255	7.04285	8.041	8.25592		1.13882	1.11267	2.16246	Homo sapiens	P49411	P49411	TUFM	Elongation factor Tu, mitochondrial	2573	16	14	14	43.1	37.8	37.8	49.541	63.333	57342000	130
10.8646	10.7755	10.5235	9.67475	9.4355	10.5938		1.04795	0.819841	1.76521	Homo sapiens	P50454	P50454	SERPINH1	Serpin H1	2589	6	6	6	20.8	20.8	20.8	46.44	15.625	85591000	61
7.284	7.00444	6.95145	6.20715	3.95809	7.11852		0.628395	1.31871	2.49443	Homo sapiens	P50502;Q8IZP2;Q8NFI4	P50502;Q8IZP2;Q8NFI4	ST13;ST13P4;ST13P5	Hsc70-interacting protein;Putative protein FAM10A4;Putative protein FAM10A5	2590	5	3	3	17.9	10	10	41.331	17.723	15577000	69
7.41	7.71064	8.12925	5.81025	3.6411	7.49722		0.860147	2.10044	4.2884	Homo sapiens	P50990	P50990	CCT8	T-complex protein 1 subunit theta	2595	27	8	8	53.1	18.2	18.2	59.62	25.222	24707000	78
7.1703	7.38144	7.01945	7.50955	7.3869	6.73442		0.0253845	-0.0198921	0.986306	Homo sapiens	P51148	P51148	RAB5C	Ras-related protein Rab-5C	2598	6	6	3	37.5	37.5	20.8	23.482	37.762	10963000	66
7.18439	6.96684	7.25885	5.03059	7.041	3.44862		0.876256	1.96329	3.89951	Homo sapiens	P51610;A0A1D5NW71;A0A1D5NXH6;A0A1D5PJV0	P51610	HCFC1	Host cell factor 1;HCF N-terminal chain 1;HCF N-terminal chain 2;HCF N-terminal chain 3;HCF N-terminal chain 4;HCF N-terminal chain 5;HCF N-terminal chain 6;HCF C-terminal chain 1;HCF C-terminal chain 2;HCF C-terminal chain 3;HCF C-terminal chain 4;HCF C-terminal chain 5;HCF C-terminal chain 6	2602	5	5	5	3.3	3.3	3.3	208.73	9.8883	8949900	38
6.72729	5.75134	6.52915	4.50395	5.6392	6.11622		0.746601	0.916139	1.88706	Homo sapiens	P51648	P51648	ALDH3A2	Fatty aldehyde dehydrogenase	2603	7	6	6	17.1	14.6	14.6	54.847	12.742	6741700	46
11.0901	11.2146	11.7197	10.1953	10.7622	11.008		1.04627	0.686275	1.60912	Homo sapiens	P52209	P52209	PGD	6-phosphogluconate dehydrogenase, decarboxylating	2610	14	14	11	38.1	38.1	30.6	53.139	49.725	204920000	296
9.4304	10.063	10.1403	9.39435	8.8832	4.50513		0.659669	2.28367	4.86916	Homo sapiens	P52272;Q6QT57	P52272	HNRNPM	Heterogeneous nuclear ribonucleoprotein M	2611	17	4	4	24.5	7.7	7.7	77.515	33.51	48643000	81
6.2727	7.11704	7.25595	3.98715	6.4144	6.47892		0.647648	1.25507	2.38679	Homo sapiens	P52597	P52597	HNRNPF	Heterogeneous nuclear ribonucleoprotein F;Heterogeneous nuclear ribonucleoprotein F, N-terminally processed	2615	9	6	6	30.6	22.7	22.7	45.671	77.922	14006000	60
9.4627	9.16294	9.77446	8.42725	8.7006	9.23192		1.08417	0.680108	1.60226	Homo sapiens	P52895	P52895	AKR1C2	Aldo-keto reductase family 1 member C2	2618	14	2	2	55.1	6.8	6.8	36.735	7.5701	125740000	75
6.90039	7.28034	7.70795	4.4827	6.347	6.76902		0.901302	1.42999	2.69445	Homo sapiens	P53396	P53396	ACLY	ATP-citrate synthase	2623	30	30	13	34	34	14.3	120.84	218.7	14952000	60
9.50089	9.36464	9.50375	9.61085	9.8271	9.49252		0.799072	-0.187059	0.878395	Homo sapiens	P53618;A0A1L1RJU4	P53618	COPB1	Coatomer subunit beta	2625	19	19	19	24	24	24	107.14	76.535	51336000	227
6.6575	7.14724	7.57655	5.12268	6.5648	5.95092		1.1848	1.24763	2.37451	Homo sapiens	P54136	P54136	RARS	Arginine--tRNA ligase, cytoplasmic	2629	14	11	11	27.1	22.7	22.7	75.378	31.7	13136000	66
8.00999	7.51144	7.84425	8.02075	4.71859	7.59532		0.40964	1.01035	2.01439	Homo sapiens	P54727;F1N9B7;P54725	P54727;F1N9B7	RAD23B	UV excision repair protein RAD23 homolog B	2633	6	6	5	17.8	17.8	15.9	43.171	6.6463	11078000	14
8.39229	6.64094	7.52505	4.45186	7.3862	4.70501		0.875473	2.00508	4.0141	Homo sapiens	P54819	P54819	AK2	Adenylate kinase 2, mitochondrial;Adenylate kinase 2, mitochondrial, N-terminally processed	2634	7	4	4	37.7	22.2	22.2	26.477	6.4337	12292000	18
7.3623	7.34894	7.95725	3.92969	6.4111	7.05132		0.838914	1.75879	3.38415	Homo sapiens	P55011	P55011	SLC12A2	Solute carrier family 12 member 2	2637	10	10	8	12.1	12.1	10.6	131.45	43.559	7129900	37
7.64059	7.78084	7.88465	4.98022	7.2253	7.32322		0.752856	1.25912	2.39349	Homo sapiens	P55072	P55072	VCP	Transitional endoplasmic reticulum ATPase	2640	37	3	3	46.9	4.8	4.8	89.321	37.975	12680000	58
9.2703	9.26004	9.07625	9.79845	9.5401	9.26462		0.93256	-0.332192	0.794329	Homo sapiens	P55786;A6NEC2	P55786	NPEPPS	Puromycin-sensitive aminopeptidase	2650	21	21	13	24.4	24.4	15	103.28	74.396	39905000	165
8.20959	7.99584	7.76465	8.36465	8.2381	8.35632		1.1499	-0.329659	0.795725	Homo sapiens	P56211;O43768	P56211	ARPP19	cAMP-regulated phosphoprotein 19	2656	3	3	3	33	33	33	12.323	7.3705	18425000	102
9.3042	8.56344	8.83645	9.52995	9.6689	8.99362		0.764583	-0.496125	0.709008	Homo sapiens	P58546	P58546	MTPN	Myotrophin	2658	2	2	2	22	22	22	12.895	68.698	32764000	58
13.3909	13.282	13.4917	12.1828	12.4814	12.877		1.85111	0.874441	1.8333	Homo sapiens	P60174	P60174	TPI1	Triosephosphate isomerase	2660	14	14	9	70.6	70.6	49.3	30.791	217.76	933810000	347
10.4739	10.7624	10.9071	10.7581	11.6438	4.78328		0.312921	1.65272	3.14426	Homo sapiens	P60953;A0A1L1RTL5;A0A1D5PD33;A0A1D5PC46;R4GMA6;F1NFW9;A0A1D5PTN4;Q7T1C4;F1NK52;P84095;P17081;Q9H4E5	P60953;A0A1L1RTL5;A0A1D5PD33	CDC42	Cell division control protein 42 homolog	2668	8	8	7	48.2	48.2	42.4	21.258	26.904	97913000	115
10.0288	10.1918	10.2268	10.5458	10.4737	10.4245		2.03621	-0.332225	0.79431	Homo sapiens	P61019;Q8WUD1	P61019	RAB2A	Ras-related protein Rab-2A	2670	11	11	11	59.4	59.4	59.4	23.545	128.11	74842000	182
6.2861	6.49854	6.32595	6.72715	7.0637	6.21192		0.50842	-0.297392	0.813722	Homo sapiens	P61020	P61020	RAB5B	Ras-related protein Rab-5B	2671	5	3	1	32.1	21.9	6.5	23.707	40.859	4775100	33
8.91829	8.97064	9.08725	9.50515	9.5437	9.34422		2.4071	-0.472293	0.720818	Homo sapiens	P61106	P61106	RAB14	Ras-related protein Rab-14	2673	12	12	12	71.2	71.2	71.2	23.897	53.584	33362000	137
9.37459	9.19694	9.00616	9.28445	9.7524	9.02272		0.269619	-0.160625	0.894637	Homo sapiens	P61158	P61158	ACTR3	Actin-related protein 3	2674	14	14	9	43.1	43.1	30.9	47.371	31.197	37898000	220
10.1391	9.79754	9.75336	10.0799	9.9531	9.71342		0.0393615	-0.0188255	0.987036	Homo sapiens	P61224;F1NSA8;A6NIZ1;P62834;A0A1D5P3H9	P61224;F1NSA8;A6NIZ1;P62834;A0A1D5P3H9	RAP1B;RAP1A	Ras-related protein Rap-1b;Ras-related protein Rap-1b-like protein;Ras-related protein Rap-1A	2675	8	8	8	46.2	46.2	46.2	20.825	23.391	56075000	91
6.66999	6.51914	7.44055	4.35511	5.18067	6.59342		0.986254	1.50017	2.82875	Homo sapiens	P61247	P61247	RPS3A	40S ribosomal protein S3a	2676	16	2	2	55.3	10.2	10.2	29.945	3.9991	13614000	18
9.50259	9.56484	9.79755	8.22725	9.6116	9.74102		0.362838	0.428375	1.34572	Homo sapiens	P61604	P61604	HSPE1	10 kDa heat shock protein, mitochondrial	2679	7	7	4	66.7	66.7	43.1	10.932	21.641	119640000	89
11.0227	10.766	11.1174	11.2778	11.2084	10.6274		0.108015	-0.0691923	0.953172	Homo sapiens	P62081;F1NN16;A0A1D5PFB4	P62081;F1NN16;A0A1D5PFB4	RPS7	40S ribosomal protein S7	2686	8	8	8	44.8	44.8	44.8	22.127	14.908	143140000	85
7.061	6.86064	7.02145	6.89415	7.18	6.00886		0.329857	0.286693	1.21984	Homo sapiens	P62140;A0A1D5PH17;A0A1L1RUW8;A0A1I7Q435;A0A1L1RYP0;A0A1L1RMC6;Q9PSQ6	P62140;A0A1D5PH17;A0A1L1RUW8;A0A1I7Q435	PPP1CB	Serine/threonine-protein phosphatase PP1-beta catalytic subunit	2687	13	4	4	47.7	15.3	15.3	37.186	9.0329	6061300	32
11.9585	11.5876	11.9053	11.9028	12.3037	11.6577		0.246237	-0.137625	0.909014	Homo sapiens	R4GGJ0;P62249;A0A1L1RX06;A0A1L1RK80	R4GGJ0;P62249	RPS16	40S ribosomal protein S16	2690	11	11	11	65.1	65.1	65.1	16.413	17.306	226720000	214
12.2102	11.7173	11.9847	12.34	12.1	11.9764		0.399591	-0.168092	0.890019	Homo sapiens	P62269	P62269	RPS18	40S ribosomal protein S18	2692	11	11	11	57.2	57.2	57.2	17.718	25.577	270760000	254
12.922	12.3632	12.3848	12.8302	12.5495	12.3986		0.0561277	-0.0361252	0.975271	Homo sapiens	P62277;A0A1D5PQ38;A0A1L1RXU9;A0A1D5PDQ6;A0A1L1RQ22	P62277;A0A1D5PQ38;A0A1L1RXU9	RPS13	40S ribosomal protein S13	2693	9	9	9	51	51	51	17.222	45.82	267550000	133
8.3271	8.53314	8.20045	8.63805	8.6768	8.40162		0.777478	-0.218592	0.859404	Homo sapiens	P62304;A0A1L1RIP2	P62304;A0A1L1RIP2	SNRPE	Small nuclear ribonucleoprotein E	2694	2	2	2	25	25	25	10.803	4.8341	25980000	72
7.9859	9.18464	9.34625	8.77985	9.8788	4.7529		0.25437	1.03508	2.04923	Homo sapiens	Q5ZL58;P62318	Q5ZL58;P62318	SNRPD3	Small nuclear ribonucleoprotein Sm D3	2695	3	3	3	31.7	31.7	31.7	13.916	27.736	35822000	62
14.1849	13.8397	13.9621	14.2897	15.1229	15.0572		1.35331	-0.827725	0.563417	Homo sapiens	Q6WEB3;P62328;R4GF71;O14604	Q6WEB3;P62328;R4GF71	TMSB4X	Thymosin beta-4;Hematopoietic system regulatory peptide	2696	9	9	7	75.6	75.6	75.6	5.1808	70.315	1210400000	1475
8.93719	8.56004	8.59705	9.18595	9.2672	9.00202		1.46772	-0.453625	0.730206	Homo sapiens	Q5ZM47;P62714;P67775;A0A1L1RIW9;A0A1L1RXY0	Q5ZM47;P62714;P67775;A0A1L1RIW9;A0A1L1RXY0	PPP2CB;PPP2CA	Serine/threonine-protein phosphatase 2A catalytic subunit beta isoform;Serine/threonine-protein phosphatase 2A catalytic subunit alpha isoform	2700	8	8	8	33	33	33	35.564	21.455	24940000	65
17.349	17.2774	17.1952	17.8215	17.7533	17.4255		1.40757	-0.392926	0.761583	Homo sapiens	P62805;Q6B834	P62805	HIST1H4A	Histone H4	2702	10	10	10	60.2	60.2	60.2	11.367	102.85	11416000000	1190
13.2151	12.9964	13.078	13.2157	13.3997	13.0088		0.358501	-0.111592	0.925566	Homo sapiens	P62826;A0A1I7Q3Y7;A0A1L1RZU0;A0A1L1RKL2	P62826;A0A1I7Q3Y7;A0A1L1RZU0;A0A1L1RKL2	RAN	GTP-binding nuclear protein Ran	2703	10	10	10	36.6	36.6	36.6	24.423	43.115	621350000	256
10.6508	10.5511	10.5238	10.6309	10.791	10.5247		0.354228	-0.0736589	0.950225	Homo sapiens	P62888;A0A1D5PNW0	P62888;A0A1D5PNW0	RPL30	60S ribosomal protein L30	2708	5	5	5	57.4	57.4	57.4	12.784	18.201	85899000	181
11.0028	10.5444	10.8052	11.1605	11.0858	10.843		0.682183	-0.245659	0.843431	Homo sapiens	P62899;A0A1L1RT94;F1P4V6;A0A1L1RNU2	P62899;A0A1L1RT94;F1P4V6	RPL31	60S ribosomal protein L31	2709	5	5	5	40.8	40.8	40.8	14.463	15.576	122760000	80
10.7065	11.3345	11.7595	9.98105	10.2379	10.8479		1.072	0.911208	1.88062	Homo sapiens	P62937;P0DN26;A0A0B4J2A2;A0A075B767;A0A075B759;Q9Y536;F5H284;P0DN37	P62937	PPIA	Peptidyl-prolyl cis-trans isomerase A;Peptidyl-prolyl cis-trans isomerase A, N-terminally processed	2713	13	8	7	77.6	40.6	37	18.012	46.653	192850000	262
9.3117	9.12204	9.16265	9.91435	9.4389	9.85482		1.54483	-0.537226	0.689095	Homo sapiens	Q6LC82;P63000;O93466;A0A1L1RKV2;A0A1L1S0B9;A0A1D5PZA2;P60763;A0A1D5PFH1;A0A1D5PDW7	Q6LC82;P63000;O93466;A0A1L1RKV2;A0A1L1S0B9;A0A1D5PZA2;P60763	RAC1;RAC3	Ras-related C3 botulinum toxin substrate 1;Ras-related C3 botulinum toxin substrate 3	2715	6	5	3	34.4	28.6	19.3	21.45	11.879	39607000	94
8.67109	8.03884	8.34775	8.45825	8.5508	8.52702		0.360034	-0.159458	0.895361	Homo sapiens	Q5ZLP4;P63151;Q8AWE3;A0A1D5PED5;F1NBJ2;F1NNN2;A0A1D5P3G1;A0A1D5P850;Q9Y2T4;Q66LE6	Q5ZLP4;P63151;Q8AWE3;A0A1D5PED5;F1NBJ2	PPP2R2A	Serine/threonine-protein phosphatase 2A 55 kDa regulatory subunit B alpha isoform	2717	8	8	8	20.6	20.6	20.6	51.726	23.673	18749000	108
13.045	13.1668	13.0067	12.3747	13.7445	13.7432		0.177629	-0.214659	0.86175	Homo sapiens	P63261;A0A1D5P5D1;A0A1D5NY71;Q5ZLX9	P63261;A0A1D5P5D1;A0A1D5NY71;Q5ZLX9	ACTG1	Actin, cytoplasmic 2;Actin, cytoplasmic 2, N-terminally processed	2720	22	22	1	74.7	74.7	4.5	41.792	323.31	275500000	588
12.6509	11.5919	12.6434	12.2549	12.5262	12.2962		0.0611224	-0.0637255	0.95679	Homo sapiens	P68032;F1P476;P62736;A0A1I7Q414;A0A1L1RU07;A0A1L1RPH2;P63267;P68133;A0A1L1RSN4;A0A1D5PK53;A0A1L1RYI0;A0A1D5NTE4;A0A1L1RJ52;A0A1L1RXB8;A0A1L1RJ66	P68032;F1P476;P62736;A0A1I7Q414;A0A1L1RU07;A0A1L1RPH2;P63267;P68133;A0A1L1RSN4;A0A1D5PK53;A0A1L1RYI0;A0A1D5NTE4;A0A1L1RJ52	ACTC1;ACTA2;ACTG2;ACTA1	Actin, alpha cardiac muscle 1;Actin, aortic smooth muscle;Actin, gamma-enteric smooth muscle;Actin, alpha skeletal muscle	2726	19	8	4	62.1	35	14.1	42.019	94.249	275420000	259
7.711	7.43434	7.73065	7.69225	7.2024	7.06212		0.648233	0.306408	1.23662	Homo sapiens	P68400;Q8NEV1;A0A1L1RPS2	P68400;Q8NEV1	CSNK2A1;CSNK2A3	Casein kinase II subunit alpha;Casein kinase II subunit alpha 3	2730	6	6	6	17.1	17.1	17.1	45.143	12.845	11151000	62
6.23009	6.12554	6.10815	4.61488	5.9404	3.86225		1.04086	1.34875	2.54692	Homo sapiens	P78347	P78347	GTF2I	General transcription factor II-I	2732	3	3	3	3.6	3.6	3.6	112.42	11.148	4030800	19
7.91549	8.43664	9.03445	6.03965	8.1801	7.21492		0.878564	1.31731	2.49201	Homo sapiens	P78527;A0A1D5PH99;A0A1L1RK07;A0A1D5PFB5	P78527	PRKDC	DNA-dependent protein kinase catalytic subunit	2735	46	46	46	13.3	13.3	13.3	469.08	237.06	52647000	244
10.9664	10.7225	11.3963	9.69605	10.5007	11.2263		0.500271	0.554041	1.46819	Homo sapiens	P80723	P80723	BASP1	Brain acid soluble protein 1	2738	14	14	14	73.1	73.1	73.1	22.693	125.2	234220000	215
11.048	12.2318	11.3565	5.52855	11.6535	12.7343		0.278485	1.57331	2.97586	Homo sapiens	P98088	P98088	MUC5AC	Mucin-5AC	2741	63	63	60	21.5	21.5	21	585.56	323.31	316350000	454
7.07039	7.74844	6.70225	7.50125	7.3177	7.88442		0.492344	-0.394092	0.760968	Homo sapiens	P98160	P98160	HSPG2	Basement membrane-specific heparan sulfate proteoglycan core protein;Endorepellin;LG3 peptide	2742	8	6	6	1.9	1.4	1.4	468.83	10.682	4937300	19
7.2759	7.68604	8.12575	7.71875	6.9864	4.60908		0.57751	1.25782	2.39134	Homo sapiens	P99999;A0A1D5P4L5;P00004;CON__P62894	P99999	CYCS	Cytochrome c	2743	4	4	4	38.1	38.1	38.1	11.749	7.4719	22187000	37
6.9659	8.09724	7.90935	4.84598	3.82784	7.65832		0.859134	2.21345	4.63782	Homo sapiens	Q01082	Q01082	SPTBN1	Spectrin beta chain, non-erythrocytic 1	2750	66	15	15	35	9.4	9.4	274.61	87.27	19256000	65
8.57979	8.36904	8.28525	8.77705	8.7609	8.72932		1.749	-0.344392	0.78764	Homo sapiens	Q01130;Q9BRL6	Q01130;Q9BRL6	SRSF2;SRSF8	Serine/arginine-rich splicing factor 2;Serine/arginine-rich splicing factor 8	2751	2	2	2	10.9	10.9	10.9	25.476	7.6144	23878000	93
7.91469	7.80294	7.80115	6.38345	7.0182	7.95912		0.715953	0.719341	1.64643	Homo sapiens	Q01518	Q01518	CAP1	Adenylyl cyclase-associated protein 1	2753	9	6	6	22.5	16.4	16.4	51.901	115.71	20321000	60
7.2654	6.84804	7.48365	4.16545	6.7385	6.80942		0.659035	1.29458	2.45305	Homo sapiens	Q02790	Q02790	FKBP4	Peptidyl-prolyl cis-trans isomerase FKBP4;Peptidyl-prolyl cis-trans isomerase FKBP4, N-terminally processed	2761	8	6	6	18.5	15.5	15.5	51.804	38.171	11449000	49
5.57139	5.30864	5.44235	4.50046	6.00928	5.73212		0.0190061	0.026844	1.01878	Homo sapiens	Q02818	Q02818	NUCB1	Nucleobindin-1	2763	4	4	4	8.9	8.9	8.9	53.879	5.7242	4255300	20
9.06159	8.82754	8.66785	4.69152	9.5403	8.74892		0.325172	1.19208	2.28482	Homo sapiens	Q03252	Q03252	LMNB2	Lamin-B2	2769	15	8	8	23.9	15.5	15.5	69.948	83.615	32213000	85
7.54639	6.85564	7.49915	4.74118	7.2339	7.39852		0.40178	0.842531	1.79319	Homo sapiens	Q06210;A0A1D5PXH4;A0A1D5P980;Q5ZIG5;A0A1L1RM95;A0A1D5PH72;O94808	Q06210;A0A1D5PXH4;A0A1D5P980;Q5ZIG5;A0A1L1RM95	GFPT1	Glutamine--fructose-6-phosphate aminotransferase [isomerizing] 1	2781	11	11	11	18.7	18.7	18.7	78.806	21.273	11512000	74
7.36839	7.24484	7.54056	3.81846	6.0644	6.93982		0.88707	1.77704	3.42721	Homo sapiens	Q06323	Q06323	PSME1	Proteasome activator complex subunit 1	2782	9	9	9	36.1	36.1	36.1	28.723	54.951	11919000	77
10.5208	10.9272	11.2438	9.27265	10.0187	10.6925		0.915598	0.902641	1.86949	Homo sapiens	Q06830	Q06830	PRDX1	Peroxiredoxin-1	2784	16	16	9	73.4	73.4	44.2	22.11	52.466	187740000	161
8.6733	9.01054	8.15695	6.83255	8.0476	8.33602		0.769897	0.874875	1.83385	Homo sapiens	Q07020	Q07020	RPL18	60S ribosomal protein L18	2785	5	5	4	29.3	29.3	25.5	21.634	63.926	37842000	75
8.1195	7.81414	8.13525	4.10458	5.8589	8.31952		0.718834	1.92863	3.80694	Homo sapiens	Q07065	Q07065	CKAP4	Cytoskeleton-associated protein 4	2787	20	17	17	39.5	36	36	66.022	74.767	29289000	87
6.99799	6.47174	7.47815	4.68147	7.4526	5.49242		0.563462	1.10713	2.15417	Homo sapiens	Q07666;A0A1D5PJQ8;F1NLF2;A0A1L1RL97;A0A1D5PFT3;A0A1D5PBZ2;E1BVW8;A0A1D5NXQ0;O75525;Q5VWX1	Q07666;A0A1D5PJQ8;F1NLF2	KHDRBS1	KH domain-containing, RNA-binding, signal transduction-associated protein 1	2788	4	4	4	9.9	9.9	9.9	48.227	4.6701	7661700	21
8.63229	8.65934	9.62825	9.64495	4.57816	4.51551		0.72073	2.72709	6.6212	Homo sapiens	Q08257	Q08257	CRYZ	Quinone oxidoreductase	2793	9	9	9	33.7	33.7	33.7	35.206	16.82	53927000	49
12.664	12.4571	12.403	12.526	12.6829	12.6753		0.564049	-0.120059	0.92015	Homo sapiens	Q09666	Q09666	AHNAK	Neuroblast differentiation-associated protein AHNAK	2797	60	60	50	23.5	23.5	18.7	629.09	110.15	442110000	381
6.51309	6.57234	7.11545	5.29896	6.144	6.12502		1.21942	0.877638	1.83736	Homo sapiens	Q12905	Q12905	ILF2	Interleukin enhancer-binding factor 2	2805	11	11	4	31	31	11.8	43.062	48.602	11810000	61
7.9971	8.70404	8.44925	7.24795	8.2649	8.75372		0.236888	0.294608	1.22655	Homo sapiens	Q13011	Q13011	ECH1	Delta(3,5)-Delta(2,4)-dienoyl-CoA isomerase, mitochondrial	2811	8	8	7	33.2	33.2	31.1	35.816	53.329	51887000	123
7.98109	8.28464	8.18806	8.27945	8.6677	7.77952		0.12202	-0.0909586	0.938899	Homo sapiens	Q13148;F1NBY1	Q13148;F1NBY1	TARDBP	TAR DNA-binding protein 43	2815	5	5	5	12.6	12.6	12.6	44.739	17.631	15085000	71
10.6571	10.4486	11.1117	11.0886	10.0874	10.458		0.214771	0.194441	1.14428	Homo sapiens	Q13162	Q13162	PRDX4	Peroxiredoxin-4	2818	8	3	3	31.4	13.7	13.7	30.54	24.826	98219000	83
6.337	6.84774	6.95095	4.59053	4.81859	6.92192		0.761679	1.26822	2.40864	Homo sapiens	Q13263	Q13263	TRIM28	Transcription intermediary factor 1-beta	2823	6	6	6	11.1	11.1	11.1	88.549	19.603	9623400	52
8.16809	8.06164	8.01655	8.03025	8.9414	7.97252		0.297812	-0.232626	0.851085	Homo sapiens	Q13492;Q5ZLX6;E1BQV0;A0A1D5P440;A0A1D5NY67;F1P0Y8;A0A1D5P8X9;O60641	Q13492	PICALM	Phosphatidylinositol-binding clathrin assembly protein	2832	6	6	3	12.4	12.4	6.9	70.754	52.39	15022000	46
7.86709	7.21864	7.46465	7.39525	7.6795	4.47571		0.407585	0.999978	1.99997	Homo sapiens	Q13509	Q13509	TUBB3	Tubulin beta-3 chain	2833	16	4	1	43.3	14.7	2.7	50.432	44.425	13661000	31
6.5975	7.17084	7.30785	6.25235	6.0997	6.59442		1.27037	0.709908	1.6357	Homo sapiens	Q13813	Q13813	SPTAN1	Spectrin alpha chain, non-erythrocytic 1	2841	88	12	12	42.8	5.7	5.7	284.54	24.746	16794000	59
10.689	10.6419	10.5133	11.0508	10.9244	10.7914		1.54866	-0.307492	0.808045	Homo sapiens	Q13838;O00148	Q13838;O00148	DDX39B;DDX39A	Spliceosome RNA helicase DDX39B;ATP-dependent RNA helicase DDX39A	2842	12	12	12	30.6	30.6	30.6	48.991	40.592	109190000	290
6.9947	6.89654	7.17245	5.10277	7.3465	7.04282		0.300957	0.523867	1.4378	Homo sapiens	Q14974	Q14974	KPNB1	Importin subunit beta-1	2865	21	21	5	30.5	30.5	8	97.169	198.49	9439900	73
4.78839	4.89794	5.34005	4.98519	4.74913	3.1646		0.523081	0.709158	1.63485	Homo sapiens	Q15102	Q15102	PAFAH1B3	Platelet-activating factor acetylhydrolase IB subunit gamma	2872	4	4	4	24.2	24.2	24.2	25.734	5.6569	2950700	21
11.513	11.5388	11.8032	9.46635	11.0273	11.7525		0.567652	0.869608	1.82717	Homo sapiens	Q15149	Q15149	PLEC	Plectin	2874	141	141	136	34.7	34.7	33.3	531.78	323.31	350950000	1038
9.91539	10.063	10.2011	10.053	10.2213	9.65812		0.166758	0.0823409	1.05873	Homo sapiens	Q5ZKB0;Q15363	Q5ZKB0;Q15363	TMED2	Transmembrane emp24 domain-containing protein 2	2881	4	4	4	24.4	24.4	24.4	22.602	17.588	66144000	120
8.56989	8.39704	8.78485	7.63245	8.035	8.50992		0.881559	0.524808	1.43874	Homo sapiens	Q15365;P57723	Q15365	PCBP1	Poly(rC)-binding protein 1	2882	10	6	6	41.3	28.1	28.1	37.497	17.415	45075000	107
11.9096	11.5155	11.5195	11.8595	11.7985	11.3213		0.0179531	-0.0115919	0.991997	Homo sapiens	Q15366;A0A1D5PAH2;A0A1D5P893;A0A1D5PD11;P57721;F1NPL2;E1BVU6	Q15366;A0A1D5PAH2;A0A1D5P893;A0A1D5PD11	PCBP2	Poly(rC)-binding protein 2	2883	11	11	7	40.3	40.3	27.4	38.58	71.712	159420000	149
7.8462	7.50354	7.47895	7.59055	8.1228	7.50092		0.220286	-0.128525	0.914766	Homo sapiens	Q5ZJT7;Q15369	Q5ZJT7;Q15369	TCEB1	Transcription elongation factor B polypeptide 1	2884	4	4	4	49.1	49.1	49.1	12.473	36.488	15094000	51
8.99899	8.80314	8.54235	9.02535	8.8628	9.01142		0.580246	-0.185026	0.879634	Homo sapiens	Q15393;A0A1D6UPS9;Q5ZI54;A0A1D5P7M1;A0A1L1RLV8;A0A1L1RQ53;Q5ZMP0	Q15393;A0A1D6UPS9	SF3B3	Splicing factor 3B subunit 3	2886	16	16	16	15.3	15.3	15.3	135.58	28.709	29928000	134
6.92529	7.01364	7.23915	5.73296	4.01374	6.63012		0.969519	1.60042	3.03232	Homo sapiens	Q15582	Q15582	TGFBI	Transforming growth factor-beta-induced protein ig-h3	2890	8	8	8	13.9	13.9	13.9	74.68	16.761	12642000	38
8.57759	8.59794	9.31145	8.49255	8.6068	8.62132		0.449175	0.255441	1.1937	Homo sapiens	Q16719;A0A1D5P834;F1NDY5	Q16719	KYNU	Kynureninase	2908	15	15	15	40.2	40.2	40.2	52.351	97.182	58740000	167
7.2068	6.22654	6.39185	5.11932	3.92496	6.27012		0.948548	1.5036	2.83549	Homo sapiens	Q16762	Q16762	TST	Thiosulfate sulfurtransferase	2910	4	4	4	18.5	18.5	18.5	33.429	10.582	9595300	45
8.7522	8.83754	9.05285	8.07285	8.2894	8.31382		2.29232	0.655508	1.57517	Homo sapiens	Q16881;A0A1D5P6P3;A0A1D5PXN5;Q5F3B7;F1P4U5;A0A1D5PIA6;Q9NNW7	Q16881	TXNRD1	Thioredoxin reductase 1, cytoplasmic	2915	11	11	11	26.2	26.2	26.2	70.905	52.338	43699000	134
7.43719	7.80024	7.88715	4.4185	7.1627	7.57302		0.591476	1.32346	2.50265	Homo sapiens	Q16891	Q16891	IMMT	MICOS complex subunit MIC60	2917	13	12	12	22.8	21.8	21.8	83.677	55.013	21394000	78
8.7548	8.30624	8.20006	8.22555	8.5234	7.93632		0.329066	0.191941	1.1423	Homo sapiens	Q1KMD3	Q1KMD3	HNRNPUL2	Heterogeneous nuclear ribonucleoprotein U-like protein 2	2920	8	6	6	11.1	8.7	8.7	85.104	59.513	17833000	71
5.8963	5.36308	5.17975	5.58155	5.7249	6.17672		0.550291	-0.348011	0.785666	Homo sapiens	Q2TAY7;A0A1L1RWC5	Q2TAY7;A0A1L1RWC5	SMU1	WD40 repeat-containing protein SMU1;WD40 repeat-containing protein SMU1, N-terminally processed	2924	5	5	5	12.7	12.7	12.7	57.543	14.116	3160200	25
5.18659	5.41384	5.74825	3.01728	4.40585	5.22712		0.861808	1.23281	2.35025	Homo sapiens	Q3LXA3	Q3LXA3	DAK	Bifunctional ATP-dependent dihydroxyacetone kinase/FAD-AMP lyase (cyclizing);ATP-dependent dihydroxyacetone kinase;FAD-AMP lyase (cyclizing)	2926	4	4	4	11.5	11.5	11.5	58.946	20.964	3244000	27
7.1779	6.88224	6.76335	7.56755	7.0176	7.05992		0.564591	-0.273859	0.827104	Homo sapiens	Q5BKZ1	Q5BKZ1	ZNF326	DBIRD complex subunit ZNF326	2941	3	3	3	6.5	6.5	6.5	65.653	13.019	7794900	59
7.8388	7.60914	7.97865	8.23445	8.0944	7.61432		0.32708	-0.172192	0.887493	Homo sapiens	Q5F406;A0A1D5NV38;F1NZX7;O60749;A0A1D5PZ41	Q5F406;A0A1D5NV38;F1NZX7;O60749;A0A1D5PZ41	SNX2	Sorting nexin-2	2956	9	7	7	21	17	17	58.417	31.454	13971000	85
7.2741	6.83244	7.02205	7.05905	7.111	4.31124		0.40007	0.882434	1.84348	Homo sapiens	Q5KTT9;F1NQU7;F1P4A7;P78344;A0A1L1RZT6	Q5KTT9;F1NQU7;F1P4A7;P78344	EIF4G2	Eukaryotic translation initiation factor 4 gamma 2	2967	10	10	10	12.7	12.7	12.7	97.561	13.726	7418700	41
7.74659	7.72484	7.62015	6.43895	6.7087	7.19082		1.83132	0.917708	1.88911	Homo sapiens	Q5SSJ5	Q5SSJ5	HP1BP3	Heterochromatin protein 1-binding protein 3	2970	12	5	5	22.1	11	11	61.206	12.076	17732000	60
9.2895	9.30864	9.35015	9.29495	9.6704	9.44942		0.634869	-0.155492	0.897826	Homo sapiens	Q5XNV3;Q14444;A0A1L1RRX3	Q5XNV3;Q14444	CAPRIN1	Caprin-1	2974	6	6	6	11.7	11.7	11.7	77.987	37.577	45381000	84
8.36909	8.12904	8.41795	8.84205	8.7372	8.59372		1.66336	-0.418959	0.747964	Homo sapiens	Q5ZIA3;A0A1D5PN53;O60493	Q5ZIA3;A0A1D5PN53;O60493	SNX3	Sorting nexin-3	2989	8	8	7	37	37	32.7	18.755	10.13	17686000	41
8.31839	9.00454	9.04175	9.08255	9.3222	8.06582		0.0262186	-0.0352923	0.975834	Homo sapiens	Q5ZIT7;P17980	Q5ZIT7;P17980	PSMC3	26S protease regulatory subunit 6A	2994	11	11	11	32.2	32.2	32.2	47.198	32.387	23897000	163
9.8594	9.69664	9.94516	10.4932	10.1817	10.1542		1.55699	-0.442659	0.735777	Homo sapiens	Q5ZJ38;P43487;A0A1L1RYQ3	Q5ZJ38;P43487	RANBP1	Ran-specific GTPase-activating protein	3001	5	5	5	20.2	20.2	20.2	24.171	13.615	50303000	79
9.06009	8.54414	9.02485	9.22645	9.0405	8.80632		0.290549	-0.148059	0.902464	Homo sapiens	Q5ZJX6;Q2PBA1;P61221;Q2UXM6;A0A1D5PJ93;A0A1L1RX85;A0A1L1RXK1	Q5ZJX6;Q2PBA1;P61221;Q2UXM6;A0A1D5PJ93	ABCE1	ATP-binding cassette sub-family E member 1	3012	12	12	12	26.2	26.2	26.2	67.355	37.299	31526000	107
8.0294	7.99654	7.78045	8.50495	8.8051	7.94112		0.843636	-0.481592	0.716187	Homo sapiens	Q5ZK22;A0A1D5PIJ7;Q9UNH7	Q5ZK22;A0A1D5PIJ7;Q9UNH7	SNX6	Sorting nexin-6;Sorting nexin-6, N-terminally processed	3017	8	8	8	22.2	22.2	22.2	46.609	59.771	17387000	86
4.62735	6.40744	6.10295	6.50715	7.2842	7.41982		1.03024	-1.35781	0.390175	Homo sapiens	Q5ZKJ9;A0A1D5PL39;A0A1L1RLS9;P36543;A0A1L1RMD3;Q96A05	Q5ZKJ9;A0A1D5PL39;A0A1L1RLS9;P36543	ATP6V1E1	V-type proton ATPase subunit E 1	3023	5	5	5	23.5	23.5	23.5	26.118	6.6595	5355400	26
7.40419	7.11204	7.36875	7.18355	7.7135	7.75122		0.54892	-0.254426	0.838321	Homo sapiens	Q5ZLM1;A0A1D5NU17;A0A1L1RW70;Q7Z739	Q5ZLM1;A0A1D5NU17;A0A1L1RW70;Q7Z739	YTHDF3	YTH domain-containing family protein 3	3040	6	6	3	12.7	12.7	7.2	63.56	18.26	9560800	28
6.79109	6.98674	7.09295	7.31665	8.1232	6.35032		0.23111	-0.306459	0.808624	Homo sapiens	Q5ZM76;A0A1D5PWA9;Q96I24	Q5ZM76;A0A1D5PWA9;Q96I24	FUBP3	Far upstream element-binding protein 3	3056	6	4	4	15.4	13.7	13.7	57.956	7.763	6814400	19
7.19749	4.33326	7.05545	7.87255	7.4287	7.51162		0.679793	-1.40888	0.376603	Homo sapiens	Q5ZMA7;Q9P289;A0A1D5PPH4;A0A1D5PJX4;A0A1D5PXM0;Q6V9V7;O00506;A0A1D5NWG8;Q5F375;Q9Y6E0	Q5ZMA7;Q9P289;A0A1D5PPH4;A0A1D5PJX4;A0A1D5PXM0;Q6V9V7;O00506	STK26;STK25	Serine/threonine-protein kinase 26;Serine/threonine-protein kinase 25	3057	5	5	5	15.6	15.6	15.6	46.804	25.983	9806700	53
5.50189	5.67464	5.49225	4.54964	4.46063	6.20911		0.351042	0.483136	1.39778	Homo sapiens	Q5ZMG7;Q9BXS5	Q5ZMG7;Q9BXS5	AP1M1	AP-1 complex subunit mu-1	3062	5	5	5	15.4	15.4	15.4	48.556	7.7847	3345600	19
9.45529	9.29924	9.40016	9.45325	10.0651	9.00442		0.146826	-0.122692	0.918472	Homo sapiens	Q5ZMV5;A0A1D5PXN9;O15511	Q5ZMV5;A0A1D5PXN9;O15511	ARPC5	Actin-related protein 2/3 complex subunit 5	3073	6	6	6	43	43	43	16.452	8.577	55514000	52
7.5304	7.24524	7.34185	7.42595	7.3327	3.67983		0.423229	1.22634	2.33972	Homo sapiens	Q71RI7;P29992;F1NU41;Q5F3B5;O95837;P50148	Q71RI7;P29992	GNA11	Guanine nucleotide-binding protein subunit alpha-11	3104	5	5	5	15.9	15.9	15.9	42.058	10.365	8128100	36
6.10319	5.95734	6.08045	6.48925	6.4148	6.13242		1.19166	-0.298492	0.813102	Homo sapiens	Q7Z6Z7	Q7Z6Z7	HUWE1	E3 ubiquitin-protein ligase HUWE1	3122	7	7	7	2.4	2.4	2.4	481.89	12.232	4661800	33
10.7874	10.4499	10.739	10.7858	10.8688	10.7201		0.511558	-0.132826	0.912043	Homo sapiens	Q86VP6;F1NHL2;A0A1D5P2A5;E1BVC2;O75155	Q86VP6	CAND1	Cullin-associated NEDD8-dissociated protein 1	3132	23	23	23	22	22	22	136.37	68.471	96785000	405
5.29039	5.37244	5.20265	4.66358	4.5999	4.52389		3.39664	0.692705	1.61631	Homo sapiens	Q8NBQ5	Q8NBQ5	HSD17B11	Estradiol 17-beta-dehydrogenase 11	3147	2	2	2	11	11	11	32.935	10.305	2792600	27
7.92039	7.72694	8.29995	5.22712	6.9976	7.27162		1.05226	1.48365	2.79655	Homo sapiens	Q8NBS9	Q8NBS9	TXNDC5	Thioredoxin domain-containing protein 5	3148	8	5	5	23.1	16.4	16.4	47.628	20.797	13823000	33
8.50529	7.84184	7.89345	8.58935	8.4998	8.30762		0.776635	-0.385392	0.765571	Homo sapiens	Q8UWG6;P28482	Q8UWG6;P28482	MAPK1	Mitogen-activated protein kinase 1	3169	6	6	6	22.6	22.6	22.6	41.942	92.934	18211000	83
6.6218	6.23164	6.42755	5.92163	5.66636	6.29452		1.02084	0.466159	1.38143	Homo sapiens	Q8WUM4	Q8WUM4	PDCD6IP	Programmed cell death 6-interacting protein	3172	15	10	10	18.3	13.2	13.2	96.022	73.865	8828500	49
6.48499	6.34004	6.47705	7.27505	6.5654	6.88052		1.05519	-0.472959	0.720485	Homo sapiens	Q8WXF1;A0A1L1RY39	Q8WXF1	PSPC1	Paraspeckle component 1	3177	7	6	2	12.8	11.5	4.4	58.743	11.952	5392600	33
4.98197	7.30694	7.47055	7.77045	7.8568	7.65712		0.660518	-1.17497	0.442894	Homo sapiens	Q92747;Q5ZJI7	Q92747;Q5ZJI7	ARPC1A	Actin-related protein 2/3 complex subunit 1A	3206	5	4	4	19.7	13.5	13.5	41.569	9.6867	11636000	41
11.0301	10.9407	11.0818	11.3264	11.3071	11.0987		1.26946	-0.226559	0.854671	Homo sapiens	Q92945	Q92945	KHSRP	Far upstream element-binding protein 2	3210	17	17	12	27.3	27.3	21.8	73.114	113.16	127180000	282
6.68689	6.65364	7.13715	7.28465	7.2088	6.75682		0.495279	-0.257526	0.836521	Homo sapiens	Q92973;F1NSW3;A0A1D5PZB8;A0A1D5PDG3	Q92973;F1NSW3;A0A1D5PZB8	TNPO1	Transportin-1	3211	8	8	7	10.2	10.2	8.9	102.35	18.71	11354000	53
7.75669	7.32454	7.92955	4.51924	7.4608	7.47802		0.520335	1.18424	2.27244	Homo sapiens	Q96A72;A0A1L1RQG5;A0A1L1RT49;P61326;A0A1L1RU43	Q96A72;A0A1L1RQG5;A0A1L1RT49;P61326	MAGOHB;MAGOH	Protein mago nashi homolog 2;Protein mago nashi homolog	3222	3	3	3	18.9	18.9	18.9	17.276	5.9843	18014000	41
6.1747	5.90144	6.27775	5.46975	6.26433	4.37699		0.599095	0.747606	1.679	Homo sapiens	Q96AE4	Q96AE4	FUBP1	Far upstream element-binding protein 1	3224	17	13	2	27.5	24.8	5.1	67.56	126.78	4641100	12
6.5172	6.95584	7.37395	5.3867	4.86403	6.86392		0.895366	1.24411	2.36873	Homo sapiens	Q99426	Q99426	TBCB	Tubulin-folding cofactor B	3259	3	3	3	12.7	12.7	12.7	27.325	6.0101	6836600	29
8.20679	8.37624	8.46935	7.51425	7.5924	8.18302		1.22852	0.587574	1.50272	Homo sapiens	Q99497	Q99497	PARK7	Protein deglycase DJ-1	3261	7	6	6	41.8	38.1	38.1	19.891	24.12	28975000	67
8.4622	8.14434	9.14775	4.11963	7.7304	7.30852		0.868682	2.19858	4.59027	Homo sapiens	Q99623	Q99623	PHB2	Prohibitin-2	3266	11	11	4	39.8	39.8	18.4	33.296	55.603	33452000	51
6.53279	6.82674	6.84816	5.41795	6.3333	3.28839		0.884182	1.72268	3.3005	Homo sapiens	Q99714	Q99714	HSD17B10	3-hydroxyacyl-CoA dehydrogenase type-2	3268	10	10	9	64.8	64.8	60.2	26.923	102.7	15550000	83
4.96319	5.36264	5.77845	3.90103	5.04926	5.33692		0.536758	0.605695	1.52171	Homo sapiens	Q9BQG0	Q9BQG0	MYBBP1A	Myb-binding protein 1A	3280	8	8	8	7.1	7.1	7.1	148.85	16.158	6001300	47
5.4283	5.20154	5.94585	4.80269	5.18546	5.37877		0.656496	0.402922	1.32218	Homo sapiens	Q9BRP8;A0A1L1RY74	Q9BRP8;A0A1L1RY74	WIBG	Partner of Y14 and mago	3285	2	2	2	16.2	16.2	16.2	22.655	23.23	1143200	8
5.43269	5.40994	5.67315	5.09685	3.35558	4.7455		0.962143	1.10595	2.15241	Homo sapiens	Q9BSJ8	Q9BSJ8	ESYT1	Extended synaptotagmin-1	3288	3	3	3	4.1	4.1	4.1	122.85	8.5046	3202500	29
6.7464	6.30844	6.86525	5.02511	6.5091	6.96582		0.317911	0.473356	1.38833	Homo sapiens	Q9BUJ2;A0A1L1S0S9	Q9BUJ2	HNRNPUL1	Heterogeneous nuclear ribonucleoprotein U-like protein 1	3292	5	5	5	6.9	6.9	6.9	95.737	53.761	8440600	42
7.9662	7.97624	8.10456	8.40275	8.5172	8.56432		2.7318	-0.479092	0.717429	Homo sapiens	Q9BZZ5	Q9BZZ5	API5	Apoptosis inhibitor 5	3311	6	6	6	12.6	12.6	12.6	59.004	10.262	19070000	53
7.7475	7.14884	7.58376	7.87365	8.2373	7.74672		0.927603	-0.459192	0.727393	Homo sapiens	Q9DF58;A0A1L1RJE7;Q13418	Q9DF58;A0A1L1RJE7;Q13418	ILK	Integrin-linked protein kinase	3314	8	8	8	19.9	19.9	19.9	51.518	17.859	11620000	74
6.8352	6.32834	6.61885	6.58315	7.0309	4.66857		0.270899	0.499925	1.41414	Homo sapiens	Q9H0U4;Q92928	Q9H0U4;Q92928	RAB1B;RAB1C	Ras-related protein Rab-1B;Putative Ras-related protein Rab-1C	3322	8	2	2	48.3	13.4	13.4	22.171	3.958	6356500	32
4.48223	7.23574	7.57125	7.07395	7.3836	6.75092		0.255373	-0.639747	0.641825	Homo sapiens	Q9H3P7;Q5ZJ14;F1P5I8	Q9H3P7;Q5ZJ14;F1P5I8	ACBD3	Golgi resident protein GCP60	3330	4	4	4	8.9	8.9	8.9	60.593	9.2216	10629000	24
8.10509	7.94114	7.86275	8.61025	8.4779	5.02346		0.195629	0.599126	1.5148	Homo sapiens	Q9H444	Q9H444	CHMP4B	Charged multivesicular body protein 4b	3331	4	4	4	21.9	21.9	21.9	24.95	78.668	19701000	48
5.80939	5.43754	5.73735	5.69425	5.7094	5.05842		0.289767	0.174074	1.12824	Homo sapiens	Q9NS86;A0A1D5PY54	Q9NS86;A0A1D5PY54	LANCL2	LanC-like protein 2	3368	2	2	2	5.6	5.6	5.6	50.854	3.0378	1125800	9
6.3988	6.44844	6.84155	4.29485	5.15511	6.15122		1.15584	1.36253	2.57137	Homo sapiens	Q9NZM1;E1BW21;A0A1D5NT41	Q9NZM1	MYOF	Myoferlin	3387	9	9	9	5.3	5.3	5.3	234.71	22.582	6920100	32
7.58189	6.39404	7.14265	8.10555	4.25823	7.98512		0.0684253	0.256563	1.19463	Homo sapiens	Q9UNS2;A0A1L1S0C7;A0A1N8W704;A0A1L1RTR7	Q9UNS2;A0A1L1S0C7;A0A1N8W704	COPS3	COP9 signalosome complex subunit 3	3431	5	5	5	13.9	13.9	13.9	47.873	63.503	10754000	39
7.9522	7.54774	7.56875	7.97545	8.0827	8.04512		1.19926	-0.344859	0.787385	Homo sapiens	Q9UNZ2	Q9UNZ2	NSFL1C	NSFL1 cofactor p47	3433	5	5	5	23	23	23	40.572	17.159	13416000	67
9.8666	9.59094	9.65866	9.75205	9.7687	9.70962		0.169576	-0.0380586	0.973965	Homo sapiens	Q9Y230	Q9Y230	RUVBL2	RuvB-like 2	3438	14	14	12	36.9	36.9	31.3	51.156	37.851	48560000	156
9.13579	9.05924	9.22195	9.51245	9.1231	9.31222		0.657353	-0.176925	0.884586	Homo sapiens	Q9Y262	Q9Y262	EIF3L	Eukaryotic translation initiation factor 3 subunit L	3439	16	16	10	29.1	29.1	20.4	66.726	72.939	31562000	101
6.7752	7.10034	7.01255	4.43264	6.5719	6.64612		0.668467	1.07914	2.11278	Homo sapiens	Q9Y265	Q9Y265	RUVBL1	RuvB-like 1	3440	12	6	6	36.6	20.6	20.6	50.227	17.516	11589000	78
6.2036	7.20434	6.97655	6.53725	6.6573	5.2882		0.523578	0.633915	1.55177	Homo sapiens	Q9Y277	Q9Y277	VDAC3	Voltage-dependent anion-selective channel protein 3	3442	8	5	5	34.6	24.7	24.7	30.658	117.48	15002000	49
6.4093	6.03504	6.39355	4.23262	3.87226	6.78582		0.641983	1.31573	2.48928	Homo sapiens	Q9Y2Q3	Q9Y2Q3	GSTK1	Glutathione S-transferase kappa 1	3446	5	5	5	29.2	29.2	29.2	25.497	24.876	5997100	31
6.77119	6.28244	6.46925	6.68445	6.7836	6.77742		0.758839	-0.240859	0.846241	Homo sapiens	Q9Y333	Q9Y333	LSM2	U6 snRNA-associated Sm-like protein LSm2	3451	3	3	3	60	60	60	10.834	7.7137	3484200	70
5.7226	6.18444	5.48285	6.47305	4.47137	5.67826		0.154966	0.255737	1.19395	Homo sapiens	Q9Y371;A0A1L1RYX0;A0A1D5P3G5;Q9NR46	Q9Y371;A0A1L1RYX0;A0A1D5P3G5	SH3GLB1	Endophilin-B1	3452	4	4	4	12.9	12.9	12.9	40.796	8.7479	2902800	31
6.4483	6.21454	6.13435	6.82245	6.555	4.22927		0.182377	0.396824	1.31661	Homo sapiens	Q9Y4G6;A0A1D5PI20	Q9Y4G6	TLN2	Talin-2	3468	19	7	5	9.1	3.7	2.6	271.61	9.2273	2890700	9
7.73049	7.42174	7.51135	7.49415	7.8768	7.47262		0.138488	-0.059992	0.959269	Homo sapiens	Q9Y5B9	Q9Y5B9	SUPT16H	FACT complex subunit SPT16	3473	7	7	7	7.9	7.9	7.9	119.91	38.473	13779000	97
6.5955	6.23464	6.27005	6.24665	6.2413	6.14402		0.581936	0.156075	1.11425	Homo sapiens	R4GLS1;Q8N5K1	R4GLS1;Q8N5K1	CISD2	CDGSH iron-sulfur domain-containing protein 2	3528	4	4	4	32.1	32.1	32.1	15.247	15.521	5468300	40
