# Supplementary material for: Adipose Triglyceride Lipase Loss Promotes a Metabolic Switch in A549 Non–Small Cell Lung Cancer Cell Spheroids
Source: Mol Cell Proteomics. 2021 May 14;20:100095. doi: 10.1016/j.mcpro.2021.100095 (PMC8214150; doi:10.1016/j.mcpro.2021.100095)
Supplement: Supplemental Table S3 [file mmc3.xlsx]

## Sheet: result_3DonCAM
Pathway identifier	Pathway name	#Entities found	#Entities total	Entities ratio	Entities pValue	Entities FDR	#Reactions found	#Reactions total	Reactions ratio	Species identifier	Species name	Submitted entities found	Mapped entities	Found reaction identifiers
R-HSA-1428517	The citric acid (TCA) cycle and respiratory electron transport	10	176	0.0154116	4.43e-06	0.00150562	15	64	0.0050673	9606	Homo sapiens	P31930;Q99798;P13804;P13073;O75964;P24539;Q12931;P21796;P09622;P20674	P31930;Q99798;P13804;P13073;O75964;P24539;Q12931;P21796;P09622;P20674	R-HSA-164834;R-HSA-164832;R-HSA-71397;R-HSA-71401;R-HSA-203946;R-HSA-164651;R-HSA-164840;R-HSA-204169;R-HSA-163214;R-HSA-169260;R-HSA-163213;R-HSA-169270;R-HSA-450975;R-HSA-70971;R-HSA-9012374
R-HSA-70171	Glycolysis	7	78	0.00683012	7.26e-06	0.00150562	6	24	0.00190024	9606	Homo sapiens	P06733;P18669;P14618;P00558;P04075;Q01813	P06733;P18669;P14618-2;P14618-1;P00558;P04075;Q01813	R-HSA-70467;R-HSA-71654;R-HSA-71670;R-HSA-71496;R-HSA-71850;R-HSA-71660
R-HSA-1430728	Metabolism	38	2142	0.187566	9.29e-06	0.00150562	90	2001	0.158432	9606	Homo sapiens	P06733;P53004;P31930;P07900;P14618;O75964;P13804;P30085;P11586;P15531;Q9H2U2;Q02878;P13073;O60664;P24539;P30050;P07099;P49419;P29966;P20674;P31327;P07814;O75874;Q12931;P51659;P18669;Q99798;P00558;P49327;P09960;P04075;Q01813;P49748;P62424;P21796;P05388;P09622	P06733;P53004;P31930;P07900;O75964;P13804;P30085;P11586;P15531;Q9H2U2;Q02878;P14618-2;P13073;P14618-1;O60664;P24539;P30050;P07099;P49419;P29966;P20674;P31327;P07814;O75874;Q12931;P51659;P18669;Q99798;P00558;P49327;P09960;P04075;Q01813;P49748;P62424;P21796;P05388;P09622	R-HSA-200711;R-HSA-204169;R-HSA-5693148;R-HSA-163214;R-HSA-202127;R-HSA-200718;R-HSA-163213;R-HSA-202129;R-HSA-71445;R-HSA-5694018;R-HSA-163733;R-HSA-449937;R-HSA-450975;R-HSA-202137;R-HSA-70555;R-HSA-6792572;R-HSA-70941;R-HSA-9012374;R-HSA-389540;R-HSA-199202;R-HSA-202144;R-HSA-200740;R-HSA-203946;R-HSA-164651;R-HSA-389550;R-HSA-5694077;R-HSA-71850;R-HSA-193455;R-HSA-1497784;R-HSA-163756;R-HSA-1…
R-HSA-447115	Interleukin-12 family signaling	6	56	0.00490368	1.25e-05	0.00151455	10	114	0.00902613	9606	Homo sapiens	P22626;P17987;P20700;P14174;P27824;P05388	P22626;P17987;P20700;P14174;P27824;P05388	R-HSA-8950681;R-HSA-8950362;R-HSA-8950732;R-HSA-8950718;R-HSA-8950398;R-HSA-8950322;R-HSA-8950387;R-HSA-8950740;R-HSA-8950292;R-HSA-8950342
R-HSA-8950505	Gene and protein expression by JAK-STAT signaling after Interleukin-12 stimulation	5	37	0.00323993	2.29e-05	0.00193994	5	36	0.00285036	9606	Homo sapiens	P22626;P17987;P20700;P14174;P05388	P22626;P17987;P20700;P14174;P05388	R-HSA-8950681;R-HSA-8950732;R-HSA-8950718;R-HSA-8950322;R-HSA-8950292
R-HSA-9683686	Maturation of spike protein	3	6	0.000525	2.39e-05	0.00193994	3	8	0.000633	9606	Homo sapiens	Q14697;P27824;P14314	Q14697;P27824;P14314	R-HSA-9686790;R-HSA-9683663;R-HSA-9683772
R-HSA-70326	Glucose metabolism	7	98	0.00858144	3.11e-05	0.00214306	10	49	0.00387965	9606	Homo sapiens	P06733;P18669;P14618;P00558;P04075;Q01813	P06733;P18669;P14618-2;P14618-1;P00558;P04075;Q01813	R-HSA-70467;R-HSA-71445;R-HSA-71495;R-HSA-71654;R-HSA-71670;R-HSA-70486;R-HSA-71496;R-HSA-71850;R-HSA-71660;R-HSA-70494
R-HSA-3000484	Scavenging by Class F Receptors	3	7	0.000613	3.78e-05	0.00226713	2	2	0.000158	9606	Homo sapiens	P07900;Q9Y4L1;P27797	P07900;Q9Y4L1;P27797	R-HSA-2247514;R-HSA-2197645
R-HSA-8957275	Post-translational protein phosphorylation	7	107	0.00936953	5.38e-05	0.0029065	1	1	7.92e-05	9606	Homo sapiens	P00450;Q15084;P05060;P09382;P14625;P14314;Q86UP2	P00450;Q15084;P05060;P09382;P14625;P14314;Q86UP2	R-HSA-8952289
R-HSA-9020591	Interleukin-12 signaling	5	46	0.00402802	6.38e-05	0.00306427	5	56	0.00443389	9606	Homo sapiens	P22626;P17987;P20700;P14174;P05388	P22626;P17987;P20700;P14174;P05388	R-HSA-8950681;R-HSA-8950732;R-HSA-8950718;R-HSA-8950322;R-HSA-8950292
R-HSA-901042	Calnexin/calreticulin cycle	4	26	0.00227671	9.56e-05	0.00420463	3	11	0.000871	9606	Homo sapiens	Q14697;P27824;P14314;P27797	Q14697;P27824;P14314;P27797	R-HSA-548890;R-HSA-901047;R-HSA-535717
R-HSA-381426	Regulation of Insulin-like Growth Factor (IGF) transport and uptake by Insulin-like Growth Factor Binding Proteins (IGFBPs)	7	124	0.0108581	0.000134	0.00519139	1	14	0.00110847	9606	Homo sapiens	P00450;Q15084;P05060;P09382;P14625;P14314;Q86UP2	P00450;Q15084;P05060;P09382;P14625;P14314;Q86UP2	R-HSA-8952289
R-HSA-163200	Respiratory electron transport, ATP synthesis by chemiosmotic coupling, and heat production by uncoupling proteins.	7	125	0.0109457	0.00014	0.00519139	8	28	0.00221694	9606	Homo sapiens	P31930;P13804;P13073;O75964;P24539;Q12931;P20674	P31930;P13804;P13073;O75964;P24539;Q12931;P20674	R-HSA-164834;R-HSA-164832;R-HSA-169270;R-HSA-164651;R-HSA-164840;R-HSA-163214;R-HSA-169260;R-HSA-163213
R-HSA-168255	Influenza Infection	8	172	0.0150613	0.000165	0.00562146	5	58	0.00459224	9606	Homo sapiens	Q02878;P07900;P30050;P27824;P09874;P05388;P27797;P62424	Q02878;P07900;P30050;P27824;P09874;P05388;P27797;P62424	R-HSA-192704;R-HSA-169921;R-HSA-192916;R-HSA-192841;R-HSA-192830
R-HSA-381119	Unfolded Protein Response (UPR)	6	92	0.00805604	0.00019	0.00608539	6	94	0.0074426	9606	Homo sapiens	Q15084;P14625;P49748;Q9Y4L1;P27797;Q9Y490	Q15084;P14625;P49748;Q9Y4L1;P27797;Q9Y490	R-HSA-1791131;R-HSA-1791163;R-HSA-1791066;R-HSA-1791082;R-HSA-1791069;R-HSA-1791137
R-HSA-70263	Gluconeogenesis	4	34	0.00297723	0.000265	0.00793825	4	25	0.00197941	9606	Homo sapiens	P06733;P18669;P00558;P04075	P06733;P18669;P00558;P04075	R-HSA-71445;R-HSA-71495;R-HSA-70486;R-HSA-70494
R-HSA-532668	N-glycan trimming in the ER and Calnexin/Calreticulin cycle	4	35	0.0030648	0.000295	0.00826341	4	16	0.00126683	9606	Homo sapiens	Q14697;P27824;P14314;P27797	Q14697;P27824;P14314;P27797	R-HSA-548890;R-HSA-532667;R-HSA-901047;R-HSA-535717
R-HSA-72766	Translation	10	294	0.0257443	0.000315	0.00851129	38	99	0.00783848	9606	Homo sapiens	Q02878;Q9H2U2;P04844;O75821;P07814;P30050;P49588;P05388;P62424;P60842	Q02878;Q9H2U2;P04844;O75821;P07814;P30050;P49588;P05388;P62424;P60842	R-HSA-379974;R-HSA-1799326;R-HSA-72647;R-HSA-156808;R-HSA-379982;R-HSA-379861;R-HSA-156823;R-HSA-449937;R-HSA-156826;R-HSA-157849;R-HSA-379865;R-HSA-379993;R-HSA-379864;R-HSA-379867;R-HSA-72671;R-HSA-379994;R-HSA-72673;R-HSA-72672;R-HSA-72676;R-HSA-141671;R-HSA-156907;R-HSA-72619;R-HSA-141673;R-HSA-72621;R-HSA-380008;R-HSA-379893;R-HSA-156915;R-HSA-72691;R-HSA-156912;R-HSA-72631;R-HSA-72697;R-HSA…
R-HSA-9636667	Manipulation of host energy metabolism	2	3	0.000263	0.000349	0.0087326	2	2	0.000158	9606	Homo sapiens	P06733;P00558	P06733;P00558	R-HSA-9636658;R-HSA-9636669
R-HSA-156827	L13a-mediated translational silencing of Ceruloplasmin expression	6	112	0.00980736	0.000537	0.0128796	2	3	0.000238	9606	Homo sapiens	Q02878;O75821;P30050;P05388;P62424;P60842	Q02878;O75821;P30050;P05388;P62424;P60842	R-HSA-156823;R-HSA-156826
R-HSA-72706	GTP hydrolysis and joining of the 60S ribosomal subunit	6	113	0.00989492	0.000562	0.0129265	3	3	0.000238	9606	Homo sapiens	Q02878;O75821;P30050;P05388;P62424;P60842	Q02878;O75821;P30050;P05388;P62424;P60842	R-HSA-72672;R-HSA-72619;R-HSA-72671
R-HSA-72737	Cap-dependent Translation Initiation	6	120	0.0105079	0.000767	0.0157362	13	18	0.00142518	9606	Homo sapiens	Q02878;O75821;P30050;P05388;P62424;P60842	Q02878;O75821;P30050;P05388;P62424;P60842	R-HSA-72673;R-HSA-72672;R-HSA-72676;R-HSA-72647;R-HSA-72619;R-HSA-156808;R-HSA-72621;R-HSA-72691;R-HSA-72631;R-HSA-72697;R-HSA-72635;R-HSA-157849;R-HSA-72671
R-HSA-72613	Eukaryotic Translation Initiation	6	120	0.0105079	0.000767	0.0157362	15	21	0.00166271	9606	Homo sapiens	Q02878;O75821;P30050;P05388;P62424;P60842	Q02878;O75821;P30050;P05388;P62424;P60842	R-HSA-72673;R-HSA-72672;R-HSA-72676;R-HSA-72647;R-HSA-72619;R-HSA-156808;R-HSA-72621;R-HSA-72691;R-HSA-156823;R-HSA-72631;R-HSA-72697;R-HSA-156826;R-HSA-72635;R-HSA-157849;R-HSA-72671
R-HSA-449147	Signaling by Interleukins	12	456	0.0399299	0.000787	0.0157362	16	490	0.0387965	9606	Homo sapiens	P05556;P22626;P17987;P07900;P20700;P14174;P08670;P04083;P14625;P27824;P63104;P05388	P05556;P22626;P17987;P07900;P20700;P14174;P08670;P04083;P14625;P27824;P63104;P05388	R-HSA-6785895;R-HSA-8950732;R-HSA-914182;R-HSA-8950342;R-HSA-8950681;R-HSA-6790038;R-HSA-8950362;R-HSA-8950718;R-HSA-8950398;R-HSA-912757;R-HSA-8950322;R-HSA-8950387;R-HSA-8950740;R-HSA-8950292;R-HSA-6788346;R-HSA-6790041
R-HSA-9663891	Selective autophagy	5	82	0.00718039	0.000893	0.0169606	14	48	0.00380048	9606	Homo sapiens	Q9NS69;P07900;O60664;P08670;P21796	Q9NS69;P07900;O60664;P08670;P21796	R-HSA-9646354;R-HSA-9646679;R-HSA-5205673;R-HSA-9613530;R-HSA-9646685;R-HSA-9613565;R-HSA-5205663;R-HSA-9613666;R-HSA-5205661;R-HSA-9646347;R-HSA-9613352;R-HSA-9613513;R-HSA-5205682;R-HSA-5205649
R-HSA-381038	XBP1(S) activates chaperone genes	4	48	0.00420315	0.000956	0.0172015	4	47	0.0037213	9606	Homo sapiens	Q15084;P49748;Q9Y4L1;Q9Y490	Q15084;P49748;Q9Y4L1;Q9Y490	R-HSA-1791131;R-HSA-1791066;R-HSA-1791069;R-HSA-1791137
R-HSA-9613829	Chaperone Mediated Autophagy	3	22	0.00192644	0.00106456	0.0183998	15	19	0.00150435	9606	Homo sapiens	P07900;O60664;P08670	P07900;O60664;P08670	R-HSA-9626256;R-HSA-9626039;R-HSA-9626235;R-HSA-9622840;R-HSA-9624158;R-HSA-9626242;R-HSA-9626276;R-HSA-9625188;R-HSA-9620197;R-HSA-9615721;R-HSA-9622831;R-HSA-9626060;R-HSA-9625196;R-HSA-9626253;R-HSA-9625197
R-HSA-381070	IRE1alpha activates chaperones	4	50	0.00437828	0.00110998	0.0183998	4	53	0.00419636	9606	Homo sapiens	Q15084;P49748;Q9Y4L1;Q9Y490	Q15084;P49748;Q9Y4L1;Q9Y490	R-HSA-1791131;R-HSA-1791066;R-HSA-1791069;R-HSA-1791137
R-HSA-392499	Metabolism of proteins	31	2014	0.176357	0.00114999	0.0183998	107	875	0.0692795	9606	Homo sapiens	P00450;Q9HC84;O75821;P14314;Q9H2U2;Q02878;P17987;Q15084;P30050;P78371;P49755;P27824;P45974;P09874;Q9Y490;Q14697;P06748;P04844;P07814;P14625;Q9Y4L1;Q86UP2;P05060;P09382;P49588;P49748;P62424;P21796;P05388;P27797;P60842	P00450;Q9HC84;O75821;P14314;Q9H2U2;Q02878;P17987;Q15084;P30050;P78371;P49755;P27824;P45974;P09874;Q9Y490;Q14697;P06748;P04844;P07814;P14625;Q9Y4L1;Q86UP2;P05060;P09382;P49588;P49748;P62424;P21796;P05388;P27797;P60842	R-HSA-913675;R-HSA-446209;R-HSA-548890;R-HSA-4086059;R-HSA-4551768;R-HSA-6807877;R-HSA-6807875;R-HSA-390453;R-HSA-981814;R-HSA-5696872;R-HSA-390459;R-HSA-981809;R-HSA-5694487;R-HSA-1791066;R-HSA-977228;R-HSA-390470;R-HSA-379974;R-HSA-1791069;R-HSA-389954;R-HSA-379982;R-HSA-389961;R-HSA-914012;R-HSA-914008;R-HSA-389970;R-HSA-914010;R-HSA-914005;R-HSA-914006;R-HSA-379993;R-HSA-379994;R-HSA-141671;R…
R-HSA-9645723	Diseases of programmed cell death	3	24	0.00210158	0.00136439	0.0218302	5	23	0.00182106	9606	Homo sapiens	P17655;Q07021;P20700	P17655;Q07021;P20700	R-HSA-8868134;R-HSA-8868340;R-HSA-8863012;R-HSA-9645766;R-HSA-8863008
R-HSA-168316	Assembly of Viral Components at the Budding Site	2	7	0.000613	0.00185802	0.0278703	1	17	0.001346	9606	Homo sapiens	P27824;P27797	P27824;P27797	R-HSA-169921
R-HSA-611105	Respiratory electron transport	5	101	0.00884413	0.0022161	0.0323655	5	19	0.00150435	9606	Homo sapiens	P31930;P13804;P13073;Q12931;P20674	P31930;P13804;P13073;Q12931;P20674	R-HSA-169270;R-HSA-164651;R-HSA-163214;R-HSA-169260;R-HSA-163213
R-HSA-72689	Formation of a pool of free 40S subunits	5	102	0.0089317	0.00231182	0.0323655	2	2	0.000158	9606	Homo sapiens	Q02878;O75821;P30050;P05388;P62424	Q02878;O75821;P30050;P05388;P62424	R-HSA-72673;R-HSA-72676
R-HSA-168273	Influenza Viral RNA Transcription and Replication	6	152	0.01331	0.00252222	0.0353111	4	13	0.00102929	9606	Homo sapiens	Q02878;P07900;P30050;P09874;P05388;P62424	Q02878;P07900;P30050;P09874;P05388;P62424	R-HSA-192704;R-HSA-192916;R-HSA-192841;R-HSA-192830
R-HSA-193634	Axonal growth inhibition (RHOA activation)	2	9	0.000788	0.00303595	0.0394674	3	6	0.000475	9606	Homo sapiens	P52565;Q9NQC3	P52565;Q9NQC3	R-HSA-9012761;R-HSA-193696;R-HSA-193655
R-HSA-6785807	Interleukin-4 and Interleukin-13 signaling	5	111	0.00971979	0.00331387	0.0409906	4	46	0.00364212	9606	Homo sapiens	P05556;P07900;P08670;P04083;P14625	P05556;P07900;P08670;P04083;P14625	R-HSA-6785895;R-HSA-6790038;R-HSA-6788346;R-HSA-6790041
R-HSA-9683701	Translation of structural proteins	3	33	0.00288967	0.00334738	0.0409906	3	37	0.00292953	9606	Homo sapiens	Q14697;P27824;P14314	Q14697;P27824;P14314	R-HSA-9686790;R-HSA-9683663;R-HSA-9683772
R-HSA-1799339	SRP-dependent cotranslational protein targeting to membrane	5	113	0.00989492	0.00357328	0.0409906	5	5	0.000396	9606	Homo sapiens	Q02878;P04844;P30050;P05388;P62424	Q02878;P04844;P30050;P05388;P62424	R-HSA-1799326;R-HSA-1799330;R-HSA-1799329;R-HSA-1799335;R-HSA-1799332
R-HSA-390450	Folding of actin by CCT/TriC	2	10	0.000876	0.00372641	0.0409906	2	2	0.000158	9606	Homo sapiens	P17987;P78371	P17987;P78371	R-HSA-390453;R-HSA-390459
R-HSA-193697	p75NTR regulates axonogenesis	2	10	0.000876	0.00372641	0.0409906	5	8	0.000633	9606	Homo sapiens	P52565;Q9NQC3	P52565;Q9NQC3	R-HSA-9012761;R-HSA-193696;R-HSA-193655;R-HSA-193668;R-HSA-193646
R-HSA-381183	ATF6 (ATF6-alpha) activates chaperone genes	2	10	0.000876	0.00372641	0.0409906	2	5	0.000396	9606	Homo sapiens	P14625;P27797	P14625;P27797	R-HSA-1791163;R-HSA-1791082
R-HSA-6798695	Neutrophil degranulation	11	480	0.0420315	0.00380913	0.0419004	4	10	0.000792	9606	Homo sapiens	P50395;P18669;Q14764;P07900;P14618;P14174;O75874;P78371;P09960;P30041;P04075	P50395;P18669;Q14764;P07900;P14618;P14174;O75874;P78371;P09960;P30041;P04075	R-HSA-6800434;R-HSA-6798751;R-HSA-6798748;R-HSA-6798745
R-HSA-2408522	Selenoamino acid metabolism	5	118	0.0103327	0.00428528	0.0471381	3	23	0.00182106	9606	Homo sapiens	Q02878;P07814;P30050;P05388;P62424	Q02878;P07814;P30050;P05388;P62424	R-HSA-2408529;R-HSA-2408546;R-HSA-5333615
R-HSA-168268	Virus Assembly and Release	2	11	0.000963	0.0044829	0.0493119	1	21	0.00166271	9606	Homo sapiens	P27824;P27797	P27824;P27797	R-HSA-169921
R-HSA-111465	Apoptotic cleavage of cellular proteins	3	38	0.0033275	0.00494976	0.0494976	5	38	0.00300871	9606	Homo sapiens	P51572;P20700;P08670	P51572;P20700;P08670	R-HSA-264871;R-HSA-351894;R-HSA-350319;R-HSA-350318;R-HSA-201628
R-HSA-430116	GP1b-IX-V activation signalling	2	12	0.00105079	0.00530421	0.0530421	5	7	0.000554	9606	Homo sapiens	P63104;P21333	P63104;P21333	R-HSA-443831;R-HSA-430096;R-HSA-430076;R-HSA-443402;R-HSA-430073
R-HSA-381033	ATF6 (ATF6-alpha) activates chaperones	2	12	0.00105079	0.00530421	0.0530421	2	10	0.000792	9606	Homo sapiens	P14625;P27797	P14625;P27797	R-HSA-1791163;R-HSA-1791082
R-HSA-71064	Lysine catabolism	2	12	0.00105079	0.00530421	0.0530421	2	12	0.00095	9606	Homo sapiens	P49419;P09622	P49419;P09622	R-HSA-71037;R-HSA-70941
R-HSA-379724	tRNA Aminoacylation	3	42	0.00367776	0.00651415	0.0586273	11	42	0.00332542	9606	Homo sapiens	Q9H2U2;P07814;P49588	Q9H2U2;P07814;P49588	R-HSA-379893;R-HSA-379861;R-HSA-379974;R-HSA-449937;R-HSA-379982;R-HSA-379865;R-HSA-379993;R-HSA-380008;R-HSA-379864;R-HSA-379867;R-HSA-379994
R-HSA-8953854	Metabolism of RNA	13	675	0.0591068	0.00718878	0.064699	24	187	0.014806	9606	Homo sapiens	P07814;E1BV94;Q08211;P22626;Q02878;P30050;P09651;P26599;P63104;P04792;P05388;P62424;P60842	Q15007;P07814;Q08211;P22626;Q02878;P30050;P09651;P26599;P63104;P04792;P05388;P62424;P60842	R-HSA-72160;R-HSA-72130;R-HSA-927789;R-HSA-430021;R-HSA-429955;R-HSA-72103;R-HSA-8941312;R-HSA-72139;R-HSA-72107;R-HSA-927813;R-HSA-72143;R-HSA-429992;R-HSA-450551;R-HSA-927836;R-HSA-450580;R-HSA-6791218;R-HSA-927832;R-HSA-156661;R-HSA-450620;R-HSA-72124;R-HSA-72127;R-HSA-72095;R-HSA-6782296;R-HSA-927889
R-HSA-1632852	Macroautophagy	5	137	0.0119965	0.00792306	0.0713075	14	87	0.00688836	9606	Homo sapiens	Q9NS69;P07900;O60664;P08670;P21796	Q9NS69;P07900;O60664;P08670;P21796	R-HSA-9646354;R-HSA-9646679;R-HSA-5205673;R-HSA-9613530;R-HSA-9646685;R-HSA-9613565;R-HSA-5205663;R-HSA-9613666;R-HSA-5205661;R-HSA-9646347;R-HSA-9613352;R-HSA-9613513;R-HSA-5205682;R-HSA-5205649
R-HSA-389542	NADPH regeneration	1	1	8.76e-05	0.00889232	0.0800309	2	2	0.000158	9606	Homo sapiens	O75874	O75874	R-HSA-389540;R-HSA-389550
R-HSA-2978092	Abnormal conversion of 2-oxoglutarate to 2-hydroxyglutarate	1	1	8.76e-05	0.00889232	0.0800309	1	1	7.92e-05	9606	Homo sapiens	O75874	O75874	R-HSA-880053
R-HSA-156902	Peptide chain elongation	4	90	0.00788091	0.00889369	0.0800432	4	5	0.000396	9606	Homo sapiens	Q02878;P30050;P05388;P62424	Q02878;P30050;P05388;P62424	R-HSA-156915;R-HSA-156912;R-HSA-156923;R-HSA-156907
R-HSA-72764	Eukaryotic Translation Termination	4	94	0.00823117	0.0103029	0.0806943	3	5	0.000396	9606	Homo sapiens	Q02878;P30050;P05388;P62424	Q02878;P30050;P05388;P62424	R-HSA-141671;R-HSA-141691;R-HSA-141673
R-HSA-2408557	Selenocysteine synthesis	4	94	0.00823117	0.0103029	0.0806943	2	7	0.000554	9606	Homo sapiens	Q02878;P30050;P05388;P62424	Q02878;P30050;P05388;P62424	R-HSA-2408529;R-HSA-5333615
R-HSA-156842	Eukaryotic Translation Elongation	4	95	0.00831874	0.0106765	0.0806943	4	9	0.000713	9606	Homo sapiens	Q02878;P30050;P05388;P62424	Q02878;P30050;P05388;P62424	R-HSA-156915;R-HSA-156912;R-HSA-156923;R-HSA-156907
R-HSA-975956	Nonsense Mediated Decay (NMD) independent of the Exon Junction Complex (EJC)	4	96	0.0084063	0.0110587	0.0806943	1	1	7.92e-05	9606	Homo sapiens	Q02878;P30050;P05388;P62424	Q02878;P30050;P05388;P62424	R-HSA-927789
R-HSA-9679506	SARS-CoV Infections	4	97	0.00849387	0.0114497	0.0806943	4	139	0.0110055	9606	Homo sapiens	P05556;Q14697;P27824;P14314	P05556;Q14697;P27824;P14314	R-HSA-9686790;R-HSA-9683663;R-HSA-9679740;R-HSA-9683772
R-HSA-163210	Formation of ATP by chemiosmotic coupling	2	18	0.00157618	0.0115277	0.0806943	3	3	0.000238	9606	Homo sapiens	O75964;P24539	O75964;P24539	R-HSA-164834;R-HSA-164832;R-HSA-164840
R-HSA-446353	Cell-extracellular matrix interactions	2	18	0.00157618	0.0115277	0.0806943	2	10	0.000792	9606	Homo sapiens	P05556;P21333	P05556;P21333	R-HSA-432897;R-HSA-430347
R-HSA-75153	Apoptotic execution phase	3	52	0.00455341	0.0115982	0.0811872	6	57	0.00451306	9606	Homo sapiens	P51572;P20700;P08670	P51572;P20700;P08670	R-HSA-264871;R-HSA-351894;R-HSA-351948;R-HSA-350319;R-HSA-350318;R-HSA-201628
R-HSA-9612973	Autophagy	5	152	0.01331	0.0120068	0.0840479	31	108	0.00855107	9606	Homo sapiens	Q9NS69;P07900;O60664;P08670;P21796	Q9NS69;P07900;O60664;P08670;P21796	R-HSA-9646354;R-HSA-9626256;R-HSA-9646679;R-HSA-9613530;R-HSA-9631065;R-HSA-9624158;R-HSA-9631068;R-HSA-9646685;R-HSA-5205663;R-HSA-9626242;R-HSA-5205661;R-HSA-9646347;R-HSA-9613513;R-HSA-5205649;R-HSA-9626060;R-HSA-9626253;R-HSA-9626039;R-HSA-5205673;R-HSA-9626235;R-HSA-9622840;R-HSA-9613565;R-HSA-9613666;R-HSA-9626276;R-HSA-9625188;R-HSA-9620197;R-HSA-9613352;R-HSA-9615721;R-HSA-5205682;R-HSA-9…
R-HSA-8978934	Metabolism of cofactors	2	19	0.00166375	0.0127704	0.0893925	4	19	0.00150435	9606	Homo sapiens	P07900;O75874	P07900;O75874	R-HSA-389540;R-HSA-1497796;R-HSA-389550;R-HSA-1497784
R-HSA-3000480	Scavenging by Class A Receptors	2	19	0.00166375	0.0127704	0.0893925	2	10	0.000792	9606	Homo sapiens	P14625;P27797	P14625;P27797	R-HSA-2173778;R-HSA-2507854
R-HSA-192823	Viral mRNA Translation	4	101	0.00884413	0.0131023	0.0917164	2	2	0.000158	9606	Homo sapiens	Q02878;P30050;P05388;P62424	Q02878;P30050;P05388;P62424	R-HSA-192704;R-HSA-192841
R-HSA-71406	Pyruvate metabolism and Citric Acid (TCA) cycle	3	55	0.00481611	0.0134639	0.0942472	7	36	0.00285036	9606	Homo sapiens	Q99798;P21796;P09622	Q99798;P21796;P09622	R-HSA-71397;R-HSA-71401;R-HSA-203946;R-HSA-450975;R-HSA-204169;R-HSA-70971;R-HSA-9012374
R-HSA-9633012	Response of EIF2AK4 (GCN2) to amino acid deficiency	4	102	0.0089317	0.013538	0.0947662	4	16	0.00126683	9606	Homo sapiens	Q02878;P30050;P05388;P62424	Q02878;P30050;P05388;P62424	R-HSA-9633008;R-HSA-9633742;R-HSA-9634669;R-HSA-9633005
R-HSA-5627123	RHO GTPases activate PAKs	2	21	0.00183888	0.0154217	0.0983335	3	15	0.00118765	9606	Homo sapiens	Q14247;P21333	Q14247;P21333	R-HSA-5669250;R-HSA-442832;R-HSA-5669240
R-HSA-5205685	PINK1-PRKN Mediated Mitophagy	2	22	0.00192644	0.0168283	0.0983335	5	8	0.000633	9606	Homo sapiens	Q9NS69;P21796	Q9NS69;P21796	R-HSA-5205663;R-HSA-5205661;R-HSA-5205673;R-HSA-5205682;R-HSA-5205649
R-HSA-8863678	Neurodegenerative Diseases	2	22	0.00192644	0.0168283	0.0983335	4	22	0.00174188	9606	Homo sapiens	P17655;P20700	P17655;P20700	R-HSA-8868134;R-HSA-8868340;R-HSA-8863012;R-HSA-8863008
R-HSA-8862803	Deregulated CDK5 triggers multiple neurodegenerative pathways in Alzheimer's disease models	2	22	0.00192644	0.0168283	0.0983335	4	22	0.00174188	9606	Homo sapiens	P17655;P20700	P17655;P20700	R-HSA-8868134;R-HSA-8868340;R-HSA-8863012;R-HSA-8863008
R-HSA-71403	Citric acid cycle (TCA cycle)	2	22	0.00192644	0.0168283	0.0983335	3	17	0.001346	9606	Homo sapiens	Q99798;P09622	Q99798;P09622	R-HSA-71401;R-HSA-450975;R-HSA-70971
R-HSA-9678108	SARS-CoV-1 Infection	3	60	0.00525394	0.0169329	0.0983335	3	108	0.00855107	9606	Homo sapiens	Q14697;P27824;P14314	Q14697;P27824;P14314	R-HSA-9686790;R-HSA-9683663;R-HSA-9683772
R-HSA-9609507	Protein localization	5	166	0.0145359	0.0169354	0.0983335	6	53	0.00419636	9606	Homo sapiens	Q9NS69;Q99798;O75874;P51659;P21796	Q9NS69;Q99798;O75874;P51659;P21796	R-HSA-9033530;R-HSA-1268022;R-HSA-9033233;R-HSA-1268025;R-HSA-9033235;R-HSA-9033236
R-HSA-9645722	Defective Intrinsic Pathway for Apoptosis Due to p14ARF Loss of Function	1	2	0.000175	0.0177063	0.0983335	1	1	7.92e-05	9606	Homo sapiens	Q07021	Q07021	R-HSA-9645766
R-HSA-5619049	Defective SLC40A1 causes hemochromatosis 4 (HFE4) (macrophages)	1	2	0.000175	0.0177063	0.0983335	1	1	7.92e-05	9606	Homo sapiens	P00450	P00450	R-HSA-5655733
R-HSA-5619060	Defective CP causes aceruloplasminemia (ACERULOP)	1	2	0.000175	0.0177063	0.0983335	1	1	7.92e-05	9606	Homo sapiens	P00450	P00450	R-HSA-5621402
R-HSA-71737	Pyrophosphate hydrolysis	1	2	0.000175	0.0177063	0.0983335	1	2	0.000158	9606	Homo sapiens	Q9H2U2	Q9H2U2	R-HSA-449937
R-HSA-5620922	BBSome-mediated cargo-targeting to cilium	2	23	0.00201401	0.0182875	0.0983335	1	5	0.000396	9606	Homo sapiens	P17987;P78371	P17987;P78371	R-HSA-5624125
R-HSA-71387	Metabolism of carbohydrates	7	300	0.0262697	0.018303	0.0983335	10	236	0.0186857	9606	Homo sapiens	P06733;P18669;P14618;P00558;P04075;Q01813	P06733;P18669;P14618-2;P14618-1;P00558;P04075;Q01813	R-HSA-70467;R-HSA-71445;R-HSA-71495;R-HSA-71654;R-HSA-71670;R-HSA-70486;R-HSA-71496;R-HSA-71850;R-HSA-71660;R-HSA-70494
R-HSA-71291	Metabolism of amino acids and derivatives	8	376	0.0329247	0.0196667	0.0983335	12	247	0.0195566	9606	Homo sapiens	Q02878;P31327;P07814;P30050;P49419;P05388;P62424;P09622	Q02878;P31327;P07814;P30050;P49419;P05388;P62424;P09622	R-HSA-5694018;R-HSA-6797955;R-HSA-2408529;R-HSA-2408546;R-HSA-5693153;R-HSA-70713;R-HSA-70555;R-HSA-5693148;R-HSA-6792572;R-HSA-71037;R-HSA-70941;R-HSA-5333615
R-HSA-379716	Cytosolic tRNA aminoacylation	2	24	0.00210158	0.0197982	0.0989911	10	21	0.00166271	9606	Homo sapiens	P07814;P49588	P07814;P49588	R-HSA-379893;R-HSA-379861;R-HSA-379974;R-HSA-379982;R-HSA-379865;R-HSA-379993;R-HSA-380008;R-HSA-379864;R-HSA-379867;R-HSA-379994
R-HSA-373755	Semaphorin interactions	3	64	0.0056042	0.0200352	0.100176	4	40	0.00316706	9606	Homo sapiens	P05556;P07900;Q9Y490	P05556;P07900;Q9Y490	R-HSA-399936;R-HSA-434990;R-HSA-419644;R-HSA-419645
R-HSA-1268020	Mitochondrial protein import	3	65	0.00569177	0.0208565	0.104282	2	14	0.00110847	9606	Homo sapiens	Q9NS69;Q99798;P21796	Q9NS69;Q99798;P21796	R-HSA-1268022;R-HSA-1268025
R-HSA-927802	Nonsense-Mediated Decay (NMD)	4	117	0.0102452	0.0212014	0.106007	5	6	0.000475	9606	Homo sapiens	Q02878;P30050;P05388;P62424	Q02878;P30050;P05388;P62424	R-HSA-927836;R-HSA-927789;R-HSA-927832;R-HSA-927813;R-HSA-927889
R-HSA-975957	Nonsense Mediated Decay (NMD) enhanced by the Exon Junction Complex (EJC)	4	117	0.0102452	0.0212014	0.106007	4	5	0.000396	9606	Homo sapiens	Q02878;P30050;P05388;P62424	Q02878;P30050;P05388;P62424	R-HSA-927836;R-HSA-927832;R-HSA-927813;R-HSA-927889
R-HSA-389960	Formation of tubulin folding intermediates by CCT/TriC	2	26	0.00227671	0.0229702	0.106654	2	2	0.000158	9606	Homo sapiens	P17987;P78371	P17987;P78371	R-HSA-389954;R-HSA-389961
R-HSA-6803529	FGFR2 alternative splicing	2	26	0.00227671	0.0229702	0.106654	3	4	0.000317	9606	Homo sapiens	P09651;P26599	P09651;P26599	R-HSA-6803523;R-HSA-6803838;R-HSA-6803836
R-HSA-109581	Apoptosis	5	180	0.0157618	0.0230556	0.106654	10	141	0.0111639	9606	Homo sapiens	Q07021;P51572;P20700;P08670;P63104	Q07021;P51572;P20700;P08670;P63104	R-HSA-139906;R-HSA-264871;R-HSA-351894;R-HSA-351948;R-HSA-139899;R-HSA-350319;R-HSA-350318;R-HSA-9645694;R-HSA-9645692;R-HSA-201628
R-HSA-5357801	Programmed Cell Death	5	185	0.0161996	0.0255481	0.106654	10	154	0.0121932	9606	Homo sapiens	Q07021;P51572;P20700;P08670;P63104	Q07021;P51572;P20700;P08670;P63104	R-HSA-139906;R-HSA-264871;R-HSA-351894;R-HSA-351948;R-HSA-139899;R-HSA-350319;R-HSA-350318;R-HSA-9645694;R-HSA-9645692;R-HSA-201628
R-HSA-389957	Prefoldin mediated transfer of substrate to CCT/TriC	2	28	0.00245184	0.0263364	0.106654	1	2	0.000158	9606	Homo sapiens	P17987;P78371	P17987;P78371	R-HSA-389970
R-HSA-352238	Breakdown of the nuclear lamina	1	3	0.000263	0.0264427	0.106654	1	3	0.000238	9606	Homo sapiens	P20700	P20700	R-HSA-264871
R-HSA-9020265	Biosynthesis of aspirin-triggered D-series resolvins	1	3	0.000263	0.0264427	0.106654	2	7	0.000554	9606	Homo sapiens	P09960	P09960	R-HSA-9020252;R-HSA-9020270
R-HSA-77305	Beta oxidation of palmitoyl-CoA to myristoyl-CoA	1	3	0.000263	0.0264427	0.106654	1	4	0.000317	9606	Homo sapiens	P49748	P49748	R-HSA-77299
R-HSA-1280215	Cytokine Signaling in Immune system	15	981	0.0859019	0.0278866	0.106654	26	735	0.0581948	9606	Homo sapiens	P05556;P07900;P14625;P22626;P17987;P20700;P14174;P08670;P04083;P27824;P63104;P05388;P21333;P60842;Q9Y490	P05556;P07900;P14625;P22626;P17987;P20700;P14174;P08670;P04083;P27824;P63104;P05388;P21333;P60842;Q9Y490	R-HSA-6785895;R-HSA-5672980;R-HSA-5672978;R-HSA-8950732;R-HSA-914182;R-HSA-8950342;R-HSA-9657603;R-HSA-8950681;R-HSA-8950362;R-HSA-9657606;R-HSA-5672972;R-HSA-5672973;R-HSA-9657608;R-HSA-8950740;R-HSA-8950292;R-HSA-6788346;R-HSA-1678842;R-HSA-8985123;R-HSA-9657599;R-HSA-6790038;R-HSA-8950718;R-HSA-8950398;R-HSA-912757;R-HSA-8950322;R-HSA-8950387;R-HSA-6790041
R-HSA-5205647	Mitophagy	2	29	0.0025394	0.0280899	0.106654	5	15	0.00118765	9606	Homo sapiens	Q9NS69;P21796	Q9NS69;P21796	R-HSA-5205663;R-HSA-5205661;R-HSA-5205673;R-HSA-5205682;R-HSA-5205649
R-HSA-168256	Immune System	30	2398	0.209982	0.0281222	0.106654	61	1598	0.126524	9606	Homo sapiens	P50395;Q14764;Q9HC84;P07900;P14618;P30041;P14314;P17987;P04083;P78371;P27824;P63104;Q9Y490;P05556;P51572;O75874;P14625;Q08211;P22626;P18669;P20700;P14174;P08670;P09960;P04075;P05388;P27797;P60842;P10909;P21333	P50395;Q14764;Q9HC84;P07900;P14618;P30041;P14314;P17987;P04083;P78371;P27824;P63104;Q9Y490;P05556;P51572;O75874;P14625;Q08211;P22626;P18669;P20700;P14174;P08670;P09960;P04075;P05388;P27797;P60842;P10909;P21333	R-HSA-6785895;R-HSA-8858500;R-HSA-914182;R-HSA-2130478;R-HSA-173709;R-HSA-9657603;R-HSA-8950681;R-HSA-9604480;R-HSA-9657606;R-HSA-173723;R-HSA-173720;R-HSA-9657608;R-HSA-8950292;R-HSA-6788346;R-HSA-198941;R-HSA-173725;R-HSA-8951595;R-HSA-8985123;R-HSA-8863914;R-HSA-8950718;R-HSA-419644;R-HSA-8950322;R-HSA-419645;R-HSA-5672980;R-HSA-8951499;R-HSA-5672978;R-HSA-8951500;R-HSA-8950732;R-HSA-392513;R-…
R-HSA-114608	Platelet degranulation	4	128	0.0112084	0.0282263	0.106654	2	11	0.000871	9606	Homo sapiens	P04075;P21333;P10909;Q9Y490	P04075;P21333;P10909;Q9Y490	R-HSA-482772;R-HSA-481007
R-HSA-2173782	Binding and Uptake of Ligands by Scavenger Receptors	4	129	0.011296	0.0289259	0.106654	4	33	0.00261283	9606	Homo sapiens	P07900;P14625;Q9Y4L1;P27797	P07900;P14625;Q9Y4L1;P27797	R-HSA-2173778;R-HSA-2247514;R-HSA-2507854;R-HSA-2197645
R-HSA-499943	Interconversion of nucleotide di- and triphosphates	2	30	0.00262697	0.0298891	0.106654	7	33	0.00261283	9606	Homo sapiens	P15531;P30085	P15531;P30085	R-HSA-75125;R-HSA-482621;R-HSA-6806877;R-HSA-482619;R-HSA-110141;R-HSA-73548;R-HSA-74220
R-HSA-8949613	Cristae formation	2	31	0.00271454	0.031733	0.106654	1	2	0.000158	9606	Homo sapiens	O75964;P24539	O75964;P24539	R-HSA-8949580
R-HSA-70268	Pyruvate metabolism	2	31	0.00271454	0.031733	0.106654	4	15	0.00118765	9606	Homo sapiens	P21796;P09622	P21796;P09622	R-HSA-71397;R-HSA-203946;R-HSA-204169;R-HSA-9012374
R-HSA-76005	Response to elevated platelet cytosolic Ca2+	4	133	0.0116462	0.0318271	0.106654	2	14	0.00110847	9606	Homo sapiens	P04075;P21333;P10909;Q9Y490	P04075;P21333;P10909;Q9Y490	R-HSA-482772;R-HSA-481007
R-HSA-9665230	Drug resistance in ERBB2 KD mutants	1	4	0.00035	0.0351022	0.106654	8	8	0.000633	9606	Homo sapiens	P07900	P07900	R-HSA-9665315;R-HSA-9665232;R-HSA-9665280;R-HSA-9665286;R-HSA-9665284;R-HSA-9665304;R-HSA-9665311;R-HSA-9665278
R-HSA-9652282	Drug-mediated inhibition of ERBB2 signaling	1	4	0.00035	0.0351022	0.106654	3	3	0.000238	9606	Homo sapiens	P07900	P07900	R-HSA-9652277;R-HSA-9652264;R-HSA-9665726
R-HSA-209563	Axonal growth stimulation	1	4	0.00035	0.0351022	0.106654	2	2	0.000158	9606	Homo sapiens	P52565	P52565	R-HSA-193668;R-HSA-193646
R-HSA-9665244	Resistance of ERBB2 KD mutants to sapitinib	1	4	0.00035	0.0351022	0.106654	1	1	7.92e-05	9606	Homo sapiens	P07900	P07900	R-HSA-9665304
R-HSA-9665737	Drug resistance in ERBB2 TMD/JMD mutants	1	4	0.00035	0.0351022	0.106654	1	1	7.92e-05	9606	Homo sapiens	P07900	P07900	R-HSA-9665708
R-HSA-9665250	Resistance of ERBB2 KD mutants to AEE788	1	4	0.00035	0.0351022	0.106654	1	1	7.92e-05	9606	Homo sapiens	P07900	P07900	R-HSA-9665278
R-HSA-9665249	Resistance of ERBB2 KD mutants to afatinib	1	4	0.00035	0.0351022	0.106654	1	1	7.92e-05	9606	Homo sapiens	P07900	P07900	R-HSA-9665311
R-HSA-9665251	Resistance of ERBB2 KD mutants to lapatinib	1	4	0.00035	0.0351022	0.106654	1	1	7.92e-05	9606	Homo sapiens	P07900	P07900	R-HSA-9665284
R-HSA-9665246	Resistance of ERBB2 KD mutants to neratinib	1	4	0.00035	0.0351022	0.106654	1	1	7.92e-05	9606	Homo sapiens	P07900	P07900	R-HSA-9665286
R-HSA-9665247	Resistance of ERBB2 KD mutants to osimertinib	1	4	0.00035	0.0351022	0.106654	1	1	7.92e-05	9606	Homo sapiens	P07900	P07900	R-HSA-9665280
R-HSA-9665245	Resistance of ERBB2 KD mutants to tesevatinib	1	4	0.00035	0.0351022	0.106654	1	1	7.92e-05	9606	Homo sapiens	P07900	P07900	R-HSA-9665315
R-HSA-9665233	Resistance of ERBB2 KD mutants to trastuzumab	1	4	0.00035	0.0351022	0.106654	1	1	7.92e-05	9606	Homo sapiens	P07900	P07900	R-HSA-9665232
R-HSA-446343	Localization of the PINCH-ILK-PARVIN complex to focal adhesions	1	4	0.00035	0.0351022	0.106654	1	2	0.000158	9606	Homo sapiens	P05556	P05556	R-HSA-432897
R-HSA-9018681	Biosynthesis of protectins	1	4	0.00035	0.0351022	0.106654	2	5	0.000396	9606	Homo sapiens	P09960	P09960	R-HSA-9024890;R-HSA-9020257
R-HSA-6783984	Glycine degradation	1	4	0.00035	0.0351022	0.106654	1	3	0.000238	9606	Homo sapiens	P09622	P09622	R-HSA-5694018
R-HSA-9018676	Biosynthesis of D-series resolvins	1	4	0.00035	0.0351022	0.106654	2	8	0.000633	9606	Homo sapiens	P09960	P09960	R-HSA-9020253;R-HSA-9020258
R-HSA-9023661	Biosynthesis of E-series 18(R)-resolvins	1	4	0.00035	0.0351022	0.106654	1	5	0.000396	9606	Homo sapiens	P09960	P09960	R-HSA-9018877
R-HSA-389958	Cooperation of Prefoldin and TriC/CCT in actin and tubulin folding	2	33	0.00288967	0.0355513	0.106654	5	6	0.000475	9606	Homo sapiens	P17987;P78371	P17987;P78371	R-HSA-390453;R-HSA-389970;R-HSA-389954;R-HSA-389961;R-HSA-390459
R-HSA-9615710	Late endosomal microautophagy	2	34	0.00297723	0.0375239	0.112572	3	3	0.000238	9606	Homo sapiens	O60664;P08670	O60664;P08670	R-HSA-9631065;R-HSA-9615721;R-HSA-9631068
R-HSA-397014	Muscle contraction	5	207	0.0181261	0.0385406	0.115622	10	41	0.00324624	9606	Homo sapiens	Q9NYL9;Q12797;P08670;P04083;Q9Y490	Q9NYL9;Q12797;P08670;P04083;Q9Y490	R-HSA-390597;R-HSA-445700;R-HSA-390598;R-HSA-390593;R-HSA-445699;R-HSA-390595;R-HSA-2855020;R-HSA-5263628;R-HSA-445704;R-HSA-445705
R-HSA-390522	Striated Muscle Contraction	2	36	0.00315236	0.0415916	0.124775	4	4	0.000317	9606	Homo sapiens	Q9NYL9;P08670	Q9NYL9;P08670	R-HSA-390597;R-HSA-390598;R-HSA-390593;R-HSA-390595
R-HSA-8869496	TFAP2A acts as a transcriptional repressor during retinoic acid induced cell differentiation	1	5	0.000438	0.0436853	0.131056	7	7	0.000554	9606	Homo sapiens	P06748	P06748	R-HSA-8869543;R-HSA-8869558;R-HSA-8869542;R-HSA-8869568;R-HSA-8869566;R-HSA-8869549;R-HSA-8869560
R-HSA-8875513	MET interacts with TNS proteins	1	5	0.000438	0.0436853	0.131056	1	2	0.000158	9606	Homo sapiens	P05556	P05556	R-HSA-8875531
R-HSA-192814	vRNA Synthesis	1	5	0.000438	0.0436853	0.131056	1	2	0.000158	9606	Homo sapiens	P09874	P09874	R-HSA-192916
R-HSA-9018896	Biosynthesis of E-series 18(S)-resolvins	1	5	0.000438	0.0436853	0.131056	1	6	0.000475	9606	Homo sapiens	P09960	P09960	R-HSA-9018862
R-HSA-5628897	TP53 Regulates Metabolic Genes	3	88	0.00770578	0.0447671	0.134301	3	34	0.002692	9606	Homo sapiens	P13073;P63104;P20674	P13073;P63104;P20674	R-HSA-5632738;R-HSA-5632732;R-HSA-163214
R-HSA-390471	Association of TriC/CCT with target proteins during biosynthesis	2	39	0.00341506	0.0479865	0.14396	2	2	0.000158	9606	Homo sapiens	P17987;P78371	P17987;P78371	R-HSA-390470;R-HSA-391266
R-HSA-445355	Smooth Muscle Contraction	2	39	0.00341506	0.0479865	0.14396	5	11	0.000871	9606	Homo sapiens	P04083;Q9Y490	P04083;Q9Y490	R-HSA-445700;R-HSA-445699;R-HSA-5263628;R-HSA-445704;R-HSA-445705
R-HSA-9637690	Response of Mtb to phagocytosis	2	39	0.00341506	0.0479865	0.14396	2	29	0.00229612	9606	Homo sapiens	P06733;P00558	P06733;P00558	R-HSA-9636658;R-HSA-9636669
R-HSA-983170	Antigen Presentation: Folding, assembly and peptide loading of class I MHC	3	93	0.00814361	0.0512095	0.153629	7	16	0.00126683	9606	Homo sapiens	P51572;P27824;P27797	P51572;P27824;P27797	R-HSA-983148;R-HSA-8951499;R-HSA-983146;R-HSA-983145;R-HSA-983161;R-HSA-983142;R-HSA-983138
R-HSA-1566977	Fibronectin matrix formation	1	6	0.000525	0.0521929	0.156579	2	3	0.000238	9606	Homo sapiens	P05556	P05556	R-HSA-202723;R-HSA-2327746
R-HSA-192905	vRNP Assembly	1	6	0.000525	0.0521929	0.156579	1	2	0.000158	9606	Homo sapiens	P07900	P07900	R-HSA-192830
R-HSA-9018679	Biosynthesis of EPA-derived SPMs	1	6	0.000525	0.0521929	0.156579	2	12	0.00095	9606	Homo sapiens	P09960	P09960	R-HSA-9018877;R-HSA-9018862
R-HSA-6798163	Choline catabolism	1	6	0.000525	0.0521929	0.156579	1	6	0.000475	9606	Homo sapiens	P49419	P49419	R-HSA-6797955
R-HSA-6814122	Cooperation of PDCL (PhLP1) and TRiC/CCT in G-protein beta folding	2	42	0.00367776	0.0547134	0.16414	8	11	0.000871	9606	Homo sapiens	P17987;P78371	P17987;P78371	R-HSA-6814119;R-HSA-8850534;R-HSA-8850529;R-HSA-8850527;R-HSA-6814124;R-HSA-8850539;R-HSA-6814121;R-HSA-6814120
R-HSA-446203	Asparagine N-linked glycosylation	6	305	0.0267075	0.0561693	0.168508	22	133	0.0105305	9606	Homo sapiens	Q14697;P04844;P49755;P27824;P14314;P27797	Q14697;P04844;P49755;P27824;P14314;P27797	R-HSA-6807877;R-HSA-6807875;R-HSA-5694418;R-HSA-203973;R-HSA-5694417;R-HSA-446209;R-HSA-6809006;R-HSA-5694527;R-HSA-204008;R-HSA-6809003;R-HSA-5694522;R-HSA-535717;R-HSA-5694439;R-HSA-548890;R-HSA-532667;R-HSA-6809011;R-HSA-6809010;R-HSA-5694446;R-HSA-901047;R-HSA-5694410;R-HSA-5694441;R-HSA-5694409
R-HSA-9646399	Aggrephagy	2	44	0.00385289	0.0593717	0.17096	4	15	0.00118765	9606	Homo sapiens	P07900;P08670	P07900;P08670	R-HSA-9646354;R-HSA-9646679;R-HSA-9646347;R-HSA-9646685
R-HSA-3134963	DEx/H-box helicases activate type I IFN and inflammatory cytokines production	1	7	0.000613	0.0606255	0.17096	3	5	0.000396	9606	Homo sapiens	Q08211	Q08211	R-HSA-9604480;R-HSA-3134954;R-HSA-3134953
R-HSA-5336415	Uptake and function of diphtheria toxin	1	7	0.000613	0.0606255	0.17096	1	5	0.000396	9606	Homo sapiens	P07900	P07900	R-HSA-5336420
R-HSA-9033500	TYSND1 cleaves peroxisomal proteins	1	7	0.000613	0.0606255	0.17096	1	7	0.000554	9606	Homo sapiens	P51659	P51659	R-HSA-9033530
R-HSA-168249	Innate Immune System	16	1187	0.10394	0.0620331	0.17096	19	662	0.0524149	9606	Homo sapiens	P50395;Q14764;Q9HC84;P07900;P14618;O75874;P14625;P30041;P14314;Q08211;P18669;P14174;P78371;P09960;P04075;P10909	P50395;Q14764;Q9HC84;P07900;P14618;O75874;P14625;P30041;P14314;Q08211;P18669;P14174;P78371;P09960;P04075;P10909	R-HSA-8858500;R-HSA-8852580;R-HSA-3134954;R-HSA-3134953;R-HSA-173709;R-HSA-9604480;R-HSA-1678923;R-HSA-879358;R-HSA-6810643;R-HSA-6800434;R-HSA-6798751;R-HSA-173723;R-HSA-1678944;R-HSA-419644;R-HSA-173720;R-HSA-6798748;R-HSA-419645;R-HSA-6798745;R-HSA-173725
R-HSA-9010553	Regulation of expression of SLITs and ROBOs	4	172	0.0150613	0.068826	0.17096	2	19	0.00150435	9606	Homo sapiens	Q02878;P30050;P05388;P62424	Q02878;P30050;P05388;P62424	R-HSA-9014652;R-HSA-9014610
R-HSA-166665	Terminal pathway of complement	1	8	0.000701	0.0689838	0.17096	4	5	0.000396	9606	Homo sapiens	P10909	P10909	R-HSA-173723;R-HSA-173720;R-HSA-173725;R-HSA-173709
R-HSA-110362	POLB-Dependent Long Patch Base Excision Repair	1	8	0.000701	0.0689838	0.17096	5	10	0.000792	9606	Homo sapiens	P09874	P09874	R-HSA-5651828;R-HSA-5649873;R-HSA-5651739;R-HSA-5651723;R-HSA-5649883
R-HSA-163765	ChREBP activates metabolic gene expression	1	8	0.000701	0.0689838	0.17096	1	6	0.000475	9606	Homo sapiens	P49327	P49327	R-HSA-163733
R-HSA-72203	Processing of Capped Intron-Containing Pre-mRNA	5	245	0.0214536	0.0691242	0.17096	10	32	0.00253365	9606	Homo sapiens	P22626;E1BV94;P09651;P26599;Q08211	P22626;Q15007;P09651;P26599;Q08211	R-HSA-72160;R-HSA-72130;R-HSA-72103;R-HSA-156661;R-HSA-72139;R-HSA-72107;R-HSA-72124;R-HSA-72143;R-HSA-72127;R-HSA-72095
R-HSA-5620920	Cargo trafficking to the periciliary membrane	2	51	0.00446585	0.0766741	0.17096	1	27	0.00213777	9606	Homo sapiens	P17987;P78371	P17987;P78371	R-HSA-5624125
R-HSA-8978868	Fatty acid metabolism	4	179	0.0156743	0.077115	0.17096	11	189	0.0149644	9606	Homo sapiens	P49327;P09960;P51659;P49748	P49327;P09960;P51659;P49748	R-HSA-75872;R-HSA-77299;R-HSA-2066780;R-HSA-5655955;R-HSA-2066778;R-HSA-389986;R-HSA-390252;R-HSA-266072;R-HSA-163756;R-HSA-390251;R-HSA-389995
R-HSA-9613354	Lipophagy	1	9	0.000788	0.0772685	0.17096	5	5	0.000396	9606	Homo sapiens	O60664	O60664	R-HSA-9613666;R-HSA-9613530;R-HSA-9613352;R-HSA-9613513;R-HSA-9613565
R-HSA-444473	Formyl peptide receptors bind formyl peptides and many other ligands	1	9	0.000788	0.0772685	0.17096	2	3	0.000238	9606	Homo sapiens	P04083	P04083	R-HSA-444476;R-HSA-391913
R-HSA-389887	Beta-oxidation of pristanoyl-CoA	1	9	0.000788	0.0772685	0.17096	2	10	0.000792	9606	Homo sapiens	P51659	P51659	R-HSA-389986;R-HSA-389995
R-HSA-447041	CHL1 interactions	1	9	0.000788	0.0772685	0.17096	1	5	0.000396	9606	Homo sapiens	P05556	P05556	R-HSA-445088
R-HSA-9029558	NR1H2 & NR1H3 regulate gene expression linked to lipogenesis	1	9	0.000788	0.0772685	0.17096	1	8	0.000633	9606	Homo sapiens	P49327	P49327	R-HSA-9605063
R-HSA-72163	mRNA Splicing - Major Pathway	4	180	0.0157618	0.0783386	0.17096	8	9	0.000713	9606	Homo sapiens	P22626;P09651;P26599;Q08211	P22626;P09651;P26599;Q08211	R-HSA-72160;R-HSA-72130;R-HSA-156661;R-HSA-72139;R-HSA-72107;R-HSA-72124;R-HSA-72143;R-HSA-72127
R-HSA-109606	Intrinsic Pathway for Apoptosis	2	53	0.00464098	0.0818788	0.17096	4	62	0.00490895	9606	Homo sapiens	Q07021;P63104	Q07021;P63104	R-HSA-139906;R-HSA-139899;R-HSA-9645694;R-HSA-9645692
R-HSA-6791226	Major pathway of rRNA processing in the nucleolus and cytosol	4	183	0.0160245	0.0820679	0.17096	1	7	0.000554	9606	Homo sapiens	Q02878;P30050;P05388;P62424	Q02878;P30050;P05388;P62424	R-HSA-6791218
R-HSA-5685939	HDR through MMEJ (alt-NHEJ)	1	10	0.000876	0.0854802	0.17096	3	8	0.000633	9606	Homo sapiens	P09874	P09874	R-HSA-5687653;R-HSA-5687484;R-HSA-5687640
R-HSA-1474151	Tetrahydrobiopterin (BH4) synthesis, recycling, salvage and regulation	1	10	0.000876	0.0854802	0.17096	2	10	0.000792	9606	Homo sapiens	P07900	P07900	R-HSA-1497796;R-HSA-1497784
R-HSA-399997	Acetylcholine regulates insulin secretion	1	10	0.000876	0.0854802	0.17096	1	7	0.000554	9606	Homo sapiens	P29966	P29966	R-HSA-399978
R-HSA-70635	Urea cycle	1	10	0.000876	0.0854802	0.17096	1	8	0.000633	9606	Homo sapiens	P31327	P31327	R-HSA-70555
R-HSA-8983711	OAS antiviral response	1	10	0.000876	0.0854802	0.17096	1	15	0.00118765	9606	Homo sapiens	P21333	P21333	R-HSA-8985123
R-HSA-194315	Signaling by Rho GTPases	7	426	0.037303	0.087423	0.174846	9	117	0.00926366	9606	Homo sapiens	P05556;P50395;P52565;Q14247;P63104;Q86UP2;P21333	P05556;P50395;P52565;Q14247;P63104;Q86UP2;P21333	R-HSA-5625959;R-HSA-194854;R-HSA-5669250;R-HSA-5672083;R-HSA-442832;R-HSA-5666049;R-HSA-195146;R-HSA-75016;R-HSA-5669240
R-HSA-72172	mRNA Splicing	4	188	0.0164623	0.0884758	0.176952	8	14	0.00110847	9606	Homo sapiens	P22626;P09651;P26599;Q08211	P22626;P09651;P26599;Q08211	R-HSA-72160;R-HSA-72130;R-HSA-156661;R-HSA-72139;R-HSA-72107;R-HSA-72124;R-HSA-72143;R-HSA-72127
R-HSA-76002	Platelet activation, signaling and aggregation	5	265	0.0232049	0.0894019	0.178804	27	115	0.0091053	9606	Homo sapiens	P04075;P63104;P21333;P10909;Q9Y490	P04075;P63104;P21333;P10909;Q9Y490	R-HSA-443910;R-HSA-443905;R-HSA-429441;R-HSA-354124;R-HSA-443402;R-HSA-372693;R-HSA-482772;R-HSA-430096;R-HSA-354066;R-HSA-354077;R-HSA-372697;R-HSA-354073;R-HSA-354149;R-HSA-429415;R-HSA-354087;R-HSA-372705;R-HSA-432096;R-HSA-481007;R-HSA-377644;R-HSA-377641;R-HSA-377640;R-HSA-377643;R-HSA-354165;R-HSA-443831;R-HSA-354097;R-HSA-430076;R-HSA-430073
R-HSA-5625970	RHO GTPases activate KTN1	1	11	0.000963	0.0936195	0.185871	2	2	0.000158	9606	Homo sapiens	Q86UP2	Q86UP2	R-HSA-5625959;R-HSA-5672083
R-HSA-203615	eNOS activation	1	11	0.000963	0.0936195	0.185871	8	19	0.00150435	9606	Homo sapiens	P07900	P07900	R-HSA-202129;R-HSA-1497796;R-HSA-202144;R-HSA-1497810;R-HSA-202137;R-HSA-202111;R-HSA-202127;R-HSA-1497784
R-HSA-9013700	NOTCH4 Activation and Transmission of Signal to the Nucleus	1	11	0.000963	0.0936195	0.185871	1	5	0.000396	9606	Homo sapiens	P63104	P63104	R-HSA-9604308
R-HSA-390247	Beta-oxidation of very long chain fatty acids	1	11	0.000963	0.0936195	0.185871	2	11	0.000871	9606	Homo sapiens	P51659	P51659	R-HSA-390252;R-HSA-390251
R-HSA-9020956	Interleukin-27 signaling	1	11	0.000963	0.0936195	0.185871	3	20	0.00158353	9606	Homo sapiens	P27824	P27824	R-HSA-8950398;R-HSA-8950387;R-HSA-8950342
R-HSA-77286	mitochondrial fatty acid beta-oxidation of saturated fatty acids	1	11	0.000963	0.0936195	0.185871	1	29	0.00229612	9606	Homo sapiens	P49748	P49748	R-HSA-77299
R-HSA-196854	Metabolism of vitamins and cofactors	4	192	0.0168126	0.0937723	0.185871	10	185	0.0146477	9606	Homo sapiens	P07900;O75874;P49327;P11586	P07900;O75874;P49327;P11586	R-HSA-389540;R-HSA-199202;R-HSA-1497796;R-HSA-200711;R-HSA-200661;R-HSA-200644;R-HSA-200740;R-HSA-389550;R-HSA-200718;R-HSA-1497784
R-HSA-8868773	rRNA processing in the nucleus and cytosol	4	193	0.0169002	0.0951197	0.185871	1	15	0.00118765	9606	Homo sapiens	Q02878;P30050;P05388;P62424	Q02878;P30050;P05388;P62424	R-HSA-6791218
R-HSA-1643685	Disease	22	1860	0.162872	0.098008	0.185871	122	1399	0.110768	9606	Homo sapiens	P06733;Q7KZF4;Q07021;P05556;P00450;Q9HC84;Q14697;P07900;P06748;O75874;P14314;P17655;Q02878;P20700;P30050;P00558;P27824;P09874;P62424;P05388;P27797;Q9Y490	P06733;Q7KZF4;Q07021;P05556;P00450;Q9HC84;Q14697;P07900;P06748;O75874;P14314;P17655;Q02878;P20700;P30050;P00558;P27824;P09874;P62424;P05388;P27797;Q9Y490	R-HSA-9656211;R-HSA-9656209;R-HSA-180736;R-HSA-1218833;R-HSA-9611158;R-HSA-9656215;R-HSA-9656214;R-HSA-1226014;R-HSA-1226012;R-HSA-1220610;R-HSA-1220611;R-HSA-1248002;R-HSA-1220614;R-HSA-5096537;R-HSA-1220612;R-HSA-1220613;R-HSA-9665412;R-HSA-9611147;R-HSA-5096532;R-HSA-1218824;R-HSA-1169421;R-HSA-9665697;R-HSA-1226016;R-HSA-9665696;R-HSA-9665703;R-HSA-9665702;R-HSA-5336420;R-HSA-192830;R-HSA-966…
R-HSA-72649	Translation initiation complex formation	2	59	0.00516637	0.0981076	0.185871	2	2	0.000158	9606	Homo sapiens	O75821;P60842	O75821;P60842	R-HSA-156808;R-HSA-157849
R-HSA-72702	Ribosomal scanning and start codon recognition	2	59	0.00516637	0.0981076	0.185871	2	2	0.000158	9606	Homo sapiens	O75821;P60842	O75821;P60842	R-HSA-72697;R-HSA-72621
R-HSA-72662	Activation of the mRNA upon binding of the cap-binding complex and eIFs, and subsequent binding to 43S	2	60	0.00525394	0.100895	0.185871	5	6	0.000475	9606	Homo sapiens	O75821;P60842	O75821;P60842	R-HSA-72647;R-HSA-72631;R-HSA-156808;R-HSA-72635;R-HSA-157849
R-HSA-9614399	Regulation of localization of FOXO transcription factors	1	12	0.00105079	0.101687	0.185871	3	5	0.000396	9606	Homo sapiens	P63104	P63104	R-HSA-9614562;R-HSA-9614423;R-HSA-9614564
R-HSA-9634285	Constitutive Signaling by Overexpressed ERBB2	1	12	0.00105079	0.101687	0.185871	4	8	0.000633	9606	Homo sapiens	P07900	P07900	R-HSA-1248694;R-HSA-9652277;R-HSA-9652264;R-HSA-1227964
R-HSA-3371511	HSF1 activation	1	12	0.00105079	0.101687	0.185871	3	7	0.000554	9606	Homo sapiens	P07900	P07900	R-HSA-3371586;R-HSA-5082409;R-HSA-5324632
R-HSA-264870	Caspase-mediated cleavage of cytoskeletal proteins	1	12	0.00105079	0.101687	0.185871	3	10	0.000792	9606	Homo sapiens	P08670	P08670	R-HSA-350319;R-HSA-350318;R-HSA-201628
R-HSA-8984722	Interleukin-35 Signalling	1	12	0.00105079	0.101687	0.185871	2	26	0.00205859	9606	Homo sapiens	P27824	P27824	R-HSA-8950362;R-HSA-8950740
R-HSA-72312	rRNA processing	4	203	0.0177758	0.109092	0.185871	1	21	0.00166271	9606	Homo sapiens	Q02878;P30050;P05388;P62424	Q02878;P30050;P05388;P62424	R-HSA-6791218
R-HSA-1679131	Trafficking and processing of endosomal TLR	1	13	0.00113835	0.109683	0.185871	2	7	0.000554	9606	Homo sapiens	P14625	P14625	R-HSA-1678923;R-HSA-1678944
R-HSA-879415	Advanced glycosylation endproduct receptor signaling	1	13	0.00113835	0.109683	0.185871	1	4	0.000317	9606	Homo sapiens	P14314	P14314	R-HSA-879358
R-HSA-75035	Chk1/Chk2(Cds1) mediated inactivation of Cyclin B:Cdk1 complex	1	13	0.00113835	0.109683	0.185871	1	5	0.000396	9606	Homo sapiens	P63104	P63104	R-HSA-75016
R-HSA-2046106	alpha-linolenic acid (ALA) metabolism	1	13	0.00113835	0.109683	0.185871	2	14	0.00110847	9606	Homo sapiens	P51659	P51659	R-HSA-2066780;R-HSA-2066778
R-HSA-2046104	alpha-linolenic (omega3) and linoleic (omega6) acid metabolism	1	13	0.00113835	0.109683	0.185871	2	22	0.00174188	9606	Homo sapiens	P51659	P51659	R-HSA-2066780;R-HSA-2066778
R-HSA-9033241	Peroxisomal protein import	2	64	0.0056042	0.11226	0.185871	4	26	0.00205859	9606	Homo sapiens	O75874;P51659	O75874;P51659	R-HSA-9033530;R-HSA-9033233;R-HSA-9033235;R-HSA-9033236
R-HSA-3371568	Attenuation phase	1	14	0.00122592	0.117609	0.185871	1	5	0.000396	9606	Homo sapiens	P07900	P07900	R-HSA-5324617
R-HSA-399955	SEMA3A-Plexin repulsion signaling by inhibiting Integrin adhesion	1	14	0.00122592	0.117609	0.185871	1	8	0.000633	9606	Homo sapiens	Q9Y490	Q9Y490	R-HSA-399936
R-HSA-6802952	Signaling by BRAF and RAF fusions	2	66	0.00577934	0.118063	0.185871	5	5	0.000396	9606	Homo sapiens	Q7KZF4;Q9Y490	Q7KZF4;Q9Y490	R-HSA-6802935;R-HSA-6802934;R-HSA-6802933;R-HSA-6802932;R-HSA-6802927
R-HSA-5663205	Infectious disease	14	1116	0.0977233	0.121817	0.185871	21	624	0.0494062	9606	Homo sapiens	P06733;P05556;P07900;Q14697;P06748;P14314;Q02878;P30050;P00558;P27824;P09874;P05388;P27797;P62424	P06733;P05556;P07900;Q14697;P06748;P14314;Q02878;P30050;P00558;P27824;P09874;P05388;P27797;P62424	R-HSA-9610867;R-HSA-9636658;R-HSA-192704;R-HSA-180736;R-HSA-169921;R-HSA-9611158;R-HSA-180710;R-HSA-9609689;R-HSA-192841;R-HSA-9636669;R-HSA-9679740;R-HSA-9683772;R-HSA-5336420;R-HSA-9686790;R-HSA-192916;R-HSA-180725;R-HSA-9611147;R-HSA-180728;R-HSA-192830;R-HSA-9683663;R-HSA-180732
R-HSA-195258	RHO GTPase Effectors	5	295	0.0258319	0.124958	0.185871	7	112	0.00886777	9606	Homo sapiens	P05556;Q14247;P63104;Q86UP2;P21333	P05556;Q14247;P63104;Q86UP2;P21333	R-HSA-5625959;R-HSA-5669250;R-HSA-5672083;R-HSA-442832;R-HSA-5666049;R-HSA-75016;R-HSA-5669240
R-HSA-372708	p130Cas linkage to MAPK signaling for integrins	1	15	0.00131349	0.125466	0.185871	3	3	0.000238	9606	Homo sapiens	Q9Y490	Q9Y490	R-HSA-372693;R-HSA-372705;R-HSA-372697
R-HSA-354194	GRB2:SOS provides linkage to MAPK signaling for Integrins	1	15	0.00131349	0.125466	0.185871	2	2	0.000158	9606	Homo sapiens	Q9Y490	Q9Y490	R-HSA-354165;R-HSA-354087
R-HSA-111447	Activation of BAD and translocation to mitochondria	1	15	0.00131349	0.125466	0.185871	2	5	0.000396	9606	Homo sapiens	P63104	P63104	R-HSA-139906;R-HSA-139899
R-HSA-202131	Metabolism of nitric oxide: NOS3 activation and regulation	1	15	0.00131349	0.125466	0.185871	8	25	0.00197941	9606	Homo sapiens	P07900	P07900	R-HSA-202129;R-HSA-1497796;R-HSA-202144;R-HSA-1497810;R-HSA-202137;R-HSA-202111;R-HSA-202127;R-HSA-1497784
R-HSA-75892	Platelet Adhesion to exposed collagen	1	15	0.00131349	0.125466	0.185871	1	6	0.000475	9606	Homo sapiens	P05556	P05556	R-HSA-114563
R-HSA-189483	Heme degradation	1	15	0.00131349	0.125466	0.185871	1	15	0.00118765	9606	Homo sapiens	P53004	P53004	R-HSA-189384
R-HSA-597592	Post-translational protein modification	17	1419	0.124256	0.127134	0.185871	48	514	0.0406968	9606	Homo sapiens	P00450;Q9HC84;Q14697;P06748;P04844;P14625;P14314;Q86UP2;Q15084;P05060;P09382;P49755;P27824;P45974;P09874;P21796;P27797	P00450;Q9HC84;Q14697;P06748;P04844;P14625;P14314;Q86UP2;Q15084;P05060;P09382;P49755;P27824;P45974;P09874;P21796;P27797	R-HSA-5694487;R-HSA-977228;R-HSA-1964505;R-HSA-5694418;R-HSA-913675;R-HSA-203973;R-HSA-5694417;R-HSA-446209;R-HSA-1964501;R-HSA-6809006;R-HSA-6809003;R-HSA-8853515;R-HSA-914012;R-HSA-548890;R-HSA-6809011;R-HSA-914008;R-HSA-6809010;R-HSA-4086059;R-HSA-914010;R-HSA-914005;R-HSA-914006;R-HSA-5694410;R-HSA-4551768;R-HSA-8853529;R-HSA-5694409;R-HSA-977071;R-HSA-6807877;R-HSA-6807875;R-HSA-8952289;R-HS…
R-HSA-1852241	Organelle biogenesis and maintenance	5	298	0.0260946	0.128833	0.185871	10	86	0.00680918	9606	Homo sapiens	P17987;P07900;O75964;P24539;P78371	P17987;P07900;O75964;P24539;P78371	R-HSA-5626228;R-HSA-8949580;R-HSA-5626227;R-HSA-5624125;R-HSA-5626220;R-HSA-5626223;R-HSA-5626681;R-HSA-5617816;R-HSA-5626699;R-HSA-5638009
R-HSA-376176	Signaling by ROBO receptors	4	218	0.0190893	0.131666	0.185871	2	59	0.00467142	9606	Homo sapiens	Q02878;P30050;P05388;P62424	Q02878;P30050;P05388;P62424	R-HSA-9014652;R-HSA-9014610
R-HSA-5637810	Constitutive Signaling by EGFRvIII	1	16	0.00140105	0.133252	0.185871	18	18	0.00142518	9606	Homo sapiens	P07900	P07900	R-HSA-5637808;R-HSA-1247999;R-HSA-5638137;R-HSA-5637798;R-HSA-5637766;R-HSA-1248002;R-HSA-5637764;R-HSA-5637796;R-HSA-5637765;R-HSA-5637794;R-HSA-5637795;R-HSA-5637792;R-HSA-5637806;R-HSA-1218824;R-HSA-5637770;R-HSA-1248655;R-HSA-5637800;R-HSA-5637801
R-HSA-5637812	Signaling by EGFRvIII in Cancer	1	16	0.00140105	0.133252	0.185871	18	18	0.00142518	9606	Homo sapiens	P07900	P07900	R-HSA-5637808;R-HSA-1247999;R-HSA-5638137;R-HSA-5637798;R-HSA-5637766;R-HSA-1248002;R-HSA-5637764;R-HSA-5637796;R-HSA-5637765;R-HSA-5637794;R-HSA-5637795;R-HSA-5637792;R-HSA-5637806;R-HSA-1218824;R-HSA-5637770;R-HSA-1248655;R-HSA-5637800;R-HSA-5637801
R-HSA-204174	Regulation of pyruvate dehydrogenase (PDH) complex	1	16	0.00140105	0.133252	0.185871	2	4	0.000317	9606	Homo sapiens	P09622	P09622	R-HSA-203946;R-HSA-204169
R-HSA-2559584	Formation of Senescence-Associated Heterochromatin Foci (SAHF)	1	16	0.00140105	0.133252	0.185871	1	2	0.000158	9606	Homo sapiens	P20700	P20700	R-HSA-4647594
R-HSA-399954	Sema3A PAK dependent Axon repulsion	1	16	0.00140105	0.133252	0.185871	2	6	0.000475	9606	Homo sapiens	P07900	P07900	R-HSA-419644;R-HSA-419645
R-HSA-4419969	Depolymerisation of the Nuclear Lamina	1	16	0.00140105	0.133252	0.185871	2	6	0.000475	9606	Homo sapiens	P20700	P20700	R-HSA-5229194;R-HSA-5244669
R-HSA-392517	Rap1 signalling	1	16	0.00140105	0.133252	0.185871	2	7	0.000554	9606	Homo sapiens	P63104	P63104	R-HSA-392513;R-HSA-913993
R-HSA-9665348	Signaling by ERBB2 ECD mutants	1	17	0.00148862	0.14097	0.185871	4	15	0.00118765	9606	Homo sapiens	P07900	P07900	R-HSA-9665412;R-HSA-9665389;R-HSA-9665405;R-HSA-9665388
R-HSA-1810476	RIP-mediated NFkB activation via ZBP1	1	17	0.00148862	0.14097	0.185871	1	4	0.000317	9606	Homo sapiens	Q08211	Q08211	R-HSA-9604480
R-HSA-450604	KSRP (KHSRP) binds and destabilizes mRNA	1	17	0.00148862	0.14097	0.185871	1	5	0.000396	9606	Homo sapiens	P63104	P63104	R-HSA-450620
R-HSA-9018677	Biosynthesis of DHA-derived SPMs	1	17	0.00148862	0.14097	0.185871	6	33	0.00261283	9606	Homo sapiens	P09960	P09960	R-HSA-9024890;R-HSA-9020253;R-HSA-9020252;R-HSA-9020270;R-HSA-9020257;R-HSA-9020258
R-HSA-199220	Vitamin B5 (pantothenate) metabolism	1	17	0.00148862	0.14097	0.185871	1	11	0.000871	9606	Homo sapiens	P49327	P49327	R-HSA-199202
R-HSA-196757	Metabolism of folate and pterines	1	18	0.00157618	0.148621	0.185871	5	28	0.00221694	9606	Homo sapiens	P11586	P11586	R-HSA-200711;R-HSA-200661;R-HSA-200644;R-HSA-200740;R-HSA-200718
R-HSA-111471	Apoptotic factor-mediated response	1	18	0.00157618	0.148621	0.185871	2	28	0.00221694	9606	Homo sapiens	Q07021	Q07021	R-HSA-9645694;R-HSA-9645692
R-HSA-5654738	Signaling by FGFR2	2	78	0.00683012	0.154286	0.185871	3	46	0.00364212	9606	Homo sapiens	P09651;P26599	P09651;P26599	R-HSA-6803523;R-HSA-6803838;R-HSA-6803836
R-HSA-5083625	Defective GALNT3 causes familial hyperphosphatemic tumoral calcinosis (HFTC)	1	19	0.00166375	0.156203	0.185871	1	1	7.92e-05	9606	Homo sapiens	Q9HC84	Q9HC84	R-HSA-5096537
R-HSA-5083636	Defective GALNT12 causes colorectal cancer 1 (CRCS1)	1	19	0.00166375	0.156203	0.185871	1	1	7.92e-05	9606	Homo sapiens	Q9HC84	Q9HC84	R-HSA-5096532
R-HSA-9018678	Biosynthesis of specialized proresolving mediators (SPMs)	1	19	0.00166375	0.156203	0.185871	8	69	0.00546318	9606	Homo sapiens	P09960	P09960	R-HSA-9024890;R-HSA-9018877;R-HSA-9020253;R-HSA-9020252;R-HSA-9020270;R-HSA-9018862;R-HSA-9020257;R-HSA-9020258
R-HSA-416700	Other semaphorin interactions	1	19	0.00166375	0.156203	0.185871	1	9	0.000713	9606	Homo sapiens	P05556	P05556	R-HSA-434990
R-HSA-9009391	Extra-nuclear estrogen signaling	2	80	0.00700525	0.16052	0.185871	2	38	0.00300871	9606	Homo sapiens	P07900;P04792	P07900;P04792	R-HSA-9021072;R-HSA-202127
R-HSA-5637815	Signaling by Ligand-Responsive EGFR Variants in Cancer	1	20	0.00175131	0.163719	0.185871	23	23	0.00182106	9606	Homo sapiens	P07900	P07900	R-HSA-1218833;R-HSA-1225947;R-HSA-1226014;R-HSA-1225950;R-HSA-1225951;R-HSA-1226012;R-HSA-1225949;R-HSA-1220610;R-HSA-1220611;R-HSA-1247842;R-HSA-1247841;R-HSA-1226016;R-HSA-1225952;R-HSA-1220614;R-HSA-1225956;R-HSA-1220612;R-HSA-1247844;R-HSA-1225957;R-HSA-1220613;R-HSA-1218824;R-HSA-1225960;R-HSA-1225961;R-HSA-1169421
R-HSA-1236382	Constitutive Signaling by Ligand-Responsive EGFR Cancer Variants	1	20	0.00175131	0.163719	0.185871	23	23	0.00182106	9606	Homo sapiens	P07900	P07900	R-HSA-1218833;R-HSA-1225947;R-HSA-1226014;R-HSA-1225950;R-HSA-1225951;R-HSA-1226012;R-HSA-1225949;R-HSA-1220610;R-HSA-1220611;R-HSA-1247842;R-HSA-1247841;R-HSA-1226016;R-HSA-1225952;R-HSA-1220614;R-HSA-1225956;R-HSA-1220612;R-HSA-1247844;R-HSA-1225957;R-HSA-1220613;R-HSA-1218824;R-HSA-1225960;R-HSA-1225961;R-HSA-1169421
R-HSA-5083632	Defective C1GALT1C1 causes Tn polyagglutination syndrome (TNPS)	1	20	0.00175131	0.163719	0.185871	1	1	7.92e-05	9606	Homo sapiens	Q9HC84	Q9HC84	R-HSA-6785524
R-HSA-2995383	Initiation of Nuclear Envelope (NE) Reformation	1	20	0.00175131	0.163719	0.185871	1	7	0.000554	9606	Homo sapiens	P20700	P20700	R-HSA-2995376
R-HSA-9635486	Infection with Mycobacterium tuberculosis	2	82	0.00718039	0.1668	0.185871	2	66	0.00522565	9606	Homo sapiens	P06733;P00558	P06733;P00558	R-HSA-9636658;R-HSA-9636669
R-HSA-70895	Branched-chain amino acid catabolism	1	21	0.00183888	0.171168	0.185871	3	22	0.00174188	9606	Homo sapiens	P09622	P09622	R-HSA-5693153;R-HSA-70713;R-HSA-5693148
R-HSA-1606322	ZBP1(DAI) mediated induction of type I IFNs	1	21	0.00183888	0.171168	0.185871	1	10	0.000792	9606	Homo sapiens	Q08211	Q08211	R-HSA-9604480
R-HSA-445144	Signal transduction by L1	1	21	0.00183888	0.171168	0.185871	1	11	0.000871	9606	Homo sapiens	P05556	P05556	R-HSA-374686
R-HSA-6804115	TP53 regulates transcription of additional cell cycle genes whose exact role in the p53 pathway remain uncertain	1	21	0.00183888	0.171168	0.185871	1	14	0.00110847	9606	Homo sapiens	P06748	P06748	R-HSA-6801675
R-HSA-2142691	Synthesis of Leukotrienes (LT) and Eoxins (EX)	1	21	0.00183888	0.171168	0.185871	1	14	0.00110847	9606	Homo sapiens	P09960	P09960	R-HSA-266072
R-HSA-379726	Mitochondrial tRNA aminoacylation	1	21	0.00183888	0.171168	0.185871	1	21	0.00166271	9606	Homo sapiens	Q9H2U2	Q9H2U2	R-HSA-449937
R-HSA-6802957	Oncogenic MAPK signaling	2	84	0.00735552	0.173122	0.185871	25	46	0.00364212	9606	Homo sapiens	Q7KZF4;Q9Y490	Q7KZF4;Q9Y490	R-HSA-6802919;R-HSA-9656211;R-HSA-6802918;R-HSA-9656209;R-HSA-9656215;R-HSA-6802914;R-HSA-6803234;R-HSA-9656214;R-HSA-6803233;R-HSA-6802912;R-HSA-6802927;R-HSA-6802926;R-HSA-6802925;R-HSA-6802922;R-HSA-6802921;R-HSA-6802935;R-HSA-6802934;R-HSA-6802933;R-HSA-6802932;R-HSA-6802943;R-HSA-6802942;R-HSA-6802911;R-HSA-6802910;R-HSA-6803230;R-HSA-6803227
R-HSA-140837	Intrinsic Pathway of Fibrin Clot Formation	1	23	0.00201401	0.185871	0.185871	5	24	0.00190024	9606	Homo sapiens	Q07021	Q07021	R-HSA-158354;R-HSA-158311;R-HSA-158218;R-HSA-158251;R-HSA-158313
R-HSA-8949215	Mitochondrial calcium ion transport	1	23	0.00201401	0.185871	0.185871	1	10	0.000792	9606	Homo sapiens	P21796	P21796	R-HSA-8949145
R-HSA-2173795	Downregulation of SMAD2/3:SMAD4 transcriptional activity	1	23	0.00201401	0.185871	0.185871	2	21	0.00166271	9606	Homo sapiens	P09874	P09874	R-HSA-2187330;R-HSA-2187325
R-HSA-450531	Regulation of mRNA stability by proteins that bind AU-rich elements	2	88	0.00770578	0.185881	0.185881	3	26	0.00205859	9606	Homo sapiens	P04792;P63104	P04792;P63104	R-HSA-450551;R-HSA-450580;R-HSA-450620
R-HSA-1169410	Antiviral mechanism by IFN-stimulated genes	2	89	0.00779335	0.189092	0.189092	2	31	0.00245447	9606	Homo sapiens	P60842;P21333	P60842;P21333	R-HSA-1678842;R-HSA-8985123
R-HSA-3371571	HSF1-dependent transactivation	1	24	0.00210158	0.193125	0.193125	2	8	0.000633	9606	Homo sapiens	P07900	P07900	R-HSA-5324617;R-HSA-5082356
R-HSA-193368	Synthesis of bile acids and bile salts via 7alpha-hydroxycholesterol	1	24	0.00210158	0.193125	0.193125	4	31	0.00245447	9606	Homo sapiens	P51659	P51659	R-HSA-193508;R-HSA-192331;R-HSA-193455;R-HSA-193535
R-HSA-163560	Triglyceride catabolism	1	24	0.00210158	0.193125	0.193125	1	17	0.001346	9606	Homo sapiens	O60664	O60664	R-HSA-8848355
R-HSA-446728	Cell junction organization	2	92	0.00805604	0.198771	0.198771	2	37	0.00292953	9606	Homo sapiens	P05556;P21333	P05556;P21333	R-HSA-432897;R-HSA-430347
R-HSA-429947	Deadenylation of mRNA	1	25	0.00218914	0.200315	0.200315	4	4	0.000317	9606	Homo sapiens	P60842	P60842	R-HSA-430021;R-HSA-429955;R-HSA-8941312;R-HSA-429992
R-HSA-110373	Resolution of AP sites via the multiple-nucleotide patch replacement pathway	1	25	0.00218914	0.200315	0.200315	5	19	0.00150435	9606	Homo sapiens	P09874	P09874	R-HSA-5651828;R-HSA-5649873;R-HSA-5651739;R-HSA-5651723;R-HSA-5649883
R-HSA-210991	Basigin interactions	1	25	0.00218914	0.200315	0.200315	1	10	0.000792	9606	Homo sapiens	P05556	P05556	R-HSA-204434
R-HSA-977068	Termination of O-glycan biosynthesis	1	26	0.00227671	0.207441	0.207441	5	5	0.000396	9606	Homo sapiens	Q9HC84	Q9HC84	R-HSA-977071;R-HSA-977228;R-HSA-981497;R-HSA-981814;R-HSA-981809
R-HSA-1643713	Signaling by EGFR in Cancer	1	26	0.00227671	0.207441	0.207441	40	42	0.00332542	9606	Homo sapiens	P07900	P07900	R-HSA-1218833;R-HSA-1225947;R-HSA-1226014;R-HSA-1225950;R-HSA-1225951;R-HSA-1226012;R-HSA-1225949;R-HSA-1220610;R-HSA-5637766;R-HSA-1220611;R-HSA-1248002;R-HSA-5637764;R-HSA-5637765;R-HSA-1220614;R-HSA-1220612;R-HSA-1220613;R-HSA-1218824;R-HSA-1169421;R-HSA-5637770;R-HSA-1248655;R-HSA-5637808;R-HSA-1247999;R-HSA-5638137;R-HSA-5637798;R-HSA-1247842;R-HSA-1247841;R-HSA-1226016;R-HSA-1225952;R-HSA-5…
R-HSA-9665686	Signaling by ERBB2 TMD/JMD mutants	1	26	0.00227671	0.207441	0.207441	4	13	0.00102929	9606	Homo sapiens	P07900	P07900	R-HSA-9665697;R-HSA-9665696;R-HSA-9665703;R-HSA-9665702
R-HSA-425410	Metal ion SLC transporters	1	26	0.00227671	0.207441	0.207441	1	20	0.00158353	9606	Homo sapiens	P00450	P00450	R-HSA-904830
R-HSA-190236	Signaling by FGFR	2	95	0.00831874	0.208509	0.208509	3	142	0.0112431	9606	Homo sapiens	P09651;P26599	P09651;P26599	R-HSA-6803523;R-HSA-6803838;R-HSA-6803836
R-HSA-390466	Chaperonin-mediated protein folding	2	96	0.0084063	0.211766	0.211766	15	19	0.00150435	9606	Homo sapiens	P17987;P78371	P17987;P78371	R-HSA-6814119;R-HSA-8850534;R-HSA-390470;R-HSA-8850529;R-HSA-391266;R-HSA-389954;R-HSA-6814124;R-HSA-389961;R-HSA-8850539;R-HSA-6814121;R-HSA-6814120;R-HSA-390453;R-HSA-389970;R-HSA-8850527;R-HSA-390459
R-HSA-1592230	Mitochondrial biogenesis	2	96	0.0084063	0.211766	0.211766	1	36	0.00285036	9606	Homo sapiens	O75964;P24539	O75964;P24539	R-HSA-8949580
R-HSA-5218920	VEGFR2 mediated vascular permeability	1	27	0.00236427	0.214505	0.214505	6	15	0.00118765	9606	Homo sapiens	P07900	P07900	R-HSA-202129;R-HSA-202144;R-HSA-202137;R-HSA-202111;R-HSA-202127;R-HSA-1497784
R-HSA-3000170	Syndecan interactions	1	27	0.00236427	0.214505	0.214505	1	15	0.00118765	9606	Homo sapiens	P05556	P05556	R-HSA-2731074
R-HSA-4420097	VEGFA-VEGFR2 Pathway	2	98	0.00858144	0.218296	0.218296	18	77	0.00609659	9606	Homo sapiens	P07900;P04792	P07900;P04792	R-HSA-5218828;R-HSA-202144;R-HSA-5218826;R-HSA-5218855;R-HSA-5218822;R-HSA-5218916;R-HSA-5218851;R-HSA-202127;R-HSA-1497784;R-HSA-202129;R-HSA-5218811;R-HSA-5218809;R-HSA-5218839;R-HSA-5218838;R-HSA-202137;R-HSA-3928647;R-HSA-5218643;R-HSA-202111
R-HSA-354192	Integrin signaling	1	28	0.00245184	0.221507	0.221507	20	24	0.00190024	9606	Homo sapiens	Q9Y490	Q9Y490	R-HSA-354149;R-HSA-443910;R-HSA-429415;R-HSA-354087;R-HSA-372705;R-HSA-432096;R-HSA-443905;R-HSA-429441;R-HSA-377644;R-HSA-354124;R-HSA-377641;R-HSA-377640;R-HSA-377643;R-HSA-372693;R-HSA-354165;R-HSA-354097;R-HSA-354066;R-HSA-354077;R-HSA-372697;R-HSA-354073
R-HSA-189445	Metabolism of porphyrins	1	28	0.00245184	0.221507	0.221507	1	31	0.00245447	9606	Homo sapiens	P53004	P53004	R-HSA-189384
R-HSA-193704	p75 NTR receptor-mediated signalling	2	99	0.008669	0.221568	0.221568	5	50	0.00395883	9606	Homo sapiens	P52565;Q9NQC3	P52565;Q9NQC3	R-HSA-9012761;R-HSA-193696;R-HSA-193655;R-HSA-193668;R-HSA-193646
R-HSA-9006931	Signaling by Nuclear Receptors	4	273	0.0239054	0.227877	0.227877	8	188	0.0148852	9606	Homo sapiens	P07900;P49327;P04792;P09622	P07900;P49327;P04792;P09622	R-HSA-9605063;R-HSA-9032751;R-HSA-9038161;R-HSA-203946;R-HSA-9021072;R-HSA-8939203;R-HSA-8939204;R-HSA-202127
R-HSA-9664565	Signaling by ERBB2 KD Mutants	1	29	0.0025394	0.228446	0.228446	4	17	0.001346	9606	Homo sapiens	P07900	P07900	R-HSA-9649393;R-HSA-9665121;R-HSA-9664567;R-HSA-9664588
R-HSA-390918	Peroxisomal lipid metabolism	1	29	0.0025394	0.228446	0.228446	4	32	0.00253365	9606	Homo sapiens	P51659	P51659	R-HSA-389986;R-HSA-390252;R-HSA-390251;R-HSA-389995
R-HSA-5601884	PIWI-interacting RNA (piRNA) biogenesis	1	29	0.0025394	0.228446	0.228446	1	15	0.00118765	9606	Homo sapiens	P07900	P07900	R-HSA-5601883
R-HSA-391251	Protein folding	2	102	0.0089317	0.231408	0.231408	15	28	0.00221694	9606	Homo sapiens	P17987;P78371	P17987;P78371	R-HSA-6814119;R-HSA-8850534;R-HSA-390470;R-HSA-8850529;R-HSA-391266;R-HSA-389954;R-HSA-6814124;R-HSA-389961;R-HSA-8850539;R-HSA-6814121;R-HSA-6814120;R-HSA-390453;R-HSA-389970;R-HSA-8850527;R-HSA-390459
R-HSA-422475	Axon guidance	7	558	0.0488616	0.231678	0.231678	8	296	0.0234363	9606	Homo sapiens	P05556;Q02878;P07900;P30050;P05388;P62424;Q9Y490	P05556;Q02878;P07900;P30050;P05388;P62424;Q9Y490	R-HSA-9014652;R-HSA-445088;R-HSA-399936;R-HSA-434990;R-HSA-419644;R-HSA-374686;R-HSA-419645;R-HSA-9014610
R-HSA-15869	Metabolism of nucleotides	2	103	0.00901926	0.234695	0.234695	7	133	0.0105305	9606	Homo sapiens	P15531;P30085	P15531;P30085	R-HSA-75125;R-HSA-482621;R-HSA-6806877;R-HSA-482619;R-HSA-110141;R-HSA-73548;R-HSA-74220
R-HSA-1227990	Signaling by ERBB2 in Cancer	1	30	0.00262697	0.235324	0.235324	25	62	0.00490895	9606	Homo sapiens	P07900	P07900	R-HSA-9665232;R-HSA-9665304;R-HSA-9665311;R-HSA-9665280;R-HSA-9665286;R-HSA-9665412;R-HSA-9665284;R-HSA-9664588;R-HSA-9649393;R-HSA-9664567;R-HSA-1248694;R-HSA-9652277;R-HSA-9665278;R-HSA-9665405;R-HSA-1227964;R-HSA-9665315;R-HSA-9665697;R-HSA-9665121;R-HSA-9665696;R-HSA-9665703;R-HSA-9665702;R-HSA-9652264;R-HSA-9665389;R-HSA-9665388;R-HSA-9665708
R-HSA-3000157	Laminin interactions	1	30	0.00262697	0.235324	0.235324	5	15	0.00118765	9606	Homo sapiens	P05556	P05556	R-HSA-216051;R-HSA-216048;R-HSA-3907292;R-HSA-216058;R-HSA-349626
R-HSA-8874081	MET activates PTK2 signaling	1	30	0.00262697	0.235324	0.235324	1	5	0.000396	9606	Homo sapiens	P05556	P05556	R-HSA-8874079
R-HSA-8866652	Synthesis of active ubiquitin: roles of E1 and E2 enzymes	1	30	0.00262697	0.235324	0.235324	2	16	0.00126683	9606	Homo sapiens	P45974	P45974	R-HSA-8853515;R-HSA-8853529
R-HSA-114452	Activation of BH3-only proteins	1	30	0.00262697	0.235324	0.235324	2	19	0.00150435	9606	Homo sapiens	P63104	P63104	R-HSA-139906;R-HSA-139899
R-HSA-5653656	Vesicle-mediated transport	9	761	0.0666375	0.239483	0.239483	59	251	0.0198733	9606	Homo sapiens	P50395;Q14247;P07900;O60664;P14625;P49755;P63104;Q9Y4L1;P27797	P50395;Q14247;P07900;O60664;P14625;P49755;P63104;Q9Y4L1;P27797	R-HSA-8868230;R-HSA-5694418;R-HSA-5694417;R-HSA-8868236;R-HSA-1445149;R-HSA-8877451;R-HSA-8876191;R-HSA-8876190;R-HSA-8876188;R-HSA-5694410;R-HSA-8871194;R-HSA-8871193;R-HSA-5694409;R-HSA-8876454;R-HSA-8876837;R-HSA-6807877;R-HSA-8877475;R-HSA-6807875;R-HSA-8876193;R-HSA-8877998;R-HSA-6814670;R-HSA-8877612;R-HSA-2197645;R-HSA-8868651;R-HSA-8868648;R-HSA-8875318;R-HSA-5694439;R-HSA-8868661;R-HSA-8…
R-HSA-2262752	Cellular responses to stress	7	565	0.0494746	0.240986	0.240986	21	224	0.0177355	9606	Homo sapiens	Q02878;P07900;P20700;P30050;P30041;P05388;P62424	Q02878;P07900;P20700;P30050;P30041;P05388;P62424	R-HSA-9633008;R-HSA-5082409;R-HSA-5618099;R-HSA-5618098;R-HSA-3343700;R-HSA-5324632;R-HSA-5618110;R-HSA-5618073;R-HSA-5618105;R-HSA-4647594;R-HSA-5618107;R-HSA-5618085;R-HSA-3371586;R-HSA-5618080;R-HSA-5324617;R-HSA-5618093;R-HSA-5082356;R-HSA-3371503;R-HSA-9633742;R-HSA-9634669;R-HSA-9633005
R-HSA-389661	Glyoxylate metabolism and glycine degradation	1	31	0.00271454	0.242142	0.242142	2	19	0.00150435	9606	Homo sapiens	P09622	P09622	R-HSA-5694018;R-HSA-6792572
R-HSA-8863795	Downregulation of ERBB2 signaling	1	32	0.0028021	0.248899	0.248899	2	14	0.00110847	9606	Homo sapiens	P07900	P07900	R-HSA-1918092;R-HSA-1918095
R-HSA-194138	Signaling by VEGF	2	108	0.00945709	0.251165	0.251165	18	84	0.00665083	9606	Homo sapiens	P07900;P04792	P07900;P04792	R-HSA-5218828;R-HSA-202144;R-HSA-5218826;R-HSA-5218855;R-HSA-5218822;R-HSA-5218916;R-HSA-5218851;R-HSA-202127;R-HSA-1497784;R-HSA-202129;R-HSA-5218811;R-HSA-5218809;R-HSA-5218839;R-HSA-5218838;R-HSA-202137;R-HSA-3928647;R-HSA-5218643;R-HSA-202111
R-HSA-163685	Integration of energy metabolism	2	109	0.00954466	0.254464	0.254464	2	62	0.00490895	9606	Homo sapiens	P49327;P29966	P49327;P29966	R-HSA-163733;R-HSA-399978
R-HSA-5694530	Cargo concentration in the ER	1	33	0.00288967	0.255597	0.255597	2	12	0.00095	9606	Homo sapiens	P49755	P49755	R-HSA-5694522;R-HSA-5694410
R-HSA-8953897	Cellular responses to external stimuli	7	579	0.0507005	0.259963	0.259963	21	255	0.02019	9606	Homo sapiens	Q02878;P07900;P20700;P30050;P30041;P05388;P62424	Q02878;P07900;P20700;P30050;P30041;P05388;P62424	R-HSA-9633008;R-HSA-5082409;R-HSA-5618099;R-HSA-5618098;R-HSA-3343700;R-HSA-5324632;R-HSA-5618110;R-HSA-5618073;R-HSA-5618105;R-HSA-4647594;R-HSA-5618107;R-HSA-5618085;R-HSA-3371586;R-HSA-5618080;R-HSA-5324617;R-HSA-5618093;R-HSA-5082356;R-HSA-3371503;R-HSA-9633742;R-HSA-9634669;R-HSA-9633005
R-HSA-192105	Synthesis of bile acids and bile salts	1	34	0.00297723	0.262236	0.262236	4	63	0.00498812	9606	Homo sapiens	P51659	P51659	R-HSA-193508;R-HSA-192331;R-HSA-193455;R-HSA-193535
R-HSA-9675108	Nervous system development	7	584	0.0511384	0.266847	0.266847	8	322	0.0254949	9606	Homo sapiens	P05556;Q02878;P07900;P30050;P05388;P62424;Q9Y490	P05556;Q02878;P07900;P30050;P05388;P62424;Q9Y490	R-HSA-9014652;R-HSA-445088;R-HSA-399936;R-HSA-434990;R-HSA-419644;R-HSA-374686;R-HSA-419645;R-HSA-9014610
R-HSA-5617833	Cilium Assembly	3	202	0.0176883	0.270027	0.270027	9	50	0.00395883	9606	Homo sapiens	P17987;P07900;P78371	P17987;P07900;P78371	R-HSA-5626228;R-HSA-5626227;R-HSA-5624125;R-HSA-5626220;R-HSA-5626223;R-HSA-5626681;R-HSA-5617816;R-HSA-5626699;R-HSA-5638009
R-HSA-6802948	Signaling by high-kinase activity BRAF mutants	1	37	0.00323993	0.281802	0.281802	4	6	0.000475	9606	Homo sapiens	Q9Y490	Q9Y490	R-HSA-6802912;R-HSA-6802911;R-HSA-6802910;R-HSA-6803227
R-HSA-8864260	Transcriptional regulation by the AP-2 (TFAP2) family of transcription factors	1	37	0.00323993	0.281802	0.281802	7	44	0.00348377	9606	Homo sapiens	P06748	P06748	R-HSA-8869543;R-HSA-8869558;R-HSA-8869542;R-HSA-8869568;R-HSA-8869566;R-HSA-8869549;R-HSA-8869560
R-HSA-75105	Fatty acyl-CoA biosynthesis	1	37	0.00323993	0.281802	0.281802	3	24	0.00190024	9606	Homo sapiens	P49327	P49327	R-HSA-75872;R-HSA-5655955;R-HSA-163756
R-HSA-5696394	DNA Damage Recognition in GG-NER	1	38	0.0033275	0.288209	0.288209	2	5	0.000396	9606	Homo sapiens	P09874	P09874	R-HSA-5696655;R-HSA-5696664
R-HSA-2129379	Molecules associated with elastic fibres	1	38	0.0033275	0.288209	0.288209	2	10	0.000792	9606	Homo sapiens	P05556	P05556	R-HSA-2396029;R-HSA-2395320
R-HSA-8979227	Triglyceride metabolism	1	38	0.0033275	0.288209	0.288209	1	24	0.00190024	9606	Homo sapiens	O60664	O60664	R-HSA-8848355
R-HSA-9679191	Potential therapeutics for SARS	1	38	0.0033275	0.288209	0.288209	1	31	0.00245447	9606	Homo sapiens	P05556	P05556	R-HSA-9679740
R-HSA-77289	Mitochondrial Fatty Acid Beta-Oxidation	1	38	0.0033275	0.288209	0.288209	1	47	0.0037213	9606	Homo sapiens	P49748	P49748	R-HSA-77299
R-HSA-180746	Nuclear import of Rev protein	1	39	0.00341506	0.294559	0.294559	5	7	0.000554	9606	Homo sapiens	P06748	P06748	R-HSA-180736;R-HSA-180710;R-HSA-180725;R-HSA-180728;R-HSA-180732
R-HSA-73933	Resolution of Abasic Sites (AP sites)	1	39	0.00341506	0.294559	0.294559	5	43	0.00340459	9606	Homo sapiens	P09874	P09874	R-HSA-5651828;R-HSA-5649873;R-HSA-5651739;R-HSA-5651723;R-HSA-5649883
R-HSA-140877	Formation of Fibrin Clot (Clotting Cascade)	1	39	0.00341506	0.294559	0.294559	5	61	0.00482977	9606	Homo sapiens	Q07021	Q07021	R-HSA-158354;R-HSA-158311;R-HSA-158218;R-HSA-158251;R-HSA-158313
R-HSA-3299685	Detoxification of Reactive Oxygen Species	1	39	0.00341506	0.294559	0.294559	1	32	0.00253365	9606	Homo sapiens	P30041	P30041	R-HSA-3343700
R-HSA-76009	Platelet Aggregation (Plug Formation)	1	40	0.00350263	0.300854	0.300854	20	27	0.00213777	9606	Homo sapiens	Q9Y490	Q9Y490	R-HSA-354149;R-HSA-443910;R-HSA-429415;R-HSA-354087;R-HSA-372705;R-HSA-432096;R-HSA-443905;R-HSA-429441;R-HSA-377644;R-HSA-354124;R-HSA-377641;R-HSA-377640;R-HSA-377643;R-HSA-372693;R-HSA-354165;R-HSA-354097;R-HSA-354066;R-HSA-354077;R-HSA-372697;R-HSA-354073
R-HSA-5696400	Dual Incision in GG-NER	1	41	0.00359019	0.307092	0.307092	3	3	0.000238	9606	Homo sapiens	P09874	P09874	R-HSA-5690213;R-HSA-5690990;R-HSA-5690988
R-HSA-5674135	MAP2K and MAPK activation	1	41	0.00359019	0.307092	0.307092	8	12	0.00095	9606	Homo sapiens	Q9Y490	Q9Y490	R-HSA-9657603;R-HSA-5672980;R-HSA-5672978;R-HSA-9657606;R-HSA-5672972;R-HSA-5672973;R-HSA-9657608;R-HSA-9657599
R-HSA-8875878	MET promotes cell motility	1	41	0.00359019	0.307092	0.307092	2	12	0.00095	9606	Homo sapiens	P05556	P05556	R-HSA-8874079;R-HSA-8875531
R-HSA-196849	Metabolism of water-soluble vitamins and cofactors	2	126	0.0110333	0.310509	0.310509	6	134	0.0106097	9606	Homo sapiens	P49327;P11586	P49327;P11586	R-HSA-199202;R-HSA-200711;R-HSA-200661;R-HSA-200644;R-HSA-200740;R-HSA-200718
R-HSA-9656223	Signaling by RAF1 mutants	1	42	0.00367776	0.313276	0.313276	4	7	0.000554	9606	Homo sapiens	Q9Y490	Q9Y490	R-HSA-9656211;R-HSA-9656209;R-HSA-9656215;R-HSA-9656214
R-HSA-177243	Interactions of Rev with host cellular proteins	1	42	0.00367776	0.313276	0.313276	5	16	0.00126683	9606	Homo sapiens	P06748	P06748	R-HSA-180736;R-HSA-180710;R-HSA-180725;R-HSA-180728;R-HSA-180732
R-HSA-3769402	Deactivation of the beta-catenin transactivating complex	1	42	0.00367776	0.313276	0.313276	3	14	0.00110847	9606	Homo sapiens	P63104	P63104	R-HSA-3769391;R-HSA-3769393;R-HSA-3769392
R-HSA-5696395	Formation of Incision Complex in GG-NER	1	43	0.00376532	0.319405	0.319405	8	10	0.000792	9606	Homo sapiens	P09874	P09874	R-HSA-6790487;R-HSA-6790454;R-HSA-5690996;R-HSA-5689317;R-HSA-5689861;R-HSA-5696670;R-HSA-5690991;R-HSA-5691000
R-HSA-194068	Bile acid and bile salt metabolism	1	43	0.00376532	0.319405	0.319405	4	74	0.00585907	9606	Homo sapiens	P51659	P51659	R-HSA-193508;R-HSA-192331;R-HSA-193455;R-HSA-193535
R-HSA-5362517	Signaling by Retinoic Acid	1	43	0.00376532	0.319405	0.319405	1	21	0.00166271	9606	Homo sapiens	P09622	P09622	R-HSA-203946
R-HSA-6782315	tRNA modification in the nucleus and cytosol	1	43	0.00376532	0.319405	0.319405	1	37	0.00292953	9606	Homo sapiens	P07814	P07814	R-HSA-6782296
R-HSA-2426168	Activation of gene expression by SREBF (SREBP)	1	43	0.00376532	0.319405	0.319405	1	42	0.00332542	9606	Homo sapiens	P49327	P49327	R-HSA-1655843
R-HSA-109582	Hemostasis	8	726	0.0635727	0.322394	0.322394	37	332	0.0262866	9606	Homo sapiens	Q07021;P05556;P14174;P04075;P63104;P21333;P10909;Q9Y490	Q07021;P05556;P14174;P04075;P63104;P21333;P10909;Q9Y490	R-HSA-443910;R-HSA-114563;R-HSA-443905;R-HSA-429441;R-HSA-158218;R-HSA-354124;R-HSA-443402;R-HSA-372693;R-HSA-158354;R-HSA-204434;R-HSA-202706;R-HSA-482772;R-HSA-430096;R-HSA-354066;R-HSA-354077;R-HSA-372697;R-HSA-354073;R-HSA-202723;R-HSA-354149;R-HSA-429415;R-HSA-354087;R-HSA-372705;R-HSA-158311;R-HSA-432096;R-HSA-481007;R-HSA-377644;R-HSA-158251;R-HSA-158313;R-HSA-377641;R-HSA-377640;R-HSA-377…
R-HSA-1500931	Cell-Cell communication	2	130	0.0113835	0.32361	0.32361	2	60	0.00475059	9606	Homo sapiens	P05556;P21333	P05556;P21333	R-HSA-432897;R-HSA-430347
R-HSA-3899300	SUMOylation of transcription cofactors	1	44	0.00385289	0.32548	0.32548	2	27	0.00213777	9606	Homo sapiens	P06748	P06748	R-HSA-4086059;R-HSA-4086088
R-HSA-2173793	Transcriptional activity of SMAD2/SMAD3:SMAD4 heterotrimer	1	44	0.00385289	0.32548	0.32548	2	38	0.00300871	9606	Homo sapiens	P09874	P09874	R-HSA-2187330;R-HSA-2187325
R-HSA-1566948	Elastic fibre formation	1	45	0.00394045	0.331501	0.331501	3	17	0.001346	9606	Homo sapiens	P05556	P05556	R-HSA-2328037;R-HSA-2396029;R-HSA-2395320
R-HSA-9649948	Signaling downstream of RAS mutants	1	47	0.00411559	0.343384	0.343384	4	7	0.000554	9606	Homo sapiens	Q9Y490	Q9Y490	R-HSA-6803233;R-HSA-6802926;R-HSA-6802925;R-HSA-6802922
R-HSA-6802946	Signaling by moderate kinase activity BRAF mutants	1	47	0.00411559	0.343384	0.343384	4	7	0.000554	9606	Homo sapiens	Q9Y490	Q9Y490	R-HSA-6802919;R-HSA-6802914;R-HSA-6803230;R-HSA-6802921
R-HSA-6802955	Paradoxical activation of RAF signaling by kinase inactive BRAF	1	47	0.00411559	0.343384	0.343384	4	7	0.000554	9606	Homo sapiens	Q9Y490	Q9Y490	R-HSA-6802918;R-HSA-6803234;R-HSA-6802943;R-HSA-6802942
R-HSA-6802949	Signaling by RAS mutants	1	47	0.00411559	0.343384	0.343384	4	9	0.000713	9606	Homo sapiens	Q9Y490	Q9Y490	R-HSA-6803233;R-HSA-6802926;R-HSA-6802925;R-HSA-6802922
R-HSA-512988	Interleukin-3, Interleukin-5 and GM-CSF signaling	1	48	0.00420315	0.349247	0.349247	2	38	0.00300871	9606	Homo sapiens	P63104	P63104	R-HSA-912757;R-HSA-914182
R-HSA-9024446	NR1H2 and NR1H3-mediated signaling	1	48	0.00420315	0.349247	0.349247	1	60	0.00475059	9606	Homo sapiens	P49327	P49327	R-HSA-9605063
R-HSA-5339562	Uptake and actions of bacterial toxins	1	48	0.00420315	0.349247	0.349247	1	65	0.00514648	9606	Homo sapiens	P07900	P07900	R-HSA-5336420
R-HSA-6811440	Retrograde transport at the Trans-Golgi-Network	1	49	0.00429072	0.355058	0.355058	2	20	0.00158353	9606	Homo sapiens	O60664	O60664	R-HSA-6814675;R-HSA-6814670
R-HSA-6791312	TP53 Regulates Transcription of Cell Cycle Genes	1	49	0.00429072	0.355058	0.355058	1	42	0.00332542	9606	Homo sapiens	P06748	P06748	R-HSA-6801675
R-HSA-194840	Rho GTPase cycle	2	141	0.0123468	0.35929	0.35929	2	5	0.000396	9606	Homo sapiens	P50395;P52565	P50395;P52565	R-HSA-194854;R-HSA-195146
R-HSA-72695	Formation of the ternary complex, and subsequently, the 43S complex	1	52	0.00455341	0.372185	0.372185	1	3	0.000238	9606	Homo sapiens	O75821	O75821	R-HSA-72691
R-HSA-73887	Death Receptor Signalling	2	147	0.0128722	0.378476	0.378476	5	90	0.00712589	9606	Homo sapiens	P52565;Q9NQC3	P52565;Q9NQC3	R-HSA-9012761;R-HSA-193696;R-HSA-193655;R-HSA-193668;R-HSA-193646
R-HSA-606279	Deposition of new CENPA-containing nucleosomes at the centromere	1	54	0.00472855	0.383351	0.383351	3	4	0.000317	9606	Homo sapiens	P06748	P06748	R-HSA-606287;R-HSA-606289;R-HSA-606326
R-HSA-774815	Nucleosome assembly	1	54	0.00472855	0.383351	0.383351	3	4	0.000317	9606	Homo sapiens	P06748	P06748	R-HSA-606287;R-HSA-606289;R-HSA-606326
R-HSA-5578775	Ion homeostasis	1	54	0.00472855	0.383351	0.383351	1	15	0.00118765	9606	Homo sapiens	Q12797	Q12797	R-HSA-2855020
R-HSA-9604323	Negative regulation of NOTCH4 signaling	1	55	0.00481611	0.388861	0.388861	1	6	0.000475	9606	Homo sapiens	P63104	P63104	R-HSA-9604387
R-HSA-450408	AUF1 (hnRNP D0) binds and destabilizes mRNA	1	56	0.00490368	0.394321	0.394321	2	4	0.000317	9606	Homo sapiens	P04792	P04792	R-HSA-450551;R-HSA-450580
R-HSA-429914	Deadenylation-dependent mRNA decay	1	56	0.00490368	0.394321	0.394321	4	10	0.000792	9606	Homo sapiens	P60842	P60842	R-HSA-430021;R-HSA-429955;R-HSA-8941312;R-HSA-429992
R-HSA-1227986	Signaling by ERBB2	1	56	0.00490368	0.394321	0.394321	7	46	0.00364212	9606	Homo sapiens	P07900	P07900	R-HSA-1918092;R-HSA-1918095;R-HSA-1963582;R-HSA-9652277;R-HSA-1963589;R-HSA-9652264;R-HSA-9665726
R-HSA-1655829	Regulation of cholesterol biosynthesis by SREBP (SREBF)	1	56	0.00490368	0.394321	0.394321	1	52	0.00411718	9606	Homo sapiens	P49327	P49327	R-HSA-1655843
R-HSA-8957322	Metabolism of steroids	2	153	0.0133975	0.397425	0.397425	5	204	0.016152	9606	Homo sapiens	P49327;P51659	P49327;P51659	R-HSA-193508;R-HSA-192331;R-HSA-1655843;R-HSA-193455;R-HSA-193535
R-HSA-3371497	HSP90 chaperone cycle for steroid hormone receptors (SHR)	1	57	0.00499124	0.399734	0.399734	10	12	0.00095	9606	Homo sapiens	P07900	P07900	R-HSA-5618085;R-HSA-5618080;R-HSA-5618099;R-HSA-5618098;R-HSA-5618093;R-HSA-5618110;R-HSA-5618073;R-HSA-5618105;R-HSA-3371503;R-HSA-5618107
R-HSA-2980766	Nuclear Envelope Breakdown	1	58	0.00507881	0.405098	0.405098	3	13	0.00102929	9606	Homo sapiens	P20700	P20700	R-HSA-5229194;R-HSA-2993898;R-HSA-5244669
R-HSA-917937	Iron uptake and transport	1	58	0.00507881	0.405098	0.405098	2	34	0.002692	9606	Homo sapiens	P00450	P00450	R-HSA-904830;R-HSA-917891
R-HSA-3000171	Non-integrin membrane-ECM interactions	1	59	0.00516637	0.410415	0.410415	1	22	0.00174188	9606	Homo sapiens	P05556	P05556	R-HSA-2731074
R-HSA-2142753	Arachidonic acid metabolism	1	59	0.00516637	0.410415	0.410415	1	56	0.00443389	9606	Homo sapiens	P09960	P09960	R-HSA-266072
R-HSA-1221632	Meiotic synapsis	1	60	0.00525394	0.415685	0.415685	1	6	0.000475	9606	Homo sapiens	P20700	P20700	R-HSA-912408
R-HSA-3700989	Transcriptional Regulation by TP53	4	367	0.0321366	0.415777	0.415777	4	258	0.0204276	9606	Homo sapiens	P13073;P06748;P63104;P20674	P13073;P06748;P63104;P20674	R-HSA-5632738;R-HSA-5632732;R-HSA-163214;R-HSA-6801675
R-HSA-5621480	Dectin-2 family	1	61	0.00534151	0.420908	0.420908	1	12	0.00095	9606	Homo sapiens	Q9HC84	Q9HC84	R-HSA-8858500
R-HSA-2559586	DNA Damage/Telomere Stress Induced Senescence	1	61	0.00534151	0.420908	0.420908	1	17	0.001346	9606	Homo sapiens	P20700	P20700	R-HSA-4647594
R-HSA-1834949	Cytosolic sensors of pathogen-associated DNA	1	63	0.00551664	0.431216	0.431216	3	48	0.00380048	9606	Homo sapiens	Q08211	Q08211	R-HSA-9604480;R-HSA-3134954;R-HSA-3134953
R-HSA-5625740	RHO GTPases activate PKNs	1	63	0.00551664	0.431216	0.431216	1	20	0.00158353	9606	Homo sapiens	P63104	P63104	R-HSA-75016
R-HSA-913709	O-linked glycosylation of mucins	1	65	0.00569177	0.441343	0.441343	17	17	0.001346	9606	Homo sapiens	Q9HC84	Q9HC84	R-HSA-5694487;R-HSA-977071;R-HSA-977228;R-HSA-1964505;R-HSA-913675;R-HSA-1964501;R-HSA-914017;R-HSA-914018;R-HSA-914012;R-HSA-914008;R-HSA-914010;R-HSA-981497;R-HSA-914005;R-HSA-981814;R-HSA-914006;R-HSA-6786012;R-HSA-981809
R-HSA-9614085	FOXO-mediated transcription	1	66	0.00577934	0.446339	0.446339	3	85	0.00673001	9606	Homo sapiens	P63104	P63104	R-HSA-9614562;R-HSA-9614423;R-HSA-9614564
R-HSA-204005	COPII-mediated vesicle transport	1	68	0.00595447	0.456198	0.456198	10	16	0.00126683	9606	Homo sapiens	P49755	P49755	R-HSA-5694439;R-HSA-5694418;R-HSA-203973;R-HSA-5694417;R-HSA-5694446;R-HSA-5694527;R-HSA-204008;R-HSA-5694522;R-HSA-5694441;R-HSA-5694409
R-HSA-380284	Loss of proteins required for interphase microtubule organization from the centrosome	1	69	0.00604203	0.461063	0.461063	3	3	0.000238	9606	Homo sapiens	P07900	P07900	R-HSA-380294;R-HSA-380272;R-HSA-380303
R-HSA-380259	Loss of Nlp from mitotic centrosomes	1	69	0.00604203	0.461063	0.461063	2	2	0.000158	9606	Homo sapiens	P07900	P07900	R-HSA-380272;R-HSA-380303
R-HSA-3108232	SUMO E3 ligases SUMOylate target proteins	2	174	0.0152364	0.461518	0.461518	4	131	0.0103721	9606	Homo sapiens	P06748;P09874	P06748;P09874	R-HSA-4551604;R-HSA-4086059;R-HSA-4086088;R-HSA-4551768
R-HSA-3906995	Diseases associated with O-glycosylation of proteins	1	71	0.00621716	0.470663	0.470663	3	9	0.000713	9606	Homo sapiens	Q9HC84	Q9HC84	R-HSA-6785524;R-HSA-5096537;R-HSA-5096532
R-HSA-8854518	AURKA Activation by TPX2	1	72	0.00630473	0.475399	0.475399	2	2	0.000158	9606	Homo sapiens	P07900	P07900	R-HSA-8853405;R-HSA-8853419
R-HSA-1445148	Translocation of SLC2A4 (GLUT4) to the plasma membrane	1	72	0.00630473	0.475399	0.475399	2	15	0.00118765	9606	Homo sapiens	P63104	P63104	R-HSA-1454689;R-HSA-1445149
R-HSA-2990846	SUMOylation	2	180	0.0157618	0.479109	0.479109	4	140	0.0110847	9606	Homo sapiens	P06748;P09874	P06748;P09874	R-HSA-4551604;R-HSA-4086059;R-HSA-4086088;R-HSA-4551768
R-HSA-170834	Signaling by TGF-beta Receptor Complex	1	73	0.00639229	0.480094	0.480094	2	82	0.00649248	9606	Homo sapiens	P09874	P09874	R-HSA-2187330;R-HSA-2187325
R-HSA-73884	Base Excision Repair	1	74	0.00647986	0.484747	0.484747	5	105	0.00831354	9606	Homo sapiens	P09874	P09874	R-HSA-5651828;R-HSA-5649873;R-HSA-5651739;R-HSA-5651723;R-HSA-5649883
R-HSA-3000178	ECM proteoglycans	1	76	0.00665499	0.493929	0.493929	3	23	0.00182106	9606	Homo sapiens	P05556	P05556	R-HSA-2426471;R-HSA-4086132;R-HSA-2681667
R-HSA-69473	G2/M DNA damage checkpoint	1	78	0.00683012	0.502949	0.502949	1	12	0.00095	9606	Homo sapiens	P63104	P63104	R-HSA-75016
R-HSA-2995410	Nuclear Envelope (NE) Reassembly	1	78	0.00683012	0.502949	0.502949	1	24	0.00190024	9606	Homo sapiens	P20700	P20700	R-HSA-2995376
R-HSA-9006934	Signaling by Receptor Tyrosine Kinases	5	523	0.0457968	0.502991	0.502991	30	701	0.0555028	9606	Homo sapiens	P05556;P07900;P09651;P04792;P26599	P05556;P07900;P09651;P04792;P26599	R-HSA-5218828;R-HSA-5218826;R-HSA-5218822;R-HSA-8875531;R-HSA-202127;R-HSA-1918092;R-HSA-202129;R-HSA-1918095;R-HSA-8874079;R-HSA-1963589;R-HSA-5218839;R-HSA-5218838;R-HSA-6803838;R-HSA-202137;R-HSA-6803836;R-HSA-5218643;R-HSA-1963582;R-HSA-202144;R-HSA-6803523;R-HSA-9652277;R-HSA-5218855;R-HSA-5218916;R-HSA-5218851;R-HSA-9665726;R-HSA-1497784;R-HSA-5218811;R-HSA-5218809;R-HSA-9652264;R-HSA-39286…
R-HSA-8852276	The role of GTSE1 in G2/M progression after G2 checkpoint	1	79	0.00691769	0.507399	0.507399	1	10	0.000792	9606	Homo sapiens	P07900	P07900	R-HSA-8852362
R-HSA-422356	Regulation of insulin secretion	1	79	0.00691769	0.507399	0.507399	1	34	0.002692	9606	Homo sapiens	P29966	P29966	R-HSA-399978
R-HSA-8852135	Protein ubiquitination	1	80	0.00700525	0.51181	0.51181	2	32	0.00253365	9606	Homo sapiens	P45974	P45974	R-HSA-8853515;R-HSA-8853529
R-HSA-1169408	ISG15 antiviral mechanism	1	80	0.00700525	0.51181	0.51181	1	16	0.00126683	9606	Homo sapiens	P60842	P60842	R-HSA-1678842
R-HSA-6806834	Signaling by MET	1	80	0.00700525	0.51181	0.51181	2	49	0.00387965	9606	Homo sapiens	P05556	P05556	R-HSA-8874079;R-HSA-8875531
R-HSA-380287	Centrosome maturation	1	81	0.00709282	0.516182	0.516182	6	6	0.000475	9606	Homo sapiens	P07900	P07900	R-HSA-380311;R-HSA-380455;R-HSA-380294;R-HSA-380272;R-HSA-380303;R-HSA-380283
R-HSA-380270	Recruitment of mitotic centrosome proteins and complexes	1	81	0.00709282	0.516182	0.516182	3	3	0.000238	9606	Homo sapiens	P07900	P07900	R-HSA-380311;R-HSA-380455;R-HSA-380283
R-HSA-3108214	SUMOylation of DNA damage response and repair proteins	1	81	0.00709282	0.516182	0.516182	2	24	0.00190024	9606	Homo sapiens	P09874	P09874	R-HSA-4551604;R-HSA-4551768
R-HSA-8939211	ESR-mediated signaling	2	196	0.0171629	0.524284	0.524284	6	107	0.00847189	9606	Homo sapiens	P07900;P04792	P07900;P04792	R-HSA-9032751;R-HSA-9038161;R-HSA-9021072;R-HSA-8939203;R-HSA-8939204;R-HSA-202127
R-HSA-9013694	Signaling by NOTCH4	1	83	0.00726795	0.524809	0.524809	2	20	0.00158353	9606	Homo sapiens	P63104	P63104	R-HSA-9604387;R-HSA-9604308
R-HSA-5696399	Global Genome Nucleotide Excision Repair (GG-NER)	1	84	0.00735552	0.529065	0.529065	13	20	0.00158353	9606	Homo sapiens	P09874	P09874	R-HSA-5690996;R-HSA-5696670;R-HSA-5691000;R-HSA-5696664;R-HSA-6790487;R-HSA-6790454;R-HSA-5690213;R-HSA-5689317;R-HSA-5689861;R-HSA-5690990;R-HSA-5696655;R-HSA-5690991;R-HSA-5690988
R-HSA-216083	Integrin cell surface interactions	1	85	0.00744308	0.533284	0.533284	32	54	0.00427553	9606	Homo sapiens	P05556	P05556	R-HSA-2484965;R-HSA-114563;R-HSA-2473511;R-HSA-216064;R-HSA-4539779;R-HSA-216068;R-HSA-2467436;R-HSA-4084912;R-HSA-4084910;R-HSA-265428;R-HSA-204434;R-HSA-265429;R-HSA-202706;R-HSA-265424;R-HSA-2752125;R-HSA-4084903;R-HSA-198941;R-HSA-2752118;R-HSA-4088220;R-HSA-4085083;R-HSA-216043;R-HSA-216040;R-HSA-2327695;R-HSA-216045;R-HSA-4086223;R-HSA-216050;R-HSA-4085133;R-HSA-4088264;R-HSA-4086216;R-HSA-…
R-HSA-425366	Transport of bile salts and organic acids, metal ions and amine compounds	1	86	0.00753065	0.537465	0.537465	1	66	0.00522565	9606	Homo sapiens	P00450	P00450	R-HSA-904830
R-HSA-2565942	Regulation of PLK1 Activity at G2/M Transition	1	87	0.00761821	0.541609	0.541609	4	12	0.00095	9606	Homo sapiens	P07900	P07900	R-HSA-3000319;R-HSA-2574845;R-HSA-3000310;R-HSA-2574840
R-HSA-1500620	Meiosis	1	88	0.00770578	0.545716	0.545716	1	15	0.00118765	9606	Homo sapiens	P20700	P20700	R-HSA-912408
R-HSA-5689880	Ub-specific processing proteases	2	205	0.017951	0.548531	0.548531	2	40	0.00316706	9606	Homo sapiens	P45974;P21796	P45974;P21796	R-HSA-5696872;R-HSA-5690152
R-HSA-5687128	MAPK6/MAPK4 signaling	1	89	0.00779335	0.549787	0.549787	1	40	0.00316706	9606	Homo sapiens	P04792	P04792	R-HSA-5687121
R-HSA-6811442	Intra-Golgi and retrograde Golgi-to-ER traffic	2	206	0.0180385	0.551172	0.551172	7	48	0.00380048	9606	Homo sapiens	O60664;P49755	O60664;P49755	R-HSA-6811427;R-HSA-6814675;R-HSA-6811426;R-HSA-6811423;R-HSA-6814670;R-HSA-6811418;R-HSA-6811417
R-HSA-8876198	RAB GEFs exchange GTP for GDP on RABs	1	90	0.00788091	0.553822	0.553822	18	21	0.00166271	9606	Homo sapiens	P50395	P50395	R-HSA-8876615;R-HSA-8876454;R-HSA-8876837;R-HSA-8877475;R-HSA-8876193;R-HSA-8877760;R-HSA-8877998;R-HSA-8877612;R-HSA-8877451;R-HSA-8876616;R-HSA-8875318;R-HSA-8877813;R-HSA-8876191;R-HSA-8877311;R-HSA-8876190;R-HSA-8876188;R-HSA-8877308;R-HSA-8875320
R-HSA-380320	Recruitment of NuMA to mitotic centrosomes	1	95	0.00831874	0.573465	0.573465	2	2	0.000158	9606	Homo sapiens	P07900	P07900	R-HSA-380316;R-HSA-380508
R-HSA-3371556	Cellular response to heat stress	1	95	0.00831874	0.573465	0.573465	5	29	0.00229612	9606	Homo sapiens	P07900	P07900	R-HSA-3371586;R-HSA-5082409;R-HSA-5324617;R-HSA-5082356;R-HSA-5324632
R-HSA-6803157	Antimicrobial peptides	1	95	0.00831874	0.573465	0.573465	1	58	0.00459224	9606	Homo sapiens	P10909	P10909	R-HSA-6810643
R-HSA-5620912	Anchoring of the basal body to the plasma membrane	1	97	0.00849387	0.58108	0.58108	8	9	0.000713	9606	Homo sapiens	P07900	P07900	R-HSA-5626228;R-HSA-5626227;R-HSA-5626220;R-HSA-5626223;R-HSA-5626681;R-HSA-5617816;R-HSA-5626699;R-HSA-5638009
R-HSA-6807878	COPI-mediated anterograde transport	1	102	0.0089317	0.599534	0.599534	6	12	0.00095	9606	Homo sapiens	P49755	P49755	R-HSA-6807877;R-HSA-6809011;R-HSA-6807875;R-HSA-6809010;R-HSA-6809006;R-HSA-6809003
R-HSA-9006936	Signaling by TGFB family members	1	102	0.0089317	0.599534	0.599534	2	107	0.00847189	9606	Homo sapiens	P09874	P09874	R-HSA-2187330;R-HSA-2187325
R-HSA-6811434	COPI-dependent Golgi-to-ER retrograde traffic	1	103	0.00901926	0.603127	0.603127	5	11	0.000871	9606	Homo sapiens	P49755	P49755	R-HSA-6811427;R-HSA-6811426;R-HSA-6811423;R-HSA-6811418;R-HSA-6811417
R-HSA-5619102	SLC transporter disorders	1	103	0.00901926	0.603127	0.603127	2	65	0.00514648	9606	Homo sapiens	P00450	P00450	R-HSA-5655733;R-HSA-5621402
R-HSA-211945	Phase I - Functionalization of compounds	1	105	0.0091944	0.610217	0.610217	1	97	0.00768013	9606	Homo sapiens	P07099	P07099	R-HSA-5694077
R-HSA-2672351	Stimuli-sensing channels	1	107	0.00936953	0.617183	0.617183	1	26	0.00205859	9606	Homo sapiens	Q12797	Q12797	R-HSA-2855020
R-HSA-5696398	Nucleotide Excision Repair	1	110	0.00963222	0.6274	0.6274	13	37	0.00292953	9606	Homo sapiens	P09874	P09874	R-HSA-5690996;R-HSA-5696670;R-HSA-5691000;R-HSA-5696664;R-HSA-6790487;R-HSA-6790454;R-HSA-5690213;R-HSA-5689317;R-HSA-5689861;R-HSA-5690990;R-HSA-5696655;R-HSA-5690991;R-HSA-5690988
R-HSA-211000	Gene Silencing by RNA	1	110	0.00963222	0.6274	0.6274	1	36	0.00285036	9606	Homo sapiens	P07900	P07900	R-HSA-5601883
R-HSA-72306	tRNA processing	1	113	0.00989492	0.637347	0.637347	1	54	0.00427553	9606	Homo sapiens	P07814	P07814	R-HSA-6782296
R-HSA-5173105	O-linked glycosylation	1	114	0.00998249	0.640604	0.640604	17	28	0.00221694	9606	Homo sapiens	Q9HC84	Q9HC84	R-HSA-5694487;R-HSA-977071;R-HSA-977228;R-HSA-1964505;R-HSA-913675;R-HSA-1964501;R-HSA-914017;R-HSA-914018;R-HSA-914012;R-HSA-914008;R-HSA-914010;R-HSA-981497;R-HSA-914005;R-HSA-981814;R-HSA-914006;R-HSA-6786012;R-HSA-981809
R-HSA-1474165	Reproduction	1	114	0.00998249	0.640604	0.640604	1	24	0.00190024	9606	Homo sapiens	P20700	P20700	R-HSA-912408
R-HSA-202733	Cell surface interactions at the vascular wall	2	246	0.0215412	0.647927	0.647927	4	64	0.0050673	9606	Homo sapiens	P05556;P14174	P05556;P14174	R-HSA-202723;R-HSA-204434;R-HSA-202706;R-HSA-5676133
R-HSA-5668914	Diseases of metabolism	2	249	0.0218039	0.654484	0.654484	4	191	0.0151227	9606	Homo sapiens	Q9HC84;O75874	Q9HC84;O75874	R-HSA-6785524;R-HSA-5096537;R-HSA-880053;R-HSA-5096532
R-HSA-68875	Mitotic Prophase	1	119	0.0104203	0.656459	0.656459	3	34	0.002692	9606	Homo sapiens	P20700	P20700	R-HSA-5229194;R-HSA-2993898;R-HSA-5244669
R-HSA-73886	Chromosome Maintenance	1	120	0.0105079	0.659546	0.659546	3	38	0.00300871	9606	Homo sapiens	P06748	P06748	R-HSA-606287;R-HSA-606289;R-HSA-606326
R-HSA-5693538	Homology Directed Repair	1	120	0.0105079	0.659546	0.659546	3	50	0.00395883	9606	Homo sapiens	P09874	P09874	R-HSA-5687653;R-HSA-5687484;R-HSA-5687640
R-HSA-9018519	Estrogen-dependent gene expression	1	120	0.0105079	0.659546	0.659546	1	64	0.0050673	9606	Homo sapiens	P07900	P07900	R-HSA-9038161
R-HSA-373760	L1CAM interactions	1	121	0.0105954	0.662605	0.662605	2	54	0.00427553	9606	Homo sapiens	P05556	P05556	R-HSA-445088;R-HSA-374686
R-HSA-9007101	Rab regulation of trafficking	1	123	0.0107706	0.668643	0.668643	18	35	0.00277118	9606	Homo sapiens	P50395	P50395	R-HSA-8876615;R-HSA-8876454;R-HSA-8876837;R-HSA-8877475;R-HSA-8876193;R-HSA-8877760;R-HSA-8877998;R-HSA-8877612;R-HSA-8877451;R-HSA-8876616;R-HSA-8875318;R-HSA-8877813;R-HSA-8876191;R-HSA-8877311;R-HSA-8876190;R-HSA-8876188;R-HSA-8877308;R-HSA-8875320
R-HSA-199991	Membrane Trafficking	5	635	0.0556042	0.675701	0.675701	55	218	0.0172605	9606	Homo sapiens	P50395;Q14247;O60664;P49755;P63104	P50395;Q14247;O60664;P49755;P63104	R-HSA-8868230;R-HSA-5694418;R-HSA-5694417;R-HSA-8868236;R-HSA-1445149;R-HSA-8877451;R-HSA-8876191;R-HSA-8876190;R-HSA-8876188;R-HSA-5694410;R-HSA-8871194;R-HSA-8871193;R-HSA-5694409;R-HSA-8876454;R-HSA-8876837;R-HSA-6807877;R-HSA-8877475;R-HSA-6807875;R-HSA-8876193;R-HSA-8877998;R-HSA-6814670;R-HSA-8877612;R-HSA-8868651;R-HSA-8868648;R-HSA-8875318;R-HSA-5694439;R-HSA-8868661;R-HSA-8868660;R-HSA-8…
R-HSA-977606	Regulation of Complement cascade	1	135	0.0118214	0.702685	0.702685	1	42	0.00332542	9606	Homo sapiens	P10909	P10909	R-HSA-8852580
R-HSA-8856688	Golgi-to-ER retrograde transport	1	137	0.0119965	0.708012	0.708012	5	18	0.00142518	9606	Homo sapiens	P49755	P49755	R-HSA-6811427;R-HSA-6811426;R-HSA-6811423;R-HSA-6811418;R-HSA-6811417
R-HSA-5663202	Diseases of signal transduction by growth factor receptors and second messengers	3	407	0.0356392	0.708603	0.708603	90	394	0.0311956	9606	Homo sapiens	Q7KZF4;P07900;Q9Y490	Q7KZF4;P07900;Q9Y490	R-HSA-6802919;R-HSA-9656211;R-HSA-6802918;R-HSA-9656209;R-HSA-1218833;R-HSA-9656215;R-HSA-6802914;R-HSA-9656214;R-HSA-6802912;R-HSA-6802927;R-HSA-6802926;R-HSA-6802925;R-HSA-9665304;R-HSA-1226014;R-HSA-9665311;R-HSA-6802922;R-HSA-1226012;R-HSA-6802921;R-HSA-1220610;R-HSA-6802935;R-HSA-1220611;R-HSA-1248002;R-HSA-6802934;R-HSA-6802933;R-HSA-9665280;R-HSA-6802932;R-HSA-1220614;R-HSA-9665286;R-HSA-1…
R-HSA-5576891	Cardiac conduction	1	138	0.0120841	0.71064	0.71064	1	26	0.00205859	9606	Homo sapiens	Q12797	Q12797	R-HSA-2855020
R-HSA-1474228	Degradation of the extracellular matrix	1	140	0.0122592	0.715825	0.715825	1	105	0.00831354	9606	Homo sapiens	P17655	P17655	R-HSA-8848658
R-HSA-5663220	RHO GTPases Activate Formins	1	141	0.0123468	0.718383	0.718383	1	27	0.00213777	9606	Homo sapiens	P05556	P05556	R-HSA-5666049
R-HSA-5688426	Deubiquitination	2	282	0.0246935	0.720372	0.720372	2	77	0.00609659	9606	Homo sapiens	P45974;P21796	P45974;P21796	R-HSA-5696872;R-HSA-5690152
R-HSA-2132295	MHC class II antigen presentation	1	142	0.0124343	0.720919	0.720919	3	26	0.00205859	9606	Homo sapiens	P27824	P27824	R-HSA-8951500;R-HSA-2213241;R-HSA-2130478
R-HSA-162909	Host Interactions of HIV factors	1	144	0.0126095	0.725922	0.725922	5	54	0.00427553	9606	Homo sapiens	P06748	P06748	R-HSA-180736;R-HSA-180710;R-HSA-180725;R-HSA-180728;R-HSA-180732
R-HSA-8856828	Clathrin-mediated endocytosis	1	145	0.012697	0.72839	0.72839	11	34	0.002692	9606	Homo sapiens	Q14247	Q14247	R-HSA-8868230;R-HSA-8868661;R-HSA-8868660;R-HSA-8868659;R-HSA-8868658;R-HSA-8869438;R-HSA-8868236;R-HSA-8868651;R-HSA-8871194;R-HSA-8871193;R-HSA-8868648
R-HSA-166658	Complement cascade	1	146	0.0127846	0.730836	0.730836	5	71	0.00562154	9606	Homo sapiens	P10909	P10909	R-HSA-8852580;R-HSA-173723;R-HSA-173720;R-HSA-173725;R-HSA-173709
R-HSA-3781865	Diseases of glycosylation	1	146	0.0127846	0.730836	0.730836	3	77	0.00609659	9606	Homo sapiens	Q9HC84	Q9HC84	R-HSA-6785524;R-HSA-5096537;R-HSA-5096532
R-HSA-913531	Interferon Signaling	2	290	0.025394	0.73468	0.73468	2	66	0.00522565	9606	Homo sapiens	P60842;P21333	P60842;P21333	R-HSA-1678842;R-HSA-8985123
R-HSA-5693532	DNA Double-Strand Break Repair	1	148	0.0129597	0.735663	0.735663	3	106	0.00839272	9606	Homo sapiens	P09874	P09874	R-HSA-5687653;R-HSA-5687484;R-HSA-5687640
R-HSA-2029482	Regulation of actin dynamics for phagocytic cup formation	1	150	0.0131349	0.740405	0.740405	2	24	0.00190024	9606	Homo sapiens	P07900	P07900	R-HSA-419644;R-HSA-419645
R-HSA-69481	G2/M Checkpoints	1	151	0.0132224	0.742744	0.742744	1	24	0.00190024	9606	Homo sapiens	P63104	P63104	R-HSA-75016
R-HSA-1236974	ER-Phagosome pathway	1	153	0.0133975	0.747359	0.747359	3	10	0.000792	9606	Homo sapiens	P27797	P27797	R-HSA-8951595;R-HSA-8863858;R-HSA-8863914
R-HSA-199977	ER to Golgi Anterograde Transport	1	155	0.0135727	0.751893	0.751893	17	39	0.00308789	9606	Homo sapiens	P49755	P49755	R-HSA-6807877;R-HSA-6807875;R-HSA-5694418;R-HSA-203973;R-HSA-5694417;R-HSA-6809006;R-HSA-5694527;R-HSA-204008;R-HSA-6809003;R-HSA-5694522;R-HSA-5694439;R-HSA-6809011;R-HSA-6809010;R-HSA-5694446;R-HSA-5694410;R-HSA-5694441;R-HSA-5694409
R-HSA-1474244	Extracellular matrix organization	2	301	0.0263573	0.753345	0.753345	47	318	0.0251781	9606	Homo sapiens	P17655;P05556	P17655;P05556	R-HSA-2484965;R-HSA-114563;R-HSA-2473511;R-HSA-2426471;R-HSA-216064;R-HSA-4539779;R-HSA-2328037;R-HSA-216068;R-HSA-2467436;R-HSA-4086132;R-HSA-4084912;R-HSA-4084910;R-HSA-265428;R-HSA-204434;R-HSA-265429;R-HSA-202706;R-HSA-265424;R-HSA-2752125;R-HSA-8848658;R-HSA-2396029;R-HSA-4084903;R-HSA-2395320;R-HSA-198941;R-HSA-2752118;R-HSA-202723;R-HSA-2327746;R-HSA-4088220;R-HSA-4085083;R-HSA-3907292;R-H…
R-HSA-168898	Toll-like Receptor Cascades	1	156	0.0136602	0.754129	0.754129	2	182	0.0144101	9606	Homo sapiens	P14625	P14625	R-HSA-1678923;R-HSA-1678944
R-HSA-983169	Class I MHC mediated antigen processing & presentation	3	441	0.0386165	0.758553	0.758553	10	47	0.0037213	9606	Homo sapiens	P51572;P27824;P27797	P51572;P27824;P27797	R-HSA-983148;R-HSA-8951499;R-HSA-8951595;R-HSA-983146;R-HSA-8863858;R-HSA-983145;R-HSA-983161;R-HSA-983142;R-HSA-983138;R-HSA-8863914
R-HSA-2559583	Cellular Senescence	1	166	0.0145359	0.775425	0.775425	1	89	0.00704671	9606	Homo sapiens	P20700	P20700	R-HSA-4647594
R-HSA-1236975	Antigen processing-Cross presentation	1	169	0.0147986	0.781449	0.781449	3	22	0.00174188	9606	Homo sapiens	P27797	P27797	R-HSA-8951595;R-HSA-8863858;R-HSA-8863914
R-HSA-5621481	C-type lectin receptors (CLRs)	1	174	0.0152364	0.791137	0.791137	1	68	0.00538401	9606	Homo sapiens	Q9HC84	Q9HC84	R-HSA-8858500
R-HSA-2029480	Fcgamma receptor (FCGR) dependent phagocytosis	1	175	0.015324	0.793023	0.793023	2	42	0.00332542	9606	Homo sapiens	P07900	P07900	R-HSA-419644;R-HSA-419645
R-HSA-5619115	Disorders of transmembrane transporters	1	180	0.0157618	0.802202	0.802202	2	87	0.00688836	9606	Homo sapiens	P00450	P00450	R-HSA-5655733;R-HSA-5621402
R-HSA-556833	Metabolism of lipids	5	748	0.0654991	0.805258	0.805258	25	814	0.0644497	9606	Homo sapiens	O60664;P49327;P09960;P51659;P49748	O60664;P49327;P09960;P51659;P49748	R-HSA-2066780;R-HSA-5655955;R-HSA-2066778;R-HSA-192331;R-HSA-9020253;R-HSA-9020252;R-HSA-266072;R-HSA-75872;R-HSA-8848355;R-HSA-193508;R-HSA-9020270;R-HSA-9018862;R-HSA-389986;R-HSA-9020257;R-HSA-390252;R-HSA-9020258;R-HSA-193455;R-HSA-163756;R-HSA-390251;R-HSA-389995;R-HSA-77299;R-HSA-9024890;R-HSA-9018877;R-HSA-1655843;R-HSA-193535
R-HSA-5683057	MAPK family signaling cascades	2	338	0.0295972	0.808109	0.808109	9	122	0.00965954	9606	Homo sapiens	P04792;Q9Y490	P04792;Q9Y490	R-HSA-9657603;R-HSA-5672980;R-HSA-5672978;R-HSA-9657606;R-HSA-5687121;R-HSA-5672972;R-HSA-5672973;R-HSA-9657608;R-HSA-9657599
R-HSA-983712	Ion channel transport	1	184	0.0161121	0.809255	0.809255	1	41	0.00324624	9606	Homo sapiens	Q12797	Q12797	R-HSA-2855020
R-HSA-948021	Transport to the Golgi and subsequent modification	1	186	0.0162872	0.812687	0.812687	17	59	0.00467142	9606	Homo sapiens	P49755	P49755	R-HSA-6807877;R-HSA-6807875;R-HSA-5694418;R-HSA-203973;R-HSA-5694417;R-HSA-6809006;R-HSA-5694527;R-HSA-204008;R-HSA-6809003;R-HSA-5694522;R-HSA-5694439;R-HSA-6809011;R-HSA-6809010;R-HSA-5694446;R-HSA-5694410;R-HSA-5694441;R-HSA-5694409
R-HSA-69275	G2/M Transition	1	198	0.017338	0.832033	0.832033	13	78	0.00617577	9606	Homo sapiens	P07900	P07900	R-HSA-380455;R-HSA-380294;R-HSA-380303;R-HSA-8853419;R-HSA-8852362;R-HSA-3000319;R-HSA-380311;R-HSA-380272;R-HSA-2574845;R-HSA-8853405;R-HSA-3000310;R-HSA-380283;R-HSA-2574840
R-HSA-375276	Peptide ligand-binding receptors	1	198	0.017338	0.832033	0.832033	2	76	0.00601742	9606	Homo sapiens	P04083	P04083	R-HSA-444476;R-HSA-391913
R-HSA-453274	Mitotic G2-G2/M phases	1	200	0.0175131	0.835059	0.835059	13	80	0.00633413	9606	Homo sapiens	P07900	P07900	R-HSA-380455;R-HSA-380294;R-HSA-380303;R-HSA-8853419;R-HSA-8852362;R-HSA-3000319;R-HSA-380311;R-HSA-380272;R-HSA-2574845;R-HSA-8853405;R-HSA-3000310;R-HSA-380283;R-HSA-2574840
R-HSA-201681	TCF dependent signaling in response to WNT	1	202	0.0176883	0.838031	0.838031	3	71	0.00562154	9606	Homo sapiens	P63104	P63104	R-HSA-3769391;R-HSA-3769393;R-HSA-3769392
R-HSA-68877	Mitotic Prometaphase	1	203	0.0177758	0.839497	0.839497	2	20	0.00158353	9606	Homo sapiens	P07900	P07900	R-HSA-380316;R-HSA-380508
R-HSA-157118	Signaling by NOTCH	1	206	0.0180385	0.843817	0.843817	2	153	0.012114	9606	Homo sapiens	P63104	P63104	R-HSA-9604387;R-HSA-9604308
R-HSA-9609690	HCMV Early Events	1	208	0.0182137	0.846633	0.846633	4	12	0.00095	9606	Homo sapiens	P05556	P05556	R-HSA-9610867;R-HSA-9611158;R-HSA-9611147;R-HSA-9609689
R-HSA-1640170	Cell Cycle	4	670	0.058669	0.855402	0.855402	24	449	0.0355503	9606	Homo sapiens	P07900;P20700;P06748;P63104	P07900;P20700;P06748;P63104	R-HSA-380455;R-HSA-380294;R-HSA-5229194;R-HSA-606287;R-HSA-2993898;R-HSA-75016;R-HSA-380303;R-HSA-8853419;R-HSA-8852362;R-HSA-5244669;R-HSA-3000319;R-HSA-380311;R-HSA-380272;R-HSA-912408;R-HSA-606289;R-HSA-380316;R-HSA-380508;R-HSA-2574845;R-HSA-8853405;R-HSA-3000310;R-HSA-2995376;R-HSA-380283;R-HSA-2574840;R-HSA-606326
R-HSA-416476	G alpha (q) signalling events	1	219	0.0191769	0.861244	0.861244	3	35	0.00277118	9606	Homo sapiens	P04083	P04083	R-HSA-749448;R-HSA-749452;R-HSA-379048
R-HSA-211859	Biological oxidations	1	222	0.0194396	0.864984	0.864984	1	176	0.0139351	9606	Homo sapiens	P07099	P07099	R-HSA-5694077
R-HSA-68886	M Phase	2	393	0.0344133	0.869748	0.869748	6	91	0.00720507	9606	Homo sapiens	P07900;P20700	P07900;P20700	R-HSA-5229194;R-HSA-2993898;R-HSA-380316;R-HSA-380508;R-HSA-5244669;R-HSA-2995376
R-HSA-1266738	Developmental Biology	7	1100	0.0963222	0.871262	0.871262	8	536	0.0424386	9606	Homo sapiens	P05556;Q02878;P07900;P30050;P05388;P62424;Q9Y490	P05556;Q02878;P07900;P30050;P05388;P62424;Q9Y490	R-HSA-9014652;R-HSA-445088;R-HSA-399936;R-HSA-434990;R-HSA-419644;R-HSA-374686;R-HSA-419645;R-HSA-9014610
R-HSA-68882	Mitotic Anaphase	1	237	0.0207531	0.882238	0.882238	1	32	0.00253365	9606	Homo sapiens	P20700	P20700	R-HSA-2995376
R-HSA-2555396	Mitotic Metaphase and Anaphase	1	238	0.0208406	0.883307	0.883307	1	33	0.00261283	9606	Homo sapiens	P20700	P20700	R-HSA-2995376
R-HSA-162906	HIV Infection	1	248	0.0217163	0.893485	0.893485	5	157	0.0124307	9606	Homo sapiens	P06748	P06748	R-HSA-180736;R-HSA-180710;R-HSA-180725;R-HSA-180728;R-HSA-180732
R-HSA-425407	SLC-mediated transmembrane transport	1	251	0.021979	0.896363	0.896363	1	190	0.0150435	9606	Homo sapiens	P00450	P00450	R-HSA-904830
R-HSA-9609646	HCMV Infection	1	262	0.0229422	0.906273	0.906273	4	31	0.00245447	9606	Homo sapiens	P05556	P05556	R-HSA-9610867;R-HSA-9611158;R-HSA-9611147;R-HSA-9609689
R-HSA-69620	Cell Cycle Checkpoints	1	275	0.0240806	0.916781	0.916781	1	56	0.00443389	9606	Homo sapiens	P63104	P63104	R-HSA-75016
R-HSA-5673001	RAF/MAP kinase cascade	1	292	0.0255692	0.92878	0.92878	8	75	0.00593824	9606	Homo sapiens	Q9Y490	Q9Y490	R-HSA-9657603;R-HSA-5672980;R-HSA-5672978;R-HSA-9657606;R-HSA-5672972;R-HSA-5672973;R-HSA-9657608;R-HSA-9657599
R-HSA-1280218	Adaptive Immune System	5	944	0.082662	0.931022	0.931022	16	260	0.0205859	9606	Homo sapiens	P05556;P51572;P27824;P63104;P27797	P05556;P51572;P27824;P63104;P27797	R-HSA-983148;R-HSA-8951499;R-HSA-8951595;R-HSA-8951500;R-HSA-392513;R-HSA-913993;R-HSA-983146;R-HSA-983145;R-HSA-983142;R-HSA-983138;R-HSA-8863914;R-HSA-2130478;R-HSA-8863858;R-HSA-983161;R-HSA-2213241;R-HSA-198941
R-HSA-198933	Immunoregulatory interactions between a Lymphoid and a non-Lymphoid cell	1	297	0.026007	0.931971	0.931971	1	43	0.00340459	9606	Homo sapiens	P05556	P05556	R-HSA-198941
R-HSA-5684996	MAPK1/MAPK3 signaling	1	299	0.0261821	0.933207	0.933207	8	82	0.00649248	9606	Homo sapiens	Q9Y490	Q9Y490	R-HSA-9657603;R-HSA-5672980;R-HSA-5672978;R-HSA-9657606;R-HSA-5672972;R-HSA-5672973;R-HSA-9657608;R-HSA-9657599
R-HSA-195721	Signaling by WNT	1	299	0.0261821	0.933207	0.933207	3	157	0.0124307	9606	Homo sapiens	P63104	P63104	R-HSA-3769391;R-HSA-3769393;R-HSA-3769392
R-HSA-9607240	FLT3 Signaling	1	306	0.0267951	0.937362	0.937362	8	97	0.00768013	9606	Homo sapiens	Q9Y490	Q9Y490	R-HSA-9657603;R-HSA-5672980;R-HSA-5672978;R-HSA-9657606;R-HSA-5672972;R-HSA-5672973;R-HSA-9657608;R-HSA-9657599
R-HSA-73894	DNA Repair	1	313	0.0274081	0.941261	0.941261	21	327	0.0258907	9606	Homo sapiens	P09874	P09874	R-HSA-5651828;R-HSA-5690996;R-HSA-5649873;R-HSA-5696670;R-HSA-5687484;R-HSA-5651739;R-HSA-5649883;R-HSA-5691000;R-HSA-5687640;R-HSA-5696664;R-HSA-6790487;R-HSA-6790454;R-HSA-5687653;R-HSA-5690213;R-HSA-5689317;R-HSA-5689861;R-HSA-5690990;R-HSA-5696655;R-HSA-5690991;R-HSA-5690988;R-HSA-5651723
R-HSA-373076	Class A/1 (Rhodopsin-like receptors)	1	333	0.0291594	0.951125	0.951125	2	152	0.0120348	9606	Homo sapiens	P04083	P04083	R-HSA-444476;R-HSA-391913
R-HSA-69278	Cell Cycle, Mitotic	2	537	0.0470228	0.955644	0.955644	19	350	0.0277118	9606	Homo sapiens	P07900;P20700	P07900;P20700	R-HSA-380455;R-HSA-380294;R-HSA-5229194;R-HSA-2993898;R-HSA-380303;R-HSA-8853419;R-HSA-8852362;R-HSA-5244669;R-HSA-3000319;R-HSA-380311;R-HSA-380272;R-HSA-380316;R-HSA-380508;R-HSA-2574845;R-HSA-8853405;R-HSA-3000310;R-HSA-2995376;R-HSA-380283;R-HSA-2574840
R-HSA-382551	Transport of small molecules	3	731	0.0640105	0.962357	0.962357	4	436	0.034521	9606	Homo sapiens	P00450;Q12797;P21796	P00450;Q12797;P21796	R-HSA-8949145;R-HSA-904830;R-HSA-2855020;R-HSA-917891
R-HSA-418594	G alpha (i) signalling events	1	408	0.0357268	0.975543	0.975543	3	155	0.0122724	9606	Homo sapiens	P04083	P04083	R-HSA-749454;R-HSA-749456;R-HSA-380073
R-HSA-162582	Signal Transduction	17	2848	0.249387	0.983063	0.983063	95	2372	0.187807	9606	Homo sapiens	P05556;P50395;P52565;Q14247;P07900;Q86UP2;P04083;P49327;Q9NQC3;P09651;P26599;P63104;P04792;P09874;P21333;P09622;Q9Y490	P05556;P50395;P52565;Q14247;P07900;Q86UP2;P04083;P49327;Q9NQC3;P09651;P26599;P63104;P04792;P09874;P21333;P09622;Q9Y490	R-HSA-443910;R-HSA-749448;R-HSA-749454;R-HSA-193668;R-HSA-443905;R-HSA-429441;R-HSA-5687121;R-HSA-749452;R-HSA-3769393;R-HSA-3769392;R-HSA-75016;R-HSA-8875531;R-HSA-202127;R-HSA-9657603;R-HSA-9012761;R-HSA-1918092;R-HSA-202129;R-HSA-1918095;R-HSA-9657606;R-HSA-3769391;R-HSA-354066;R-HSA-354077;R-HSA-6803838;R-HSA-9021072;R-HSA-202137;R-HSA-9657608;R-HSA-6803836;R-HSA-749456;R-HSA-5218643;R-HSA-35…
R-HSA-500792	GPCR ligand binding	1	469	0.0410683	0.986121	0.986121	2	179	0.0141726	9606	Homo sapiens	P04083	P04083	R-HSA-444476;R-HSA-391913
R-HSA-212436	Generic Transcription Pathway	5	1258	0.110158	0.990426	0.990426	16	823	0.0651623	9606	Homo sapiens	P13073;P06748;P63104;P09874;P20674	P13073;P06748;P63104;P09874;P20674	R-HSA-8869543;R-HSA-8869542;R-HSA-2187330;R-HSA-9614423;R-HSA-8869568;R-HSA-5632732;R-HSA-8869549;R-HSA-163214;R-HSA-6801675;R-HSA-9614562;R-HSA-8869558;R-HSA-9614564;R-HSA-5632738;R-HSA-8869566;R-HSA-2187325;R-HSA-8869560
R-HSA-74160	Gene expression (Transcription)	6	1522	0.133275	0.99525	0.99525	17	994	0.0787015	9606	Homo sapiens	P07900;P13073;P06748;P63104;P09874;P20674	P07900;P13073;P06748;P63104;P09874;P20674	R-HSA-8869543;R-HSA-8869542;R-HSA-2187330;R-HSA-9614423;R-HSA-8869568;R-HSA-5632732;R-HSA-8869549;R-HSA-163214;R-HSA-6801675;R-HSA-5601883;R-HSA-9614562;R-HSA-8869558;R-HSA-9614564;R-HSA-5632738;R-HSA-8869566;R-HSA-2187325;R-HSA-8869560
R-HSA-73857	RNA Polymerase II Transcription	5	1380	0.120841	0.995908	0.995908	16	884	0.0699921	9606	Homo sapiens	P13073;P06748;P63104;P09874;P20674	P13073;P06748;P63104;P09874;P20674	R-HSA-8869543;R-HSA-8869542;R-HSA-2187330;R-HSA-9614423;R-HSA-8869568;R-HSA-5632732;R-HSA-8869549;R-HSA-163214;R-HSA-6801675;R-HSA-9614562;R-HSA-8869558;R-HSA-9614564;R-HSA-5632738;R-HSA-8869566;R-HSA-2187325;R-HSA-8869560
R-HSA-388396	GPCR downstream signalling	1	1154	0.101051	0.999981	0.999981	6	248	0.0196358	9606	Homo sapiens	P04083	P04083	R-HSA-749448;R-HSA-749454;R-HSA-749452;R-HSA-749456;R-HSA-380073;R-HSA-379048
R-HSA-372790	Signaling by GPCR	1	1226	0.107356	0.999991	0.999991	8	427	0.0338084	9606	Homo sapiens	P04083	P04083	R-HSA-749448;R-HSA-749454;R-HSA-749452;R-HSA-444476;R-HSA-749456;R-HSA-380073;R-HSA-391913;R-HSA-379048
