# Supplementary material for: Adipose Triglyceride Lipase Loss Promotes a Metabolic Switch in A549 Non–Small Cell Lung Cancer Cell Spheroids
Source: Mol Cell Proteomics. 2021 May 14;20:100095. doi: 10.1016/j.mcpro.2021.100095 (PMC8214150; doi:10.1016/j.mcpro.2021.100095)
Supplement: Supplemental Table S4 [file mmc4.xlsx]

## Sheet: Tabelle1
Flow Cytometry Data
	ATGL-KO 1	ATGL-KO 2	ATGL-KO 3	Control1	Control2	Control3	Parental
single cell count	35252	22943	31941	18435	18652	4934	4945
sytox red-positive cells out of all single cells	0.001	0.0007	0.0004	0.0034	0.0331	0.0126	0.089
total number of dead single cells	35.252	16.0601	12.7764	62.679	617.381	62.1684	440.105
